# Supplementary material for: Ezh2 is essential for the generation of functional yolk sac derived erythro-myeloid progenitors
Source: Nat Commun. 2021 Dec 2;12:7019. doi: 10.1038/s41467-021-27140-8 (PMC8640066; doi:10.1038/s41467-021-27140-8)
Supplement: Supplementary file 4 — Supplementary Data 1 [file 41467_2021_27140_MOESM4_ESM.xlsx]

## Sheet: Sheet1
Gene	Tie2_Ezh2_WT4	Tie2_Ezh2_WT10	Tie2_Ezh2_WT12	Vav_Ezh2_WT4	Vav_Ezh2_WT6	Tie2_Ezh2_KO7	Tie2_Ezh2_KO9	Tie2_Ezh2_KO11	Tie2_Ezh2_KO13	Tie2_Ezh2_KO17	log2FoldChange	pvalue	padj
Bmi1	15.64	11.4733	10.9058	10.7442	10.3166	38.1528	30.5288	48.4993	47.4528	36.4318	1.75964	7.00022e-28	9.93681e-24
Map1b	0.137821	0.234791	0.0452462	0.220981	0.0803242	2.45156	1.88794	3.28529	3.27107	1.35801	4.1213	3.23975e-26	2.29941e-22
Faah	0.906467	0.878391	0.894273	1.02071	0.932254	5.52565	2.89756	4.81005	4.05404	4.49464	2.22222	1.21432e-25	5.74575e-22
Ncs1	2.929	2.38243	1.62502	2.09705	2.8809	12.1156	11.5611	10.2018	19.2162	8.80941	2.37801	1.73921e-25	6.17203e-22
Esx1	0.18016	0	0	0	0	9.02112	8.95526	6.36863	6.80318	4.00048	8.49592	2.49611e-22	7.08645e-19
Bex2	16.0853	13.8829	16.1872	12.4335	12.1653	52.5978	50.4118	51.2476	36.4511	46.8486	1.747	3.72346e-22	8.80909e-19
Gatm	4.4435	3.03207	3.5989	4.9861	5.10195	15.6822	20.7078	22.9903	15.4836	14.4483	2.09004	8.35597e-22	1.69447e-18
Kdelr3	0	0	0	0	0	4.92636	3.65537	3.7225	3.16359	2.90061	9.00723	6.27838e-20	1.11402e-16
Efna2	0.225447	0.415494	0.354592	0.094541	0.141076	3.79891	2.14916	2.97669	4.46073	3.06197	3.67328	1.0461e-19	1.64993e-16
Slc7a4	0.832681	0.548077	0.392299	0.51962	0.294646	2.93287	3.09819	5.72272	3.09205	5.92391	3.03466	2.44463e-19	3.47016e-16
Crip2	4.74084	2.7249	11.0273	4.01347	8.1826	57.4787	33.418	74.1413	39.376	42.7532	2.98769	4.9228e-19	5.97957e-16
Usp44	0.218542	0.879057	0.616005	0.526112	0.721761	3.39391	5.45635	4.57044	3.74943	3.31368	2.7805	5.05494e-19	5.97957e-16
Tex40	1.35332	1.61957	1.84141	1.63375	1.41142	9.562	25.4669	17.4538	11.694	9.86654	3.246	9.3618e-19	1.02224e-15
Hba-x	1.44128	0.316221	1.34064	1.00733	2.67229	38.3855	305.433	338.761	32.9286	116.829	6.98669	1.23824e-18	1.25548e-15
Aif1l	0.357921	1.07085	0.528284	0.773211	1.18773	6.50295	5.11803	3.61063	4.75912	5.28208	2.68283	1.70526e-18	1.61374e-15
Cpne2	0.29218	0.357156	0.921223	0.495937	0.935939	5.17966	4.51904	4.54376	4.08079	5.07513	2.89402	2.69683e-18	2.3926e-15
Gcat	13.6527	10.3035	11.3893	9.1135	13.3132	34.8244	27.4058	28.7882	25.4194	29.1825	1.33224	4.59674e-18	3.83828e-15
Fam174b	4.70022	3.02287	3.9776	2.43245	5.33235	14.1071	13.0462	12.7506	14.5324	23.2979	1.98476	4.87378e-17	3.84352e-14
Tspan33	3.77671	1.71105	4.05633	3.29094	1.33	18.548	10.0194	19.1871	18.2297	17.0347	2.52749	6.0226e-17	4.49951e-14
Arhgdig	1.5828	0.612831	2.29109	2.01727	3.20441	11.8579	16.2932	15.3012	13.2206	12.2239	2.81127	8.91681e-17	6.3287e-14
Olfm1	1.59769	0.867116	0.234652	0.352626	0.716209	12.3754	2.97741	13.3468	7.54688	10.7319	3.65499	2.01422e-16	1.36152e-13
Fgf3	6.27694	4.55527	6.83898	10.1802	10.2813	55.3448	38.4121	26.3938	26.1631	32.3208	2.2313	4.39679e-16	2.83693e-13
Dnaja4	0.127901	0.96813	0.283906	0.379915	0.183414	4.32293	2.52562	6.15312	4.08132	4.90115	3.48962	9.67254e-16	5.96964e-13
Psmb8	21.6055	28.2866	34.1813	30.8598	29.334	75.9943	77.7843	69.91	57.5777	78.8605	1.31616	1.81153e-15	1.07144e-12
Elovl2	1.15192	1.02193	1.25784	1.34766	1.25361	3.90894	3.27389	6.89419	4.45933	3.96797	1.88923	2.17873e-15	1.23708e-12
H2-Ab1	9.66493	4.61211	7.45767	5.96689	3.69595	37.0853	29.2308	25.7937	20.3418	25.8887	2.14316	3.21669e-15	1.75619e-12
Serpine2	0.280542	0.707842	1.9097	1.89539	1.14596	12.7344	10.4746	8.57073	6.38528	10.5235	3.00459	7.8772e-15	4.14137e-12
Rnf208	2.95537	4.45983	2.52348	3.82883	2.33048	12.4758	7.95132	11.593	14.6818	10.9089	1.83706	1.58538e-14	8.03732e-12
Cenpv	60.2161	53.7636	56.8836	47.6714	30.4315	150.274	166.92	159.308	121.423	126.991	1.54617	1.68135e-14	8.18354e-12
Timp2	0.663207	0.331761	1.07004	0.778724	0.401175	4.34888	2.51085	4.21065	3.54045	4.46087	2.51398	1.72953e-14	8.18354e-12
Milr1	6.56364	10.2254	7.24166	7.13902	11.8681	2.66344	1.95698	2.59127	1.59718	3.01423	-1.87203	1.91165e-14	8.75351e-12
Sdc1	4.71624	4.13902	4.20347	4.43895	4.88593	16.0791	7.00082	12.8296	13.3082	12.3839	1.44596	2.78173e-14	1.23396e-11
Ryk	3.17638	3.15543	2.67107	3.26836	3.11337	7.87567	6.14814	5.63901	7.3711	6.63851	1.13038	4.95427e-14	2.13109e-11
Tdrkh	6.56282	5.79937	7.07345	5.87929	7.05257	14.1378	16.4924	20.0664	15.2627	13.1791	1.2889	6.05351e-14	2.52734e-11
Nrtn	0.939252	0.680045	2.28742	1.50985	1.91018	11.4715	7.73863	7.71791	8.34466	8.80819	2.5296	6.60894e-14	2.6804e-11
Fabp3	1.3512	2.66811	1.21877	1.46903	1.40921	9.11918	10.3251	10.8604	6.64009	16.701	2.73281	9.35418e-14	3.58872e-11
Kcnk1	0	0	0	0	0	3.04797	0.73768	2.51668	0.727448	0.565919	8.43845	9.32783e-14	3.58872e-11
Ascl2	1.19213	1.13777	0.861907	0.0833197	1.36764	11.6402	4.50518	6.53054	9.92067	9.90746	3.17474	1.42714e-13	5.33111e-11
Glipr1	19.5549	18.1366	19.4146	31.4346	30.4989	7.02445	6.23398	6.61713	3.44844	7.8757	-1.93287	1.79092e-13	6.51847e-11
Mt2	5.35728	2.38872	9.77644	5.43526	6.48847	46.841	37.3026	21.7254	25.5446	40.572	2.519	2.19945e-13	7.8053e-11
Cd24a	3.70374	1.81096	3.79858	2.25578	4.9388	13.2699	11.2047	11.6682	11.2695	12.764	1.85434	4.52097e-13	1.56525e-10
Acsl6	0	0	0	0	0	0.653279	0.617232	1.22934	0.666972	0.3841	7.75947	1.15149e-12	3.89176e-10
Ldhb	14.4501	8.43255	17.006	8.69379	11.497	48.4045	53.6599	57.9615	24.2738	46.8724	1.94812	1.1878e-12	3.92112e-10
Lsr	2.73647	2.64365	1.11968	1.23391	1.12777	10.0605	5.83039	5.42461	12.5515	10.6474	2.32674	1.33855e-12	4.31834e-10
Chpf	0.920757	1.564	1.15284	1.76452	1.2081	5.5481	2.58875	4.33889	5.71553	4.91768	1.78677	1.45166e-12	4.47965e-10
Dpp4	1.25044	1.80669	1.64024	1.27895	1.28822	4.22288	2.94892	3.14867	3.86325	3.43213	1.26035	1.42771e-12	4.47965e-10
Anpep	3.1439	3.23334	1.26755	1.80494	2.29814	7.37007	5.73414	10.2317	12.7308	8.31482	1.91598	1.86015e-12	5.61805e-10
Sfmbt2	0.210345	0.463809	0.266805	0.44104	0.707486	1.731	1.23892	2.13467	1.70149	2.27868	2.10917	2.93559e-12	8.6814e-10
Lgals3	3.07528	1.93421	2.94723	2.48371	1.96003	9.23927	5.49099	7.63134	13.018	15.1159	1.99676	4.12861e-12	1.19603e-09
Epcam	0.792554	0.613723	0.15375	0.553928	0.218801	6.24207	3.90464	2.35746	3.943	2.92475	3.12121	5.26686e-12	1.49526e-09
Fbln1	1.5733	1.48743	2.10445	1.49946	1.73034	6.78187	3.25282	4.1988	5.12721	6.47519	1.5912	7.80337e-12	2.17194e-09
Lgi2	0.897529	0.19692	0.240338	0.313649	1.19608	3.87541	5.26265	3.57197	5.18444	5.19205	3.05134	1.651e-11	4.50692e-09
Hoxb13	0	0	0	0	0	1.62505	1.99319	0.976513	1.05048	0.851927	7.41627	3.19271e-11	8.55104e-09
Msx2	0	0	0	0.0931855	0	1.68355	0.938124	1.43579	0.913837	1.17848	6.33984	3.42975e-11	9.0158e-09
Trim47	1.53211	0.864385	1.41033	1.83569	2.05443	5.43215	4.70952	3.75072	9.1878	6.73809	1.93586	3.83827e-11	9.90623e-09
Khdrbs3	24.0087	16.2704	20.1389	13.0196	17.8135	40.8094	36.5324	46.2715	42.122	35.8153	1.13855	4.69455e-11	1.16911e-08
Serinc2	0	0	0	0	0	0.624434	1.43222	0.671465	0.370922	1.82411	7.622	4.65997e-11	1.16911e-08
Kcng2	0.2048	0.224668	0.181841	0	0	1.87264	1.13886	1.86984	2.41014	3.04646	4.05347	6.02014e-11	1.47338e-08
Tbx15	0	0	0	0	0	0.140747	0.128395	1.26754	0.930113	1.09757	7.94544	7.56932e-11	1.82113e-08
Rnd3	1.35954	1.20806	1.25024	1.80539	1.36474	4.21775	2.98551	7.85343	4.11413	5.36363	1.80647	8.25026e-11	1.95187e-08
Ccdc136	0	0	0	0	0	0.323575	0.299864	0.676562	0.331025	0.658637	7.29524	9.55021e-11	2.22238e-08
Sarm1	0	0	0	0	0	0.473948	0.418102	0.209085	0.166031	0.312883	7.34499	1.01943e-10	2.32237e-08
Smtnl2	1.06192	2.38612	1.46772	1.53557	1.41303	5.62026	2.8674	5.27205	6.98956	6.06276	1.74516	1.03071e-10	2.32237e-08
Ncam1	0.112095	0.147563	0.0878949	0.135323	0.106279	0.545759	0.360821	0.880296	0.660237	0.421802	2.29426	1.43071e-10	3.17328e-08
Alpl	0	0.402189	0.00968813	0	0.258891	3.31737	3.19852	2.46755	3.65961	2.96391	4.54807	2.11961e-10	4.6289e-08
Tspan15	2.58538	3.03502	3.10354	2.90604	2.25161	8.46026	6.15246	7.80585	5.01517	6.46428	1.28189	2.30046e-10	4.94773e-08
Spats2l	0.0237541	0.0312703	0	0.132817	0.111483	0.915348	0.663162	0.967606	1.2902	1.30585	4.14589	2.53771e-10	5.37654e-08
Cdc14b	1.6033	1.0553	0.744316	1.25504	1.82262	3.31946	3.3079	3.17537	4.64027	3.80554	1.49929	2.6176e-10	5.46424e-08
Gabra4	0	0	0	0	0	0.289196	0.0793434	0.982035	0.470153	0.572749	7.58918	2.72382e-10	5.60357e-08
Il20ra	1.97877	3.78617	1.06234	1.92976	1.72777	5.62036	10.3717	9.21093	8.23037	7.52982	1.98976	4.36904e-10	8.8598e-08
Srxn1	4.16872	2.67641	3.40665	3.48674	4.61497	12.6091	6.63107	10.6791	8.27214	8.53034	1.34237	4.7198e-10	9.43628e-08
Slc6a20a	0	0	0	0	0	1.12655	0.207265	0.819478	0.866007	1.08275	7.23773	5.56882e-10	1.09791e-07
Hbq1b	0	0.422755	0.0325873	0	0	6.37624	3.58622	3.78911	2.04329	2.4093	5.4101	7.18445e-10	1.37815e-07
Mmp14	0	0	0.112632	0.103436	0.0964678	1.35322	0.705408	1.0134	0.918664	0.981084	3.80487	7.13002e-10	1.37815e-07
Slc35f2	1.68374	2.26576	2.65775	3.47808	1.07313	5.71839	6.77705	7.43671	10.3065	8.78428	1.78672	7.79101e-10	1.47458e-07
Cd69	66.3109	114.894	90.1737	115.615	146.141	51.018	37.1558	41.614	20.0655	31.9539	-1.54042	8.99569e-10	1.68018e-07
Hspb8	0.159082	0.174515	0.282496	0	0.0553039	1.41997	2.16644	2.4952	1.39894	1.57759	3.65909	1.0617e-09	1.95726e-07
Ckb	39.1363	40.8648	31.3845	44.1646	47.2916	84.1129	78.5296	72.3676	61.0617	85.5206	0.915773	1.1167e-09	2.03225e-07
Enpp1	0.774883	0.215783	0.77118	0.479088	0.481782	2.82245	3.36874	3.32806	1.60719	2.31303	2.3046	1.30919e-09	2.35241e-07
Cd48	35.2538	49.7314	40.7679	36.6945	29.3086	15.3867	12.7759	3.84093	8.38911	13.985	-1.82165	1.46013e-09	2.59082e-07
Spint2	23.6265	23.2184	33.6914	27.4142	30.4407	69.461	60.9901	49.3175	49.9929	52.0982	1.02275	1.74932e-09	3.06562e-07
Agpat3	0.949958	1.56317	0.81511	1.01544	1.18015	5.03651	2.77763	3.80679	2.70992	2.87316	1.64254	1.86122e-09	3.22195e-07
Bmp4	0.53006	0.380607	0.293384	0	0.0502561	3.21017	5.93892	4.06112	0.878661	4.51895	3.94153	2.52352e-09	4.31582e-07
Leprel4	4.94066	6.09745	5.27458	5.21562	6.11892	12.4368	10.5482	10.6265	9.10478	11.8162	0.973585	2.6759e-09	4.52195e-07
Bok	2.14716	2.34074	1.95752	1.68827	3.46399	4.86444	5.93956	9.00077	8.22608	7.68112	1.61453	2.88908e-09	4.82476e-07
Ccnd1	0.480934	0.733072	0.719188	0.583808	1.12196	1.63667	2.49917	2.27548	2.57291	2.57021	1.64839	3.82755e-09	6.31768e-07
Lmna	3.35014	3.61178	5.20916	5.00589	2.86144	11.0157	6.03726	10.2633	15.0366	11.4873	1.39497	3.88291e-09	6.33538e-07
Rab20	1.99624	0.875958	0.168804	0.465067	1.11037	8.1704	7.61196	8.59884	6.45389	4.81998	3.04453	4.20465e-09	6.78238e-07
Slc30a4	0.36848	0.485072	0.916968	0.306591	0.7137	2.17742	2.10283	1.86081	1.90609	2.06539	1.81783	4.61815e-09	7.36568e-07
Bmyc	29.7054	38.9542	35.0414	38.0096	41.5857	63.8749	61.2256	61.7049	58.5539	61.3305	0.738407	4.98703e-09	7.86565e-07
Crabp1	0	0	0	0	0	2.11726	0.618065	1.54817	1.25768	3.01911	6.94643	6.45684e-09	1.0072e-06
Sept4	0.704784	0.425236	0.506578	1.4367	0.826922	6.29091	2.71944	5.07354	2.14187	4.71013	2.43413	8.40348e-09	1.2966e-06
H1f0	49.491	58.9616	57.0142	51.7823	56.7817	102.674	105.471	116.185	76.9005	92.6041	0.854693	8.77544e-09	1.33943e-06
Pcsk6	0	0	0.00567132	0	0	0.0876067	0.395787	0.408222	0.416316	0.361466	6.58907	1.02728e-08	1.5513e-06
Arhgap22	0	0	0	0	0	0.652195	0.201468	1.24678	0.243926	0.310956	7.09253	1.35944e-08	2.03129e-06
Utf1	0.165665	0	0	0	0	2.21809	1.12804	0.988963	1.47825	1.07144	6.13082	1.60324e-08	2.37063e-06
Tcfl5	0	0	0	0	0.0454059	0.76774	0.444675	0.94787	0.439157	0.872878	6.07164	1.62039e-08	2.37128e-06
2610034M16Rik	1.88764	2.81826	1.51251	3.02474	1.96868	0.70664	0.674016	0.792196	0.348306	0.774186	-1.76762	2.02699e-08	2.93603e-06
Fndc5	0.177804	0	0.180424	0.0248541	0	1.55612	0.653782	1.32367	1.22787	2.2999	4.12752	2.40173e-08	3.4437e-06
Stap1	9.05031	8.74061	8.69015	10.1679	7.63048	3.81174	1.26706	3.74241	3.60963	2.07874	-1.62243	2.47617e-08	3.51493e-06
Homer2	0.991105	2.20665	1.44297	1.77692	1.25836	2.96076	2.69946	4.07956	4.17614	3.77352	1.19216	2.67946e-08	3.76583e-06
Tcf15	0.619241	0.543451	0.366546	0.216398	1.88366	5.12291	5.27067	5.43627	3.96401	5.20642	2.78807	3.24373e-08	4.51419e-06
Slc38a5	36.1746	17.1244	43.1104	29.1587	29.1335	134.278	61.3683	88.6659	71.4187	64.0203	1.42838	3.30354e-08	4.5528e-06
Mfap2	1.77155	1.83236	2.22567	1.29712	0.923804	7.21772	8.15678	3.19933	6.4475	6.71082	1.96528	3.43974e-08	4.69492e-06
Rln3	0	0	0	0	0	3.56716	3.99446	1.56275	0.941752	1.70076	6.81388	4.1741e-08	5.64298e-06
Fam101b	1.53255	1.54913	1.18024	1.4728	1.64116	3.39606	2.47842	3.36354	3.12151	5.25678	1.24918	4.61357e-08	6.17827e-06
Syngr1	7.3167	7.03972	8.71289	8.85883	7.61961	14.4907	18.2286	16.4889	12.4899	13.389	0.93047	4.69638e-08	6.23038e-06
Gm15915	102.646	73.7616	104.723	98.2188	74.9373	62.5483	31.9927	28.613	23.3601	31.8245	-1.35331	4.75329e-08	6.2475e-06
Neo1	0	0	0	0	0	0.2464	0.283462	0.109638	0.136271	0.0336547	6.91404	5.24575e-08	6.7694e-06
Ppp3cc	0.591902	0.876587	1.52659	1.0687	0.437265	3.12489	4.2319	2.42492	4.59273	4.91277	2.05464	5.23248e-08	6.7694e-06
Car12	0.310287	0.59568	0.216466	0.379513	0.593282	2.36431	0.880336	1.34383	2.36747	1.873	2.06665	5.65013e-08	7.16103e-06
Tfec	8.47972	9.49196	7.30301	13.8917	9.97038	5.6794	2.05952	3.07255	2.30497	3.63289	-1.56228	5.62041e-08	7.16103e-06
Myo5c	0	0	0.039829	0	0	0.167796	0.320719	0.541301	0.365467	0.44309	5.00363	7.72035e-08	9.66263e-06
Slc47a1	0	0	0	0	0	0.166777	0.471946	0.384295	0.240592	0.68419	6.66643	7.76005e-08	9.66263e-06
Il5ra	1.48739	1.31722	1.69454	1.28528	1.8474	0.406242	0.478776	0.62677	0.681973	0.45475	-1.5338	8.03418e-08	9.91697e-06
Tmem246	12.9488	9.09545	13.5482	9.29778	11.7411	21.753	27.7235	23.2557	19.9447	19.8117	0.994308	8.33022e-08	1.01938e-05
Reep1	2.20043	1.03215	1.18059	1.3965	2.03112	3.41943	2.78997	4.45855	4.52356	4.90734	1.35684	8.85277e-08	1.07406e-05
Htra3	0.0278832	0	0.134397	0.116928	0.0581606	1.27478	0.341752	1.17497	0.843778	0.595104	3.52028	9.49245e-08	1.14191e-05
Arxes1	3.46638	4.00279	5.35332	2.59272	3.71033	8.02319	9.77258	12.2578	8.56443	9.2035	1.30568	1.0728e-07	1.2797e-05
Paqr9	0	0.0823134	0	0	0	1.688	0.397385	1.20033	0.598383	0.350483	5.83331	1.26634e-07	1.49798e-05
Chchd10	51.2861	49.9682	66.9293	64.9596	55.655	107.572	141.205	108.199	84.5039	113.339	0.948217	1.57226e-07	1.82936e-05
Chst10	0	0	0.0859662	0	0	1.00602	0.545396	0.822162	0.741012	0.478179	4.85558	1.56488e-07	1.82936e-05
Pdlim4	0.973018	1.22752	1.64559	1.1901	2.45241	7.36121	5.41081	6.60585	3.1458	5.2966	1.87337	1.86798e-07	2.15577e-05
Abcg4	0.158994	0.366279	0.174782	0.481535	0.442188	1.52303	1.10067	0.967754	1.72715	1.18254	2.00126	1.97577e-07	2.26178e-05
Cpne7	0.958857	0.34186	1.16556	0.474697	0.81252	3.23563	1.57786	4.37722	4.03002	2.58392	2.03608	2.11816e-07	2.40539e-05
Cd160	0.47279	0.813891	0.295235	0.381277	0.891352	2.13778	3.88795	2.68192	1.29809	2.58734	2.17361	2.40032e-07	2.70417e-05
Igfbp7	6.25784	6.30877	5.00368	4.65051	3.26325	12.9857	10.5179	9.95821	12.1698	10.5024	1.14078	2.43075e-07	2.71689e-05
Fzd3	0.226225	0.0397075	0.116692	0.115949	0.121901	0.305356	0.682918	0.804999	0.371548	0.712049	2.23904	2.50108e-07	2.77366e-05
Fam169a	5.25435	4.36784	3.41998	3.81865	4.02808	6.78144	5.27404	10.3355	10.5823	9.85628	1.0247	2.91996e-07	3.21308e-05
Snai3	0.604692	2.54728	1.05846	2.74708	2.20729	6.55597	5.18801	6.07297	6.02918	7.70436	1.77808	2.97357e-07	3.24691e-05
Ddx43	0	0	0	0.182406	0	0.994317	1.00702	1.98567	0.708765	0.759561	5.06106	3.00914e-07	3.26067e-05
Rps6kl1	0.796289	0.199666	0.519443	0.609542	1.04798	3.39287	2.1172	3.06253	1.61821	2.94286	2.05281	3.04521e-07	3.27475e-05
St3gal5	26.8867	19.5313	24.0069	19.9163	20.0585	44.5544	30.2812	38.1517	35.9376	35.9456	0.735452	3.69243e-07	3.94091e-05
Stk39	1.30205	1.30501	0.502971	1.5305	1.01846	3.47891	2.07544	2.76413	4.31672	4.4019	1.59361	3.76785e-07	3.99139e-05
Cited2	117.508	121.189	85.8027	95.8733	100.618	60.9708	69.7795	64.5005	69.7276	72.4953	-0.626706	3.85786e-07	4.05647e-05
Crip1	41.7015	35.7959	56.9303	41.315	41.2501	99.2578	78.307	73.5209	75.0557	79.7992	0.890797	3.95779e-07	4.13094e-05
Smox	6.58411	6.71026	6.07767	4.15641	5.29407	13.2614	8.73511	10.173	10.7779	11.3188	0.903191	4.7056e-07	4.87562e-05
Fgf13	1.57959	2.8148	1.44649	1.53483	1.84831	4.52928	4.69581	7.11621	4.02073	3.81232	1.39851	4.79458e-07	4.89633e-05
Gyltl1b	0.0396392	0.156545	0.321787	0.360158	0.599445	2.56304	2.05133	1.03005	1.52248	1.71766	2.54471	4.7805e-07	4.89633e-05
Slc6a15	0.896517	0.676872	0.595336	0.350153	0.770006	1.65328	0.915685	3.07411	3.82597	2.96733	1.89841	5.70432e-07	5.78377e-05
Ddah1	4.66708	2.98751	2.78427	1.48757	2.01919	8.55835	5.67484	9.49109	6.94417	6.08663	1.39746	6.64651e-07	6.64416e-05
Hs6st2	0	0.029512	0.108057	0	0.0467619	0.600322	0.778524	0.488089	0.295716	0.579966	3.66812	6.60696e-07	6.64416e-05
Matk	3.60182	1.67776	2.47408	2.71101	3.55419	6.84015	6.22571	6.69374	5.43901	7.02427	1.2053	7.67638e-07	7.62001e-05
Fndc4	16.0001	9.97419	13.1219	10.1769	13.4424	25.8487	21.9626	19.2636	24.2059	20.2855	0.82704	8.23148e-07	8.1143e-05
Shisa3	0	0.0842357	0	0	0	0.384491	0.34857	0.395474	0.575947	0.612494	4.90081	8.29468e-07	8.1202e-05
H1fx	1.71904	1.96521	1.40009	1.51764	1.79285	3.25006	3.94284	5.14695	6.63416	4.44717	1.48292	8.54632e-07	8.30924e-05
Cd53	29.8338	31.8478	18.8426	40.8398	32.9744	10.4145	13.9399	17.292	6.50563	14.6154	-1.28341	9.4478e-07	9.12323e-05
Nefh	0.385112	0.332697	0.158757	0.521499	0.476955	1.57203	0.835861	0.980453	1.52211	1.80577	1.85238	1.01135e-06	9.70008e-05
Olr1	1.23842	1.27587	0.853717	2.03217	1.85315	0.123085	0.513293	0.378157	0.188007	0.417887	-2.15285	1.02713e-06	9.78534e-05
Rab34	4.41589	2.0311	1.76809	1.15273	4.35578	8.93034	8.4772	7.84677	7.47205	9.5658	1.63546	1.0467e-06	9.90531e-05
Steap1	0.553124	0.15603	0.260592	0.441813	1.11254	2.99328	2.15219	4.32863	3.58675	1.73756	2.56309	1.12365e-06	0.00010563
Rhbdf1	0.850025	0.430379	0.281988	0.388447	0.716035	1.72957	1.20212	1.8828	2.90459	1.62812	1.83025	1.22499e-06	0.0001144
Isl1	0.0380386	0	0	0	0.0595076	0.32297	0.751137	0.614446	0.841183	0.246015	5.01358	1.27088e-06	0.00011791
Aars2	2.75432	2.15283	1.78321	2.58677	2.42373	4.25367	3.65326	3.80834	7.64699	6.17908	1.11681	1.45903e-06	0.000134487
Map7d2	0	0	0.00632469	0	0	0.0488497	0.186739	0.350193	0.396571	0.274114	6.01006	1.56551e-06	0.000143371
Crabp2	0	0	0	0.373087	0.0556726	3.4167	1.01775	0.749802	2.07098	3.79765	4.78114	1.60701e-06	0.000146228
Fgf15	0	0	0.161873	0	0	3.64656	6.98801	1.64317	0.536369	2.8544	6.31713	1.65444e-06	0.000149585
Fam189a2	0.0377102	0	0	0	0	0.246294	0.564908	0.132422	0.234083	0.707283	5.98181	1.69051e-06	0.000151878
Col5a1	0.0686162	0.150545	0.0493193	0.223799	0.0715621	0.51537	0.28812	0.449774	0.727629	0.599096	2.20167	1.74535e-06	0.000155819
Cdkn1c	4.70037	1.88886	1.99572	0.414968	2.50269	12.7321	5.96318	9.79917	8.58039	8.6719	1.99008	1.86538e-06	0.000165494
Dsg2	0.0670871	0.242865	0.204227	0.0351662	0.209902	0.755828	0.205564	1.34281	1.06712	1.84402	2.71589	1.90816e-06	0.000168238
Tead3	0	0	0	0	0	0.334362	0.108935	0.247188	0.260683	0.248325	6.13785	1.97117e-06	0.000171661
Trim16	0.0739878	0	0.0563085	0.0861854	0.192911	0.547662	0.285486	0.96997	0.727183	0.89323	3.03913	1.96138e-06	0.000171661
Plekhh2	0	0	0	0	0	0	0.161524	0.284197	0.292331	0.153418	6.91845	2.09885e-06	0.000180565
Tspan17	0.37051	1.26001	1.66053	0.561069	0.966042	5.64639	2.81721	3.38278	3.64152	3.47459	1.91553	2.09817e-06	0.000180565
Slc7a2	0.232356	0.434668	0.462253	0.504287	0.459156	1.08626	1.1325	0.919002	1.12445	0.790929	1.2544	2.13882e-06	0.000182895
Tesc	0.102002	0	0	0.570324	0.106381	3.46422	5.07021	2.29239	1.22676	1.45133	4.25446	2.26362e-06	0.000192407
Slc38a3	0	0	0	0	0	0.483444	0.76803	0	0.382896	0.52432	6.8782	2.37155e-06	0.000200381
Fgr	0.402513	0.510949	0.809594	0.381795	0.869573	3.06079	1.99686	1.23172	1.37198	2.90077	1.79378	2.46785e-06	0.000207285
Cpeb1	0	0	0	0	0	0.362749	0.273136	0.281718	0.071826	0.219517	6.22884	2.49065e-06	0.000207969
Laptm4b	20.2605	15.8027	13.5947	10.9035	19.572	35.9927	33.2824	22.3399	31.3824	29.4501	0.930172	2.51353e-06	0.000208652
Prss50	1.12265	0.695468	0.150775	0.0461551	0.51655	7.11662	1.43894	5.93658	1.05044	6.91905	3.18319	2.62189e-06	0.000216382
Gpc1	0	0	0.192148	0.302503	0	1.02473	1.0315	1.48187	1.8366	2.04695	3.83071	2.66073e-06	0.000218318
Galnt12	1.12736	1.42699	2.40893	1.90921	2.05758	3.62487	2.89341	6.48633	4.97933	5.91708	1.38435	2.80598e-06	0.000228913
Dusp14	0.266349	0	0	0	0.347231	3.13126	3.21919	0.888539	0.82667	3.48829	4.32907	3.5168e-06	0.000283642
H2afy2	0.754598	0.397345	0.906099	0.63288	2.12489	3.25278	2.98016	2.93247	3.96197	5.10812	1.89537	3.49756e-06	0.000283642
Gpr174	1.33849	1.77375	1.75662	1.77119	1.13537	0.454582	0.486082	0.739497	0.546979	0.138507	-1.71513	3.63858e-06	0.000290167
Met	0.072223	0.228181	0.102602	0.191816	0.625187	1.50002	0.767179	0.5681	1.47945	2.33551	2.42093	3.63085e-06	0.000290167
Phlda2	5.34533	0.085813	1.15758	0.455601	2.58345	20.9469	24.5017	21.5174	29.3871	16.1893	3.56434	3.79778e-06	0.00030117
Fstl1	3.99358	3.76766	4.01865	2.67953	3.54028	7.1989	6.27254	8.863	5.95988	5.66505	0.912757	3.90651e-06	0.00030637
Me1	0.510379	0.44202	0.470198	0.206517	0.0980536	1.73688	1.006	1.92429	0.958777	1.70256	2.07487	3.89408e-06	0.00030637
Mt1	260.424	301.518	391.669	370.719	331.047	517.676	707.38	490.429	489.837	671.308	0.799573	3.94607e-06	0.000307771
Mlf1	3.72424	4.84817	8.1881	5.72645	6.04199	11.1349	21.1326	14.8217	11.6874	12.3644	1.31704	4.128e-06	0.000320202
Ankrd29	0.383634	0.135967	0.112294	0.0825008	0.0769431	1.42626	0.48226	0.580314	0.938811	0.877946	2.50714	4.38676e-06	0.000338424
Epdr1	3.3008	2.38457	3.8396	1.60363	3.10666	7.20362	3.17951	9.52723	11.1661	8.38297	1.43695	4.4457e-06	0.000341117
Bex1	24.5207	18.6227	26.4864	15.5869	32.8057	50.0016	62.9334	36.936	41.7114	53.7475	1.05887	5.36988e-06	0.000409814
Ptpru	0	0	0	0	0	0.296447	0	0.085824	0.480871	0.214521	6.82228	5.5157e-06	0.000418692
Igfbp2	0	0	0	0	0	0.331039	0.394433	0.813651	0.702292	0.28098	6.04696	5.62325e-06	0.000424585
Aldh1a2	0	0	0	0	0	0.887005	0.115595	0.26826	0.329308	0.137242	6.2664	5.89115e-06	0.000438892
Cnih2	0.0776762	1.07367	0.354694	0.325735	0.891122	3.44978	2.22144	2.72766	2.7122	2.36114	2.28465	5.90548e-06	0.000438892
Csrp1	113.62	130.169	111.989	147.704	138.936	111.648	65.0569	63.479	71.3541	76.9594	-0.731011	5.90261e-06	0.000438892
Chst1	0	0	0	0	0	0.538173	0.146368	1.15741	0.416976	0	6.90685	6.02654e-06	0.000445556
Chrna5	0	0	0	0	0.0183	0.481325	0.0716873	0.714749	0.149764	0.249663	5.89309	6.08698e-06	0.000447692
Tmem98	6.00103	3.54131	7.34935	5.30303	8.02118	15.5425	10.5678	10.4154	12.7916	15.6585	1.08444	6.17852e-06	0.000452083
Reep6	6.4343	4.4547	2.81719	2.73153	2.78363	8.31138	6.78282	9.80768	9.46735	8.78514	1.17338	6.2829e-06	0.000457363
Prokr1	0	0	0	0	0.0247068	0.510586	0.435532	0.133101	0.413584	0.0306427	5.73924	6.68212e-06	0.000483942
Tmem173	21.2457	22.0887	19.2504	24.2717	24.6827	16.9838	13.6992	11.7258	11.2869	15.3604	-0.69292	6.88417e-06	0.000496045
Arhgef17	0.0187484	0.0246806	0.0237808	0.0786212	0	0.312247	0.280856	0.151423	0.203663	0.194008	2.99986	7.14166e-06	0.000512
Hook1	2.08537	1.58148	2.58762	1.63176	2.3522	3.87874	2.40777	6.73389	7.22865	4.72049	1.25785	7.26215e-06	0.000518021
Nup62cl	3.15174	1.23349	0.432187	0.714422	1.68795	5.61908	8.46833	5.68334	4.39533	5.39898	2.09415	7.7022e-06	0.000546664
Igdcc3	0	0	0	0	0	0.179644	0.24972	0.128783	0.486127	0.0790627	6.12237	7.9416e-06	0.000560851
Plp2	21.426	20.4998	29.7547	23.7746	27.1836	48.834	47.3779	37.8521	35.221	44.7146	0.797441	8.17027e-06	0.000574143
1810019J16Rik	0.320998	0	0	0.112175	0	1.71215	1.09287	0.638751	1.7435	1.41864	4.16402	8.28436e-06	0.000579293
Cldn3	0.152154	0	0	0	0.198359	1.88813	1.45047	0.908311	0.914971	0.787247	4.23567	8.35632e-06	0.00058146
Mrgpra2b	1.60142	6.27422	0.928584	3.51768	3.73802	0.846703	0.155778	0.374901	0	0.2466	-3.31814	9.10658e-06	0.000630575
Kcns3	1.1622	0.785642	0.342641	0.461023	1.91642	3.07726	2.88741	3.46345	3.69243	2.74251	1.77887	9.23141e-06	0.000636116
Socs2	2.06559	2.27379	2.32189	2.26507	1.4857	6.32673	5.14101	3.82683	3.15023	4.65269	1.14804	9.57074e-06	0.000656312
Rnf128	4.52133	2.09278	3.55936	4.11823	4.04615	12.0405	5.60118	7.33413	6.84669	7.65944	1.09827	9.98117e-06	0.000681167
Ppfibp2	0.203055	0.267304	0.479059	0.184494	0.264716	0.769194	0.801932	0.613215	1.25257	1.7335	1.82043	1.00462e-05	0.000682326
Prkcdbp	6.93014	7.45862	10.1208	12.3053	12.3554	16.0253	27.548	24.9934	16.6769	20.4722	1.1111	1.12861e-05	0.000762883
Gldc	0.177701	0.434438	0.225399	0.337109	0.675132	1.04455	0.916145	1.19453	1.60535	1.28063	1.69252	1.14206e-05	0.000768318
Rasd2	0	0	0	0.286786	0.0178311	0.513658	0.46567	1.12871	1.85725	2.18939	4.35904	1.18587e-05	0.00079403
Wdr86	0	0	0	0.451214	0.280545	1.61633	2.49105	3.24942	0.834886	2.78358	3.94367	1.2594e-05	0.000839302
Bik	0.407574	0	0.20679	0.712149	0.26567	2.52886	2.63649	1.35966	1.73936	2.30649	2.78607	1.29886e-05	0.00086156
Sh3bgrl2	1.23538	1.30102	1.95699	0.709931	2.10443	4.14187	2.43013	3.99109	4.28161	3.32023	1.28478	1.32376e-05	0.000873992
Apbb1	0.514312	0.219045	0.0920983	0.0422895	0.0473288	1.12628	0.309005	2.57095	1.20894	1.56532	2.94146	1.3612e-05	0.000894545
Gkap1	6.51964	6.54106	6.66388	6.63593	7.62473	14.428	10.6458	11.6471	12.9416	8.76065	0.77607	1.43019e-05	0.000935557
Lbx2	0.470431	0.928923	0.358022	0.657583	0.490628	2.45799	1.36139	4.12988	4.69963	1.74944	2.32037	1.44496e-05	0.00094088
Ezh2	36.8922	39.4594	30.0785	41.9502	41.4821	27.7659	26.2491	24.7713	29.5062	26.493	-0.495306	1.46352e-05	0.000948612
Kctd1	1.09827	0.969732	1.32512	0.67399	0.935896	1.94198	1.98815	2.63382	2.26555	2.07895	1.10396	1.51987e-05	0.000980662
Ssx2ip	14.5663	15.306	16.6088	8.74441	8.97936	24.4975	16.2238	42.5463	30.5063	24.5108	1.09067	1.60447e-05	0.00103057
Kank1	0	0	0	0	0	0.185599	0.26606	0.324314	0	0.149328	6.6628	1.62148e-05	0.00103679
Ehd3	1.62857	0.968199	1.56594	1.57884	2.30118	2.96794	2.55768	4.81489	3.78076	3.4996	1.12089	1.67092e-05	0.00106362
Fbln2	0	0	0	0	0	0.574711	0	0.226096	0.133224	0.180447	6.6011	1.73603e-05	0.00110013
Mboat1	2.46801	4.85143	4.18806	5.24471	5.53055	9.73681	5.94994	7.6828	10.9595	9.33983	0.951119	1.80026e-05	0.00113576
Atp11a	1.18768	1.33405	1.16915	1.39851	1.56853	2.98475	1.81081	1.65918	2.93994	3.7488	0.96304	1.85576e-05	0.0011656
Slc52a3	0.138952	0	0	0.315627	0.34418	1.22516	1.72673	1.46382	1.80593	1.64008	3.33375	1.89307e-05	0.00118379
Pvrl3	1.66823	0.915035	1.57526	1.92706	2.16273	3.57134	2.50852	2.84769	4.58443	3.88115	1.05994	1.92184e-05	0.00119651
Depdc7	6.0856	3.96884	5.35379	3.04366	4.9494	12.9449	12.1653	8.94012	6.45482	10.9049	1.13917	1.93362e-05	0.00119859
Hap1	0	0	0	0	0	0.304803	0	0.309551	0.412408	0.20122	6.4568	1.94543e-05	0.0011986
Hdac11	0.11558	0	0	0	0	0.37744	0.577139	0.947024	0.283992	0.299006	5.08524	1.95896e-05	0.0011986
Zfp827	0.0126362	0.0332689	0.0673175	0	0.019768	0.354878	0.206502	0.0976202	0.254924	0.384105	3.11535	1.95718e-05	0.0011986
Tst	7.27655	6.23209	5.49335	9.37483	9.00617	14.5437	17.849	11.0213	12.4826	18.8811	1.0078	1.98384e-05	0.00120861
Mdk	22.2359	23.4076	35.3769	17.445	25.3023	46.3093	64.9754	68.9301	36.9349	39.7146	1.06161	2.04614e-05	0.00124124
Nfkbid	8.74808	17.3371	9.07102	16.2376	17.0009	7.6181	4.19902	5.90889	5.54529	9.12054	-1.08872	2.08371e-05	0.00125865
Ncmap	0	0	0	0	0	0.204226	0.365002	0.658822	0.0519912	0.288904	6.0806	2.11317e-05	0.00126567
Smagp	25.2812	22.7767	18.1963	19.0783	30.9217	40.4291	37.9749	34.213	34.4427	45.3038	0.72761	2.1087e-05	0.00126567
Sgcb	8.55927	10.7754	11.4454	7.78407	8.44276	13.1674	14.0263	17.0018	15.7032	14.873	0.659916	2.13539e-05	0.00127361
Cth	1.49383	2.14208	2.07075	2.53558	2.14221	4.39045	5.99411	5.13329	3.7464	3.62301	1.14225	2.17209e-05	0.00129008
Rnf144a	0.483964	0.134771	0.0613869	0.182135	0.407676	1.22788	0.697106	1.15041	1.40098	0.806587	2.08803	2.18927e-05	0.00129486
Actr3b	0.505418	1.03497	0.34191	0.313995	0.322127	2.20066	0.573582	3.0369	2.59266	3.01455	2.17331	2.44111e-05	0.00143783
Gpx8	2.64803	3.17466	2.68705	2.77612	1.92334	5.92967	7.53436	6.77479	4.32949	5.99414	1.21578	2.47633e-05	0.00145254
Paqr4	0.114981	0.479313	0.991737	0.482171	0.799448	4.13031	1.17439	1.0767	3.56866	3.29679	2.13524	2.549e-05	0.00148901
Zfp580	3.48768	3.38603	2.6543	3.47357	2.63712	8.25732	5.40274	5.32754	5.41237	9.41736	1.11161	2.60462e-05	0.00151527
Pcolce2	0	0.101679	0	0.215935	0.161111	0.706253	0.525937	1.73588	1.37843	0.799271	3.45321	2.63046e-05	0.00152405
Lrrc42	9.63044	6.62695	8.70349	8.79601	12.8687	21.2997	17.1763	13.3735	16.4947	15.6774	0.848061	2.67797e-05	0.00154528
C1ql1	0.15423	0	0	0.053897	0.040213	0.453291	1.20771	0.379113	0.837701	1.24686	4.41377	2.72427e-05	0.00155305
Ece1	2.41411	2.81027	1.36656	0.920322	2.03917	2.95796	3.96689	5.19848	6.1536	4.14203	1.23059	2.72297e-05	0.00155305
Lck	1.50526	0.79812	1.58047	1.51962	1.87514	2.62164	4.09984	3.31832	5.6614	2.65015	1.32637	2.71086e-05	0.00155305
Tle6	3.48101	4.55107	4.11296	4.96585	4.89864	6.32228	6.29913	7.46825	8.14004	7.67925	0.69532	2.82618e-05	0.0016047
Cgref1	0.649714	0	0.531093	0.151365	0.112935	2.82895	0.786495	3.19412	1.90449	2.38115	2.91211	2.97742e-05	0.00168384
Krt18	17.0209	13.6878	12.3792	11.5124	11.56	36.4431	26.451	23.8598	15.6566	25.0793	0.952491	3.24557e-05	0.00182821
Entpd2	0	0	0	0	0	1.45793	0.202664	0.383224	0.442636	0	6.56509	3.38337e-05	0.00189395
Olfm2	0	0	0	0	0	0.576117	0.514832	1.37177	0	0.570496	6.53349	3.38896e-05	0.00189395
Tmem176a	23.8711	25.5463	28.427	24.2456	32.7319	43.183	53.7328	32.4445	44.1402	48.1486	0.716238	3.4472e-05	0.00191894
Celf4	0.0693008	0.0798249	0.0131854	0.0363265	0.054207	0.214994	0.212347	0.133845	0.692319	0.459408	2.80972	3.53572e-05	0.00196053
Des	0	0.0294296	0	0.0937492	0	0.496438	0.0913354	0.628033	0.39897	1.38803	4.72862	3.71451e-05	0.0020437
Spint1	0.126762	0	0.557396	0	0.132204	2.09737	0.891919	0.712213	2.42616	3.30666	3.37987	3.70876e-05	0.0020437
Gp1ba	9.57686	9.22359	4.86792	10.2862	6.59136	2.87448	3.97978	4.25318	5.42295	3.78006	-0.994331	3.7627e-05	0.00206222
Mapk12	0	0.0334625	0.335322	0.17766	0.503705	1.89263	3.2194	3.46337	0.374749	0.920642	3.20675	3.81066e-05	0.0020668
Nudt17	0.705474	0.97513	2.30868	1.03544	0.95649	5.89774	5.18801	4.01326	2.57276	2.9201	1.74729	3.81373e-05	0.0020668
Ptprk	0.279997	0.368591	0.331476	0.717545	0.429915	0.812765	1.08038	1.28912	1.75616	0.764593	1.42064	3.81474e-05	0.0020668
Fermt2	0.4148	0.234021	0.759146	0.786899	1.00427	2.08992	1.6745	2.12247	1.71273	1.68628	1.51335	3.8426e-05	0.00207398
Phlda3	6.3533	5.13023	9.48761	8.33151	3.96198	23.6991	13.1567	11.868	10.9012	17.7068	1.20048	3.8913e-05	0.00209231
Lama5	0	0	0.0278257	0	0.0219992	0.176342	0.0689427	0.201475	0.121116	0.136423	3.56044	3.95846e-05	0.00212039
Rhd	1.39622	0.334183	3.10729	1.77426	2.71377	8.12424	5.27216	9.85044	4.13649	6.73151	1.84785	4.09699e-05	0.00218634
Dleu7	0.865635	0.902131	1.37249	0.35292	0.489016	2.92106	1.57181	2.83709	3.55425	3.31244	1.77669	4.19346e-05	0.00222112
Tpst1	11.1301	11.9317	15.7141	11.9147	12.1223	20.2131	19.9861	25.0667	18.821	17.7682	0.690538	4.18859e-05	0.00222112
Fam57a	3.92607	3.0602	4.82265	4.04378	5.3338	10.4593	6.89441	8.4897	11.2234	6.94936	1.03403	4.27523e-05	0.00224766
Hbb-bh1	136.567	123.378	138.899	60.1098	111.957	262.03	276.508	507.776	157.727	165.036	1.27528	4.2662e-05	0.00224766
Prkar2a	3.56753	2.06639	2.28066	3.62375	2.24482	4.45813	3.90292	4.89413	7.53858	5.76825	0.9377	4.34308e-05	0.00227491
Metrnl	0	0.307508	0.177778	0.108842	0.0812081	0.533982	0.954359	1.06637	0.694803	0.755389	2.51373	4.47176e-05	0.0023337
Rragb	5.85528	2.41221	4.02872	3.41519	2.78973	6.76803	7.40029	7.07069	8.02426	7.43758	0.988466	4.53994e-05	0.0023606
Slc7a3	0.729455	2.13392	0.514031	1.41619	1.33135	3.67905	7.11938	4.15538	1.60368	4.2984	1.8074	4.59466e-05	0.00238034
Cox4i2	34.2313	34.1014	24.3418	27.6197	47.4864	70.0066	65.6966	55.2296	44.0461	65.477	0.848984	4.71543e-05	0.00243402
Ano1	0	0	0	0	0	0.218091	0	0.293146	0.186226	0.161972	6.26444	5.00726e-05	0.00255461
Cdk18	1.67188	3.63353	2.48875	1.63149	3.28991	5.95416	4.63957	3.74409	5.84988	6.65093	1.0613	4.97326e-05	0.00255461
Crlf1	0	0	0	0	0	0.114378	0.516735	0.163991	0.385006	0.528558	5.80226	4.98527e-05	0.00255461
Rasl10a	0	0	0.0219994	0	0	0.679664	0.236197	1.09628	0.134576	0.953462	5.51617	5.02104e-05	0.00255461
Pkp3	0.126221	1.1008	0.808509	0.55136	0.641744	2.45252	2.25609	2.01671	1.37113	2.449	1.68481	5.10373e-05	0.00258741
Cttn	19.5271	28.9043	17.2057	27.3582	16.5722	34.3082	29.6379	48.8476	44.5181	32.8552	0.790203	5.35866e-05	0.00268785
Tnf	9.3235	13.6808	6.17669	24.7372	36.5726	7.48568	8.41083	3.29487	2.97208	3.64871	-1.7751	5.35782e-05	0.00268785
Usp13	0	0	0	0	0.0213851	0.455333	0	0.547231	0.143192	0.212184	5.72937	5.32174e-05	0.00268785
Col18a1	0.431397	0.436844	0.383035	1.0089	0.839272	0.986144	1.84157	1.16529	2.51693	1.88866	1.43678	5.39021e-05	0.00268919
Slc2a3	15.5814	19.617	15.4416	19.9143	18.8829	21.114	18.8232	43.67	45.4036	39.4616	0.894784	5.39921e-05	0.00268919
Mlxipl	0	0	0	0.0368077	0	0.275169	0.46618	0.11096	0.143022	0.119212	5.15689	5.62095e-05	0.00277667
Rgcc	3.5743	5.05123	8.96074	6.98007	3.34401	15.5173	8.44676	13.4374	12.6842	20.8731	1.30687	5.60173e-05	0.00277667
Sult4a1	0	0	0	0	0	0.395021	0.329467	0.169909	0.234648	0.0521555	5.81497	5.63355e-05	0.00277667
Serpinb1a	50.247	38.052	53.5037	47.7933	58.9875	34.388	32.4745	19.9139	26.0633	35.7373	-0.745771	5.68878e-05	0.0027942
Dbn1	0.441482	0.415124	0.319991	0.771397	0.937317	1.77125	0.987733	1.30668	1.87184	2.75331	1.57845	5.74538e-05	0.00281226
Bmp8b	0	0	0	0.0685262	0	0.2348	0.333809	1.28538	0.621295	0.0211372	5.32561	5.79161e-05	0.00282515
Arntl	12.9524	11.0917	11.8608	10.9925	10.8722	9.73273	6.97464	7.10095	7.64013	8.09915	-0.554093	5.86001e-05	0.002839
Clec4d	4.6029	3.45571	5.25456	6.28328	5.81312	2.44258	3.03626	1.21226	1.28351	1.62801	-1.3973	5.85415e-05	0.002839
Iqcg	1.76566	1.79037	2.3304	2.05119	1.43087	1.16878	1.02356	0.552995	0.638728	0.663562	-1.2163	5.88896e-05	0.00284332
Ltbp3	0	0	0	0.116455	0	0.616674	0.453826	0.22104	0.509964	0.311315	4.26052	5.92606e-05	0.00285154
AK129341	0.105386	0.12139	0.334183	0.423521	0.329731	0.671091	0.879052	0.740139	1.0937	1.29501	1.78489	5.94951e-05	0.00285315
Ocln	0.782651	0.317013	0.939275	0.33662	1.50693	3.57817	1.04535	2.09296	3.53858	3.66007	1.80105	6.21377e-05	0.00296985
5730559C18Rik	0	0	0	0	0	0.12497	0.0651443	0.291161	0.259818	0.144375	5.70523	6.38267e-05	0.00304033
Rab3ip	5.92944	4.74919	5.61811	4.21907	6.05362	8.63181	6.76156	8.75513	9.00762	8.15487	0.626305	6.48118e-05	0.00307693
Neto2	1.95711	1.17617	1.61034	1.37975	1.49979	1.8451	2.9318	2.40239	4.29822	3.70923	0.983471	6.85306e-05	0.00324264
Pvrl2	4.18491	2.1669	4.10502	2.16442	3.02611	9.82151	3.4385	5.81946	9.18953	7.00105	1.14319	6.97282e-05	0.00328835
A230050P20Rik	4.68153	4.39665	4.53326	5.78584	4.19778	11.4474	6.45325	6.6159	7.79664	11.7419	0.887897	7.10357e-05	0.00333891
Tmeff2	0	0	0	0	0	0	0.254731	0.323365	0.290272	0.241948	6.19928	7.18257e-05	0.00336491
Ddx25	0.688374	0.302062	1.48435	0.561301	0.568359	3.55927	4.02325	3.30361	1.60238	1.70662	1.95051	7.23744e-05	0.00337946
Myl9	0.798494	0.700766	0	0.496071	0.0925307	3.41882	15.9489	18.3816	1.44567	2.12309	4.40537	7.4387e-05	0.00346204
Zfp579	0.445046	0.17576	0.316123	0.18663	0.208869	1.59868	0.757603	0.687637	0.828776	1.2089	1.92932	7.508e-05	0.00348288
Ankrd9	3.34308	4.64812	4.07844	3.01912	3.87837	6.94286	4.88525	5.14426	8.33574	7.99263	0.790905	7.56273e-05	0.00349684
Tnfrsf19	0.100571	0.0529572	0.474546	0.253046	0.430044	0.591167	0.712201	1.07361	1.98211	1.73018	2.14401	7.6362e-05	0.00351935
Grtp1	6.82134	4.3933	5.43328	9.89392	4.13082	13.5092	16.9809	19.9356	8.36613	12.2863	1.22925	7.67122e-05	0.00352405
Mfsd1	54.3344	59.2728	49.8966	52.1144	57.0205	47.2037	38.03	41.151	42.9231	45.345	-0.350324	7.80075e-05	0.00357199
Zfp36	142.794	230.832	119.156	184.954	189.123	122.276	83.4421	77.1935	109.235	132.842	-0.732765	7.89727e-05	0.00360456
Cela1	17.1147	10.4073	13.2235	12.994	16.7169	19.2352	29.7555	21.2331	23.4249	29.386	0.808194	8.052e-05	0.0036634
Fndc3c1	1.87698	1.95831	2.06674	0.614058	3.11336	4.16023	3.5487	5.06257	4.77204	5.17861	1.2261	8.14552e-05	0.00369411
Gal3st1	1.41095	1.54783	0.501108	0.328711	1.69225	3.25604	4.54752	2.44429	3.6858	3.28511	1.67618	8.33448e-05	0.00375918
Lurap1	0.0673339	0.0886393	0.22206	0.282364	0.280899	1.31932	1.32962	0.425606	1.09717	1.1758	2.44861	8.34197e-05	0.00375918
Ube2j1	8.53911	13.7191	9.99375	7.49352	10.9543	16.4462	13.0965	16.631	16.8501	16.8503	0.646399	8.43439e-05	0.0037888
Vcan	0	0	0	0	0	0	0.0311788	0.12404	0.0659827	0.042306	6.25472	8.83655e-05	0.00395693
Syt13	0	0.151746	0	0	0	0.92017	0.593043	0.233876	0.25839	0.861491	4.29377	9.41611e-05	0.0042032
Emb	93.5936	104.008	69.1285	111.26	117.257	66.2979	59.388	63.9562	45.3673	76.0793	-0.667617	9.95318e-05	0.00442901
Selm	3.1955	4.56925	4.24891	3.54261	4.1946	6.47707	10.2792	7.81617	6.1987	11.4737	1.08782	0.000102449	0.00454459
Nxpe2	0.827339	0.244113	0.455952	0.259211	0.505814	1.75149	0.505075	2.02366	3.18764	1.07016	1.87924	0.000104957	0.0046322
Pard6g	1.86485	1.67014	1.76824	1.62387	1.80143	3.43429	2.14411	2.38324	5.88283	4.52778	1.04853	0.000105077	0.0046322
1110028F11Rik	3.69423	5.49441	6.03751	5.437	3.87136	1.53119	2.37035	3.19324	0.81308	1.03381	-1.44201	0.00010558	0.00463997
Mrgpra2a	2.24897	6.68683	1.37714	5.20334	4.69106	1.16496	0.211224	1.0893	0	0.300936	-2.86901	0.000106148	0.00465052
2010107G23Rik	0	0	0	0	0	0.616318	0.415767	0.311876	0.236889	0.0359002	5.80878	0.00010892	0.00474269
Tmeff1	10.427	8.54651	5.9491	8.60758	10.0949	11.333	10.8508	16.1106	19.6921	16.312	0.76155	0.000108896	0.00474269
Cd276	2.20227	2.58139	1.93625	1.03316	2.70585	4.5121	2.48559	3.32644	7.9354	8.17521	1.30546	0.000112271	0.00487365
Cyp4f16	1.06417	0.437777	1.12484	1.2706	0.80927	1.88238	2.29461	2.67811	2.89001	1.95004	1.30436	0.000116064	0.00502296
Etnk2	0	0	0	0	0	0.220195	0.401742	0.739936	0.228898	0	6.19482	0.000120052	0.00517973
Lhfpl2	0.287284	0.189092	0.347578	0	0.599236	1.80415	0.631995	1.17954	1.93762	1.54358	2.2781	0.000122283	0.00524413
Sbf2	0.523152	0.282537	0.32328	0.12188	0.412707	0.551948	1.05041	0.781938	1.24901	0.884911	1.44711	0.000122147	0.00524413
Matn1	0.0959895	0.252724	0.365265	0	0.200221	0.940394	2.61445	0.842685	1.3779	0.49665	2.73284	0.000124102	0.00530611
Cadm1	0.28473	0.288325	0.527845	0.0306158	0.182741	1.33036	0.343016	1.8305	1.11315	1.55819	2.17413	0.00012642	0.0053767
Mpo	1115.44	1506.16	1203.81	1776.46	1587.39	873.427	622.94	1157.91	642.754	1044.92	-0.730637	0.000126511	0.0053767
Echdc2	5.29316	6.29054	6.1358	8.68348	6.67049	17.0453	10.1619	7.28002	13.947	14.787	0.92035	0.000130684	0.0055375
Bcat1	1.69591	1.48314	1.85929	2.03904	3.89612	4.42279	3.84387	3.5232	4.00291	5.43045	0.945305	0.00013495	0.00570125
Plekha1	5.96014	6.0559	3.89741	4.00386	3.62098	8.08775	5.04342	9.10329	10.0462	9.74907	0.824804	0.000135721	0.00571678
Mxra7	4.34474	3.18971	2.812	3.07553	1.65566	5.89357	6.52369	5.86802	5.68349	5.72799	0.990408	0.000142107	0.00596806
Fstl4	0	0.0405801	0.00782013	0	0.0482246	0.805334	0.083961	0.0649492	0.609933	0.25918	4.17226	0.000142817	0.00598019
Eno2	0	0	0	0.0255248	0	0.262376	0.323278	0.102596	0.524239	0.0236197	5.41009	0.000146169	0.00610256
Ccng2	12.5212	13.3893	14.7874	12.7364	12.2551	9.08371	5.95503	8.19852	7.12969	11.5615	-0.6648	0.000148417	0.00616081
Pth1r	0.14125	0.674046	0.080624	0	0.331458	1.72976	0.697306	3.32327	1.1782	1.11908	2.72414	0.000148432	0.00616081
Gfpt2	0.675752	2.41455	2.86529	4.63298	2.18141	8.67986	5.06147	6.77986	4.76895	8.34543	1.38295	0.000149899	0.00620355
Sdc2	0	0	0.0441449	0.263514	0.0604955	0.492498	0.829434	0.672174	0.371314	0.600237	3.03005	0.000151356	0.00624563
Zdbf2	0.0607463	0	0.0481574	0.00530707	0.0158386	0.0446342	0.186135	0.282642	0.297538	0.196438	2.93379	0.000153502	0.00631584
Abhd6	2.04741	1.44164	3.06806	1.66392	1.58907	3.0165	4.99291	5.98578	4.45189	3.88011	1.17044	0.000157797	0.00644756
Mboat2	2.36782	0.903488	1.44511	1.10327	2.48737	3.8774	3.69193	3.66332	2.84908	4.461	1.16299	0.000157603	0.00644756
Ptrf	2.86644	4.02892	1.30285	0.939094	1.52589	4.15381	4.24927	6.96212	9.39471	4.03603	1.42872	0.000158066	0.00644756
Ephb2	0.10055	0.0794192	0.117336	0.0843311	0	0.302089	0.506652	0.268347	0.429107	0.520245	2.39317	0.000163278	0.00664106
Csrnp1	1.06392	0.984771	0.708487	1.58013	1.61239	0.304006	0.135834	0.0467005	0.309572	0.666589	-2.04452	0.000164075	0.00665442
Mtmr7	0.0278832	0.0367058	0.0778087	0.09744	0.305343	0.30959	0.45567	0.391655	0.930319	1.29841	2.5769	0.000164998	0.00667277
Hpgds	1.34019	3.8353	1.47819	1.75118	3.17526	0.761136	0.853045	0.818462	1.33377	0.904451	-1.31036	0.000165902	0.00669028
H2-K1	40.8626	40.152	35.4079	55.4462	48.3094	76.1379	49.6065	64.8583	60.9442	78.7929	0.577493	0.000170953	0.00687446
Dpp7	11.7277	13.1074	15.0523	12.0515	14.7137	10.8069	5.49504	5.70846	5.92388	9.80024	-0.837713	0.000173145	0.00694291
Slc36a4	1.28974	1.86108	1.28357	1.49081	1.75899	2.91585	3.61417	3.83224	4.15693	1.92493	1.10259	0.000176139	0.00704308
Tdrd1	0	0.0697161	0.12987	0.135718	0.119671	0.230592	0.685158	0.409133	0.43147	0.388182	2.18872	0.000177322	0.00707046
1500009L16Rik	0.88521	1.32421	0.918668	0.731175	0.965179	4.73032	1.80827	2.37375	2.21668	2.44618	1.47927	0.000187394	0.00745115
Gpr141	3.89044	10.0218	7.97364	9.25273	6.6992	4.97219	2.55379	4.26555	4.47376	3.54794	-0.948255	0.000187932	0.00745167
Nudt11	0.146528	0	0.0185858	0.0256026	0.0764093	0.789529	0.523812	0.565996	0.255813	0.165842	3.26344	0.000193121	0.00763609
Fez1	0	0	0	0	0	0.586045	1.83296	0	0.174059	0.290163	6.26611	0.000194336	0.00766278
Asphd2	0.90818	0	0.153594	0.380845	0.221007	1.97718	0.700852	3.44427	1.66775	1.91873	2.60228	0.000201841	0.0079283
Bend7	0	0	0	0.0175021	0	0.0981323	0.238721	0.492442	0.16516	0	5.66165	0.000202187	0.0079283
Igf2bp2	32.1846	28.7754	33.4966	23.2177	24.982	41.9605	28.1742	51.49	59.803	46.7629	0.656428	0.000207024	0.00809562
Nrarp	2.35083	1.74382	1.34419	3.3643	1.07021	4.75237	2.87115	4.19307	5.06687	5.04387	1.14883	0.000208123	0.00811623
Nfia	0	0	0.00252778	0	0	0.058571	0.00678488	0.111969	0.0425235	0.0773328	5.2469	0.000209611	0.00815186
2610019F03Rik	3.0429	4.18546	2.68198	3.59908	3.62109	6.24244	5.23306	6.24683	4.73728	5.57599	0.712962	0.000212349	0.00823579
Hbq1a	0	0	0.080713	0	0	1.4546	1.40819	1.22898	0.61718	0.308659	4.93494	0.000223464	0.00864323
Mab21l1	0	0	0	0	0.072146	0.496985	0.329724	0.315791	0.308634	0.134219	4.39764	0.000224529	0.00866083
Mgl2	1.54977	3.26421	3.16093	1.90635	2.26282	1.37657	0.717582	1.00135	0.505052	0.360832	-1.63255	0.000229376	0.00882381
Jph1	0.219875	0.15788	0.12677	0.139704	0.0938108	0.417762	0.544428	0.322881	0.519576	0.374902	1.60204	0.000235536	0.00903631
Ptges	0	0	0	0	0	0.0688299	0.233218	0.0925174	0.1431	0.0681583	5.47583	0.000239663	0.00916985
Etv2	0.641792	1.08625	0.837321	0.704878	0.430294	1.79644	3.24636	1.28783	3.13019	2.49048	1.68445	0.000241569	0.00921793
Pros1	68.5821	71.1932	63.3013	57.8524	46.9182	36.5979	40.5965	48.8059	44.7902	43.8234	-0.525224	0.000243027	0.00924871
Matn2	0.273125	0.179773	0.138575	0.343605	0.199396	0.749214	0.669516	1.28519	1.1444	0.247301	1.88143	0.000245211	0.00929249
Ugt8a	0	0	0	0	0	0.418487	0.19997	0	0.238229	0.0690673	6.03979	0.000245487	0.00929249
Tap1	1.23771	1.20057	1.07417	1.50247	1.32482	2.80805	1.53032	1.5784	4.71341	4.21311	1.20189	0.000249503	0.00941942
Pltp	0	0.210113	0	0.0743695	0	1.32044	0.978138	0.186828	0.681153	0.688187	3.84072	0.000255046	0.00960311
Narf	17.8799	19.237	21.5301	18.174	14.7182	11.2084	5.32369	13.8115	12.1499	12.3667	-0.76077	0.000262535	0.00985895
Sorcs2	0	0	0.12782	0	0	0.351019	0.434576	0.153342	0.925263	0.434493	3.90759	0.000271335	0.0101625
Gnai1	0.270833	0.891321	0.221386	0.736125	0.659075	1.8868	0.594228	2.00777	4.10953	1.38183	1.82314	0.000272268	0.0101707
5430427O19Rik	5.48702	5.01336	4.02336	4.78057	4.36381	3.51824	2.64436	3.07937	3.74235	2.81954	-0.582387	0.000273681	0.0101966
Rpph1	27.7909	49.4277	58.1258	43.5995	36.5384	16.413	24.1575	28.4463	13.6494	22.3716	-1.04111	0.000275018	0.0102196
Tmtc4	4.30826	3.30213	2.89053	2.55548	2.85261	4.88716	3.80208	6.17094	6.27892	5.15111	0.721453	0.000278837	0.0103344
Lrrc1	2.47943	1.99464	2.11993	2.93097	2.55395	3.79852	3.12647	3.61166	5.28467	3.93964	0.705147	0.000281669	0.0103852
Tinagl1	0.397595	0	0	0.0617523	0	0.577063	0.541461	0.868736	0.788401	3.48574	3.9004	0.000281624	0.0103852
Gli3	0.0342104	0.105082	0.0376073	0.0797005	0.142716	0.0893743	0.380477	0.232255	0.610529	0.420386	2.11127	0.000296237	0.010894
0610012H03Rik	0	0	0	0	0	0.314171	0	1.14019	0.209949	0.388882	6.00888	0.000302903	0.0111104
Peg12	10.0453	8.28882	3.5455	5.01124	4.23239	10.174	15.4645	14.749	16.8173	8.33285	1.0872	0.000305074	0.0111611
Ndrg2	5.07823	2.81476	2.98335	5.04368	4.71553	8.11721	4.85315	16.6437	7.37949	8.21087	1.13175	0.000309171	0.011282
Slc31a2	6.05802	7.48944	5.06483	5.81721	4.53256	2.64922	3.62285	1.29489	3.7809	2.4871	-1.06091	0.000314941	0.011463
Ctsa	57.2909	55.7442	55.3991	57.562	58.9077	50.9002	34.8425	45.503	36.3113	43.7882	-0.436006	0.000318144	0.01155
Igf2r	0.0860885	0.106245	0.0218393	0.157943	0.0617269	0.267075	0.146549	0.324979	0.455064	0.424543	1.92172	0.000324864	0.0117639
1110007C09Rik	27.7262	32.4874	39.1703	36.7518	32.0949	50.0328	59.0792	47.2543	44.4643	52.0953	0.585472	0.000341975	0.0122895
Fosl1	0.11271	0.0370933	0.100075	0.118162	0.235099	0.92017	0.729094	0.356211	0.459138	0.911192	2.46793	0.000340969	0.0122895
Frrs1	68.446	62.925	65.5655	70.3622	71.5791	60.9529	45.7681	47.2585	60.0553	52.5661	-0.354635	0.000341788	0.0122895
Vps33b	28.3243	27.9772	30.099	32.218	21.8918	18.5237	17.5541	21.1539	20.8453	22.9408	-0.485744	0.000345576	0.0123875
Gpt2	3.39345	3.39436	3.41634	3.02537	2.70313	6.75373	3.52969	4.99173	6.04363	4.59681	0.687772	0.000347939	0.0124408
0610031J06Rik	58.0764	70.6919	73.8238	77.4671	72.4686	58.101	47.5481	54.7497	46.494	53.3292	-0.443039	0.000349904	0.0124796
Il10rb	29.7086	26.1181	25.548	24.4664	22.263	18.1143	18.4609	17.1076	20.7949	20.3897	-0.437981	0.000352516	0.0125413
Cbs	0.499046	0.0252673	0.545353	0.214641	1.06096	1.65476	1.38538	2.31861	3.41054	1.46482	2.09648	0.000355353	0.0126106
Gpr137b-ps	1.30684	0.967694	1.30123	1.39289	1.44813	1.85642	2.91427	2.15686	2.42096	2.49334	0.882671	0.000357664	0.0126294
Smim5	62.3534	52.681	68.8733	48.6521	45.6812	84.0525	116.863	115.94	67.2981	82.1746	0.753908	0.000357346	0.0126294
Tanc1	0	0	0	0	0.063642	0.103623	0.132964	0.205712	0.468753	0.157864	4.00756	0.00035856	0.0126297
Lmo1	3.05033	1.8306	2.61733	0.564333	4.0234	6.73847	8.98012	4.28458	6.43919	7.6011	1.49472	0.000359708	0.0126387
Cdca7	134.626	128.39	140.109	146.542	150.443	117.192	81.8871	78.8864	121.527	117.47	-0.452097	0.000369819	0.0129619
Elane	9.39967	12.8551	18.3345	22.7745	12.9076	0.886764	2.7024	10.4891	1.49921	5.80905	-1.83772	0.000370919	0.0129685
Atp6v1c2	0	0.158407	0	0.168205	0	0.275072	0.819369	0.67609	0.630242	1.5565	3.67692	0.000373552	0.0130284
Gpc4	4.50465	4.16187	5.49362	5.08361	4.84891	9.55505	7.11954	5.5437	7.9686	8.15213	0.655672	0.000375348	0.013059
Ttc39c	0.402874	0.371245	0.602996	0.67578	0.777316	1.84188	1.2619	1.72596	1.18788	1.09435	1.30715	0.000376806	0.0130777
Btk	40.9358	41.2147	38.5198	47.6315	50.1054	35.6977	26.0674	25.582	35.1013	37.6537	-0.458534	0.000381498	0.0131986
Runx1t1	0.153335	0.37618	0.332407	0.0779407	0.159919	0.628194	0.455604	0.988786	1.11406	0.405694	1.66972	0.000382149	0.0131986
Rfx2	0.601788	0.226344	0.109046	0.0801141	1.0311	2.67643	0.68295	0.905666	2.26801	3.09512	2.21934	0.000391516	0.0134892
Mylk3	9.20167	6.0154	7.4317	11.7905	9.33559	4.51759	2.40821	5.2535	5.54915	6.55845	-0.869279	0.000392844	0.0135022
Epor	23.7981	17.1164	19.6442	24.3802	21.3407	35.6496	24.3248	29.5165	31.2651	29.6956	0.494962	0.000399955	0.0137134
Hpdl	1.97929	3.43461	1.49113	1.17376	1.81405	6.62029	6.08524	2.23256	5.60794	3.99548	1.31971	0.000401651	0.0137384
Epb4.9	0.879367	0.694567	0.143763	0.341446	0.45856	1.48051	1.22417	0.988147	1.72097	1.37759	1.45702	0.000408687	0.013841
Fkbp11	40.4708	48.3783	47.3597	42.7022	48.7438	69.3211	105.34	74.3588	52.8776	70.0801	0.722441	0.000410502	0.013841
Gjc1	0	0.108817	0.20131	0	0.206905	0.259142	0.562858	1.04498	1.33409	0.598766	2.765	0.00041047	0.013841
Gpr34	0.911243	0.466501	0	0.141529	0.343187	0	0	0	0	0	-6.03918	0.000407467	0.013841
Sall4	0.284109	0.336604	0.288295	0.688369	0.197537	0.977271	0.464293	0.931156	1.27125	1.16373	1.40795	0.000407199	0.013841
Stard10	22.9386	24.9176	10.9669	21.4136	17.2316	34.3113	27.5797	29.7981	32.9525	34.9102	0.713128	0.000408099	0.013841
Nxnl1	0	0.0682982	0	0	0.0541095	0.406624	0.541689	0.850208	0.0939322	0.0894792	4.07446	0.00041259	0.0138785
Ctnnal1	5.81152	6.99854	6.06243	7.0671	6.18333	7.23383	7.24004	12.9949	13.1134	10.8713	0.666789	0.000418667	0.0139835
Fyb	6.96324	6.5205	8.01281	7.52585	6.70068	3.82113	4.79029	4.18455	5.09661	5.91952	-0.595786	0.000417933	0.0139835
Rab38	20.1067	19.3703	25.3027	24.1028	24.8462	28.3733	37.2977	34.4472	30.6117	35.0714	0.541945	0.000417781	0.0139835
Tubb3	0.167299	0.220235	0.749793	1.40314	1.19229	2.73167	1.86065	2.46743	3.9809	2.20008	1.7939	0.000422457	0.014077
Ifi47	5.48924	5.93798	5.95761	6.37195	6.37207	3.61632	3.2502	2.04492	3.62962	5.03197	-0.790086	0.000426597	0.0141816
Prnp	0.747234	1.24405	0.869751	0.645137	0.389658	2.44018	1.4067	4.41443	1.68824	1.47825	1.54754	0.00042953	0.0142457
Spon2	0.0859057	0	0.207032	0	0.134391	1.2063	0.321722	1.68932	0.349947	0.444476	3.11962	0.000433197	0.0143339
Plek2	0.743408	0.937857	1.47729	1.08246	0	5.8669	5.18857	2.08842	3.46098	2.96493	2.19315	0.000434842	0.0143548
Gstt1	0.0926572	0.365926	0.329079	0.582836	0.8214	2.05756	2.90224	0.715819	1.76143	1.97756	2.08895	0.000440415	0.0145051
Hp1bp3	22.5905	25.6981	23.225	24.9877	28.9962	18.6912	13.4054	16.9337	21.6693	22.0318	-0.450507	0.000443119	0.0145604
Tsc22d1	45.0634	43.7316	37.1063	27.6301	40.9291	57.8057	59.8602	63.5457	46.1131	60.1321	0.56746	0.0004458	0.0146146
Zbtb8a	0.732819	0.539093	0.0109355	0.753204	0.539493	2.81542	1.90791	2.21005	1.77274	2.20248	2.11971	0.000453271	0.0148253
Smpd1	14.1419	16.8336	16.3816	17.2344	17.0549	23.4943	17.2518	21.291	22.4099	23.5485	0.391275	0.000461044	0.0150449
Gpm6b	1.94339	1.22995	0.635219	0.705252	0.954945	2.58736	2.77382	1.83732	2.34888	1.94576	1.0952	0.000477214	0.0155368
Psrc1	9.4839	8.23993	5.84293	9.27983	7.37592	17.2728	18.7829	13.9684	8.36803	14.09	0.868599	0.000482342	0.0156678
Gpx7	0	0.312574	0	0	0	0.206773	2.64078	0.444693	0.736956	1.89399	4.34055	0.000487416	0.0157965
Gja3	0	0	0	0	0	0.151846	0	0.466521	0.296366	0.107403	5.84831	0.000495033	0.0160068
Fkbp10	2.62085	4.71355	2.19125	2.21874	3.27234	4.5807	3.84567	6.50712	6.67361	6.35041	0.88889	0.0004991	0.0161017
Fhod1	0.997848	0.768926	0.821155	0.306181	0.558419	0.190747	0.348014	0.18802	0.226612	0.204626	-1.57263	0.000503571	0.0162091
Radil	0	0	0	0	0	0.273073	0	0.458813	0	0.523917	6.49174	0.00052504	0.0168618
Slc38a4	3.12791	3.86027	3.1678	2.7156	4.3581	4.77211	3.82709	9.6967	6.99667	5.91088	0.846626	0.000530214	0.0169896
Sybu	0	0	0	0.0932199	0.0139104	0.313604	0.381443	0.0749386	0.413966	0.258787	3.84731	0.000532893	0.017037
Cnnm2	0.548236	0.569767	0.980869	0.524338	0.571773	1.58302	1.08062	0.851127	2.67548	1.8475	1.28235	0.000534493	0.0170497
Gjb3	0.999849	0.0658108	0.342421	0.733751	0.234625	1.20809	1.12335	1.47464	3.16143	2.48961	2.00366	0.000536981	0.0170907
Lipa	15.5237	12.453	13.4553	17.0658	17.5394	12.1456	8.85274	11.0388	10.5647	12.0271	-0.483781	0.00053881	0.0171105
Evc	0.0445666	0.044001	0.361786	0.26476	0.0697199	1.04787	0.212424	0.625994	1.07199	1.05206	2.25414	0.00054121	0.0171484
Runx3	0.913689	1.17029	1.15268	1.60511	1.5839	2.08056	1.54697	2.01181	4.17709	3.29003	1.00244	0.000546035	0.0172627
Dusp2	76.7853	112.182	39.6815	129.704	146.569	62.5229	48.5645	22.8972	36.7017	66.2145	-1.08818	0.000548186	0.0172922
Lyve1	0.626564	0.460928	0.252449	0.231838	0.365172	0.433295	1.25483	1.11306	1.64439	1.31104	1.60244	0.000551096	0.0173455
Ppapdc1b	19.6479	19.7638	17.6191	21.853	22.1594	16.2858	15.1121	13.8907	13.7259	13.8049	-0.472241	0.000553503	0.0173827
Nfix	0.910413	0.664023	0.942555	0.533118	1.47557	1.78383	1.89327	1.58985	2.1097	1.86191	1.01759	0.000555163	0.0173963
Wdr35	0.196897	0.244798	0.288597	0.152904	0.0570416	0.700142	0.327729	0.860429	1.05247	0.396178	1.78866	0.00056032	0.0175192
Susd3	30.8894	29.7256	28.1999	32.3134	21.1742	37.242	46.994	38.2587	39.8512	45.3291	0.546213	0.00057146	0.0178283
Zfp286	1.88591	1.93562	1.56502	1.56384	0.850091	2.6096	4.28777	3.05309	3.16228	2.43942	1.00973	0.000581168	0.0180914
Cilp2	0	0.0314491	0	0	0	0.171634	0.292809	0.0503348	0.0648791	0.169959	4.70113	0.000584043	0.0181411
Fhl1	8.75631	8.07325	8.29185	5.20894	13.0535	15.4979	21.3234	9.36536	18.2434	15.3467	0.883601	0.000598117	0.0185377
Gm757	0.285261	0.0312935	0.0603051	0	0.84294	1.6768	1.74816	1.86987	1.60473	1.07621	2.73028	0.000602539	0.0186341
Them6	3.35783	4.76031	1.37603	2.75302	3.7377	5.98878	5.05649	6.16773	8.69311	7.05794	1.04937	0.000610772	0.0188476
Bmp7	0	0	0	0	0	0.861414	0	0.651836	0.170564	0.0315929	6.05187	0.000625451	0.0192587
Ncrna00086	0.439033	0.412821	0.198885	1.13972	0.212588	1.61805	1.85774	0.880969	2.36027	1.09522	1.72314	0.000630141	0.0193611
Dnph1	83.9228	87.604	99.4408	87.193	74.2973	125.455	133.988	119.467	111.361	109.846	0.47291	0.000633944	0.019394
Fbxl17	0.593888	0.580768	0.64712	0.596922	0.634133	0.406353	0.300405	0.361483	0.526645	0.310936	-0.688544	0.000633795	0.019394
Nudt13	4.26539	2.90778	3.61331	4.17893	4.52795	2.73608	1.91897	2.08625	2.95503	2.04435	-0.735378	0.000639426	0.0194778
Syde2	0.734411	0.794149	0.204052	0.525513	0.683877	1.21057	0.79774	1.63333	1.52638	1.70767	1.23297	0.000638359	0.0194778
Cytip	4.32259	3.96999	3.16221	5.57386	5.87985	3.12957	1.18646	1.56498	2.70401	3.55414	-0.936978	0.000650247	0.019765
Srgn	153.45	171.932	166.314	232.181	192.996	120.025	138.665	90.1441	90.293	150.919	-0.632293	0.000659072	0.0199904
Irak3	1.16506	0.937266	1.8965	1.74166	2.32891	4.26967	2.42402	5.81861	2.83757	2.59541	1.14048	0.000673858	0.0203953
Cyb561	0.466057	0.204508	0.729093	1.27579	0.789858	3.24686	1.16361	1.66387	2.47111	1.65782	1.53286	0.000678981	0.0205067
Usp2	1.94975	1.65825	1.8451	1.46989	2.12485	2.74717	2.26741	2.58482	3.05973	3.11708	0.594501	0.000697084	0.0210087
Pgam1	626.496	664.754	534.594	666.534	645.763	538.801	474.736	395.132	448.94	538.394	-0.391367	0.000704315	0.0211817
Arl4d	1.66863	2.79153	1.14645	1.79794	1.81278	0.817367	0.331394	0.292976	0.971054	0.719459	-1.553	0.000725537	0.0217738
Rarb	0.311741	0.341984	0.254825	0.145254	0.4335	0.746552	0.660398	0.65682	1.57227	0.739268	1.54611	0.000728265	0.0218095
Mapk11	0.314776	0.0258985	0.219598	0	0.697618	1.77319	1.23244	1.18826	1.02277	1.57776	2.42455	0.000733086	0.0219077
Plekha8	1.89751	2.73322	2.7138	1.90281	2.11521	3.05336	3.54847	2.76186	4.85975	3.96622	0.662337	0.000738923	0.0219895
Zfp110	14.0785	15.7709	15.742	19.509	14.4429	10.9809	8.99639	13.3671	13.1191	10.5411	-0.489688	0.00073759	0.0219895
Npw	0.634228	1.46109	0.563127	0.332454	0.826821	4.14229	5.07434	0.668141	2.76814	3.79423	2.12194	0.000745153	0.0221286
Rpp25	0.071386	0.14096	1.19522	0	0.111676	1.44534	3.597	2.25609	2.63104	1.4774	2.79285	0.000752078	0.0222876
Gch1	2.78106	1.21271	3.25416	2.7941	2.80982	5.19936	4.26078	3.71103	5.73191	5.08118	0.881689	0.000757202	0.0223927
Akr1b8	0.736852	0.873002	0.878559	0.411998	0.653214	2.31002	3.96373	0.983253	1.51512	2.23983	1.63597	0.000762278	0.0224959
Dbndd2	0.495895	0.155429	0	0.148538	0.307848	0.694029	1.55969	0.878977	0.787879	1.78687	2.4185	0.000765321	0.0225389
Cd2	0	0	0	0	0	0.274282	0.51472	0.471903	0.195512	0.162963	5.22056	0.000770302	0.022585
Cds2	2.10093	2.64345	2.56474	2.62846	3.08695	2.0772	1.49379	1.67931	2.07148	1.9218	-0.507117	0.00077014	0.022585
Psmb9	4.88772	5.6496	4.23393	8.49861	4.91107	12.7691	10.7962	8.28876	8.09379	13.4927	0.926835	0.000771659	0.022585
Prkaa2	0	0.0462706	0.00594448	0	0.0305483	0.114783	0.398894	0.148114	0.0136365	0.197016	3.43551	0.000778995	0.0227527
Snrpd3	413.772	417.16	539.768	584.721	545.435	335.078	367.97	298.307	446.221	339.525	-0.491427	0.000781867	0.0227897
Il6	0.618766	3.08366	0.583035	1.54452	0.645331	0.0577329	0.24076	0	0.377235	0	-3.19123	0.000789657	0.0229227
Ndn	8.03137	6.62704	10.2019	7.68772	17.7539	19.1954	11.2149	17.4121	22.2627	27.063	0.92671	0.000789038	0.0229227
Hmgn3	1.1602	2.84633	1.92648	2.13778	0.605005	4.0643	6.03275	9.85196	2.29149	4.84322	1.6504	0.000792105	0.0229468
1810055G02Rik	10.6194	13.9796	11.294	11.6684	12.3533	17.5396	15.9221	16.3148	14.7368	17.6326	0.450615	0.000793757	0.0229478
Adrbk2	0.0762583	0.0836563	0.0870548	0.142128	0.0994154	0.622576	0.18174	0.339196	0.285993	0.15618	1.68935	0.000800828	0.0231052
Lrfn4	0.131669	0.129998	0.28392	0	0.120157	0.730966	0.358625	0.254301	0.766242	1.85216	2.47266	0.000804751	0.0231713
Camkv	0.0317009	0	0	0	0	0	0.453302	0	0.184482	0.881611	5.892	0.000807191	0.0231945
Dsp	0	0	0	0	0.031342	0.386007	0	0.0633173	0.101045	0.310976	4.70251	0.000817607	0.0234463
Eda	0	0	0	0	0	0.282406	0.0640057	0.0660166	0.123991	0	5.75369	0.000820538	0.0234829
Ptprf	0.427158	0.554048	0.108363	0.781492	0.262057	0.902604	0.65016	0.899998	2.11052	1.65759	1.53229	0.000824625	0.0235524
Dync1i1	0.0342918	0	0	0	0	0	0	0.67434	0.372511	0.532277	5.80917	0.00084245	0.0240132
Dock1	1.19843	0.742411	1.01936	0.857306	1.24253	1.89694	1.24805	1.39618	2.55446	1.75989	0.792127	0.000866676	0.0246542
1110032F04Rik	0.335442	0.490645	0.255289	1.82347	0.155486	3.0185	0.558334	2.06792	4.17892	3.08547	2.05155	0.000875239	0.0247984
Ankrd33b	0.0111727	0	0	0.039044	0.029131	0.138646	0.0456465	0.0863144	0.273081	0.180649	3.22058	0.000874158	0.0247984
Ttc38	1.07587	0.725006	0.422393	1.11001	0.761399	0.250956	0.122097	0.287847	0.30808	0.513581	-1.47064	0.000905885	0.0256156
Zmat3	0.209901	0.26819	0.0908359	0.241629	0.193159	0.887062	0.378334	0.320848	0.488605	0.479131	1.364	0.000907895	0.0256214
Rapsn	2.13523	2.34238	2.96416	3.23342	3.2785	5.92692	8.2389	4.24888	3.29056	6.55957	1.02301	0.000910257	0.0256371
Tmem120b	5.21755	5.50836	5.62205	4.65757	5.57624	8.23246	9.56776	6.7845	7.31524	8.55306	0.60214	0.000919102	0.025835
4930452B06Rik	1.18753	0.45979	0.903775	0.732341	0.291416	1.25466	1.95019	1.59445	2.53396	1.64902	1.32959	0.000923083	0.0258956
Aqp1	0.0696272	0.0229145	0.724195	0.194654	0.762473	3.56979	0.0948211	4.00981	1.82336	2.16151	2.65719	0.000927127	0.0259577
Clcn2	0.131805	0.225562	0.187245	0.313209	0.0274927	1.20518	0.646188	0.647977	0.521581	0.358027	1.93434	0.000934687	0.0260397
Kcnn4	34.8115	24.1862	32.7637	20.9017	25.6307	58.5349	22.5476	45.7501	55.2851	52.6861	0.737752	0.000932257	0.0260397
Mxra8	0.169837	0.670729	0.280052	0.91994	0.332117	2.88404	0.664963	2.02775	1.53196	0.988581	1.76538	0.000935558	0.0260397
Gpr114	0.613312	1.23349	0.172875	0.285769	0.692947	0.890151	1.53126	1.65116	2.52484	2.77662	1.65088	0.000943021	0.0261961
Cpxm1	1.7066	0.783695	3.41315	0.47156	3.43556	7.98378	4.99955	3.34484	5.49696	6.69946	1.51247	0.000953029	0.0264224
Sdc3	0	0	0	0.0540271	0.0503875	0.340789	0.026318	0.203587	0.532324	0.212477	3.63908	0.000958059	0.02651
Wscd1	0	0.207888	0	0.0981091	0.0915	0.641767	0.0238958	0.837982	1.9197	0.680898	3.34657	0.000961187	0.0265448
Lrig1	0.058046	0	0	0.0405693	0	0.0884594	0.342548	0.217421	0.0975855	0.287816	3.64866	0.000972892	0.0267823
Tacstd2	1.19835	3.19089	2.59783	1.94157	2.41437	5.05176	4.4137	5.08794	2.97968	5.24907	0.989816	0.000973559	0.0267823
Ano10	3.6942	2.02629	2.73798	2.27818	2.6252	5.81903	5.15422	3.38301	4.22939	4.45052	0.789322	0.000977645	0.0268256
Dmwd	2.21149	2.98653	1.8088	1.19921	2.76375	3.18759	3.58288	3.29377	5.39935	5.69647	0.937415	0.000978913	0.0268256
Gba	33.8517	38.4979	41.6256	33.7845	36.23	30.4445	27.3114	28.1695	25.7503	28.2991	-0.400701	0.000982871	0.0268822
Cpd	0.787414	1.09185	0.607253	0.520985	0.859544	1.2137	1.26535	0.847952	2.20766	1.98272	0.945948	0.000988257	0.0269592
Dkkl1	0.851256	1.68091	1.7276	0.892434	1.83109	4.65629	5.86883	1.86828	3.13743	3.57857	1.43658	0.000989485	0.0269592
Naprt1	3.81292	3.24586	3.74013	3.65981	3.55244	4.78138	4.50024	7.14097	6.86383	5.32657	0.658636	0.000996522	0.0269955
Ptgr1	18.9066	13.4965	21.5833	13.7886	15.1935	11.5132	10.4173	12.0916	9.03594	11.3417	-0.617087	0.00099607	0.0269955
Tpm2	6.6866	8.01856	7.73783	8.16239	8.14391	11.5162	10.9772	9.81033	11.5138	9.71545	0.459893	0.000993741	0.0269955
Fn1	0.775527	0.180161	0.219884	0.119565	0.541198	0.960887	0.597964	1.00122	2.76098	0.678598	1.68983	0.00101912	0.0275552
Kiss1r	0.151938	0.320021	0.154177	0.38229	0.316922	0.9328	0.993193	0.298783	1.10819	0.687861	1.61099	0.00102617	0.0276411
Sfn	0.774403	0.627344	0.33246	0	0.217444	2.17874	2.87991	1.33877	0.878209	1.3099	2.18981	0.0010262	0.0276411
Pecam1	15.5539	15.3661	17.0738	20.36	22.4678	13.3296	6.67133	13.7823	13.6252	12.4663	-0.616949	0.0010354	0.027836
Evi2a	10.7552	11.4864	9.21507	12.8111	10.4313	8.60977	7.18097	7.58293	6.38072	8.60696	-0.513891	0.00105883	0.0284123
Rps6ka3	12.4051	12.3473	12.4234	11.7817	13.5688	7.90444	9.71245	5.28201	10.3298	7.85527	-0.607573	0.00110249	0.0295279
Asic2	0.0507181	0.0667661	0.154396	0.0531715	0.0264478	0.414065	0.0518025	0.391821	0.600142	0.606836	2.43058	0.00111198	0.0297261
Lpin3	0	0	0	0	0	0.0178131	0	0.344786	0.275112	0.176393	5.79433	0.00111778	0.0297691
Tmem44	0.067969	0.0894753	0	0	0.0472581	0.591895	0.32397	0.0795593	0.254905	0.366325	3.07104	0.00111586	0.0297691
Gm1564	0	0	0.0426422	0	0.0438271	0.260738	0	0.678806	0.14673	0.462032	3.95877	0.00113998	0.0302566
Lace1	2.90589	1.98818	2.00784	2.4051	3.21009	1.37348	1.43194	0.832451	1.42406	1.68155	-0.891067	0.00114248	0.0302566
Moxd1	0	0	0	0	0	0.122132	0.169774	0	0.290193	0.201568	5.56183	0.00114078	0.0302566
Zfp664	2.02632	1.20967	2.05021	1.87733	2.42049	2.35449	3.46546	3.8722	4.89966	2.68201	0.843156	0.00116292	0.0307404
Stard13	0.102255	0	0	0.142935	0.0977579	0.233747	0.626647	0.215445	1.23642	0.275556	2.95135	0.00117275	0.0309426
Cd47	170.635	155.93	137.617	154.451	168.85	127.118	128.939	117.688	131.718	133.54	-0.302903	0.00118088	0.0310994
Acot1	2.96027	0.365339	0.657102	1.07759	1.18992	4.95439	4.40937	2.16567	2.2491	5.02571	1.62155	0.00120804	0.0316972
C530008M17Rik	0.267099	0.0925299	0.267469	0.20633	0.278567	0.661069	0.564765	0.385048	0.769005	0.363677	1.29022	0.00120586	0.0316972
Hmga2-ps1	15.9082	27.8526	22.6965	22.9041	17.7526	15.585	10.8755	15.3287	13.5039	16.3383	-0.593187	0.00121148	0.0317288
Dhx32	11.8728	15.2452	16.9195	16.9136	13.3468	21.314	15.5283	20.5044	22.3893	25.7007	0.487231	0.00122153	0.031933
Il15ra	3.75594	6.28999	3.12381	4.22007	3.96678	7.0798	7.57537	6.41098	6.88005	6.54949	0.699283	0.00123527	0.0322328
Edem1	19.8634	22.4345	20.9425	23.3635	19.8266	16.8941	11.8612	17.602	17.2643	18.7024	-0.382978	0.00128586	0.0334354
Prmt1	22.6833	28.6025	23.0822	17.7686	24.8866	34.707	42.3884	67.3479	34.7315	24.5194	0.810713	0.00128611	0.0334354
Tmem150a	7.7632	3.26692	6.05348	7.82741	5.87328	14.6291	7.92918	10.0553	9.40582	13.6221	0.843927	0.00128842	0.0334354
Ms4a6c	0.561903	0.184924	0.0831517	0.327269	0.21976	0.0305827	0	0	0.036333	0	-4.16532	0.00129156	0.0334558
Dusp9	0	0.0468475	0.0993069	0.273597	0	1.25511	0.12116	0.474875	1.13214	0.437305	2.97037	0.00130373	0.0337093
H2-DMa	1.44882	1.8691	0.338138	2.71377	1.26926	4.39062	5.4851	3.17468	2.60809	4.87252	1.45908	0.00130907	0.0337858
Slc35g2	0.424352	0.71823	0.353712	1.01687	1.13804	0.871056	1.89882	2.63968	2.77525	2.07798	1.49615	0.00131743	0.0339401
Fam118a	15.2904	14.9188	14.0815	14.9434	13.5482	16.3477	17.1484	21.0442	19.7904	19.0136	0.354924	0.0013299	0.0341992
Rasal1	0.0898555	0.078858	0	0	0.515423	2.01491	1.38685	0.147249	1.45253	0.910454	3.12306	0.00134506	0.0345264
3830403N18Rik	1.88403	5.14634	2.05518	5.66214	3.78246	4.86048	13.5985	6.54974	14.2167	6.21433	1.30846	0.00138015	0.0351897
Gca	3.88667	3.44304	3.27673	3.16579	2.88014	8.03532	4.35779	6.34185	4.69372	4.08241	0.722392	0.00138235	0.0351897
Snap47	16.8947	15.2516	18.8687	20.2162	15.3562	25.5532	25.7147	22.9961	27.6589	19.9928	0.489855	0.00138249	0.0351897
Tbx5	0	0	0	0	0	0.0955427	0	0.462324	0.0567536	0.0630736	5.72244	0.00137559	0.0351897
Zfp507	0.789941	0.330874	0.539245	0.331261	0.621636	1.24761	1.23225	0.655657	1.28717	0.938188	1.03991	0.0013833	0.0351897
Kcnab3	0.227242	0.0747862	0.0768635	0.158823	0.276498	1.01418	0.670513	0.718179	0.602438	0.195958	2.02031	0.0013951	0.0354266
D330045A20Rik	3.39307	3.18082	2.09323	1.22167	1.95703	4.14677	3.64064	6.86015	3.36077	4.93755	0.956965	0.0013984	0.0354388
Il16	7.18378	6.0975	5.38417	6.93228	9.68162	5.16989	3.2392	3.27334	5.34993	5.72979	-0.644905	0.00140058	0.0354388
Htr7	0	0	0	0	0	0.325792	0.275972	0	0.0967623	0.0806532	5.59399	0.00141291	0.0356872
Sik2	1.75832	1.24637	1.99697	1.56923	2.34164	0.706707	0.51575	0.474959	1.59522	0.839774	-1.12777	0.00145819	0.0367655
Lonrf3	0	0	0	0	0.00679856	0	0.159794	0.0457817	0.166915	0.0168639	5.24151	0.00146581	0.0368921
Bace1	1.00805	1.14606	0.56376	1.63326	1.68452	2.52878	1.87201	2.17217	2.17764	2.756	0.935178	0.00148005	0.0371847
9230110C19Rik	1.32781	1.58905	1.85265	2.40444	0.786831	3.15355	2.46583	3.2639	3.51234	4.33286	1.0507	0.0014878	0.0373133
AB124611	1.54384	1.69361	1.36144	1.84973	0.958404	0.38412	0.400469	0.619576	0.199651	0.855838	-1.61334	0.00150308	0.03763
Tbc1d8	0.671018	0.669627	1.04881	0.968227	1.1739	2.99711	0.722213	3.23805	1.56198	1.93192	1.18267	0.00152297	0.0380608
Slc5a5	0	0	0	0	0.0513375	0.707287	0.268142	0.184378	0	0.424476	4.83809	0.0015327	0.0382166
Vegfa	2.0718	2.25764	1.2614	2.01113	2.2928	4.33005	2.31987	2.55443	3.85816	3.42428	0.733926	0.00153459	0.0382166
Klhdc8b	1.69199	0.706758	0.412722	0.15919	0.678705	3.93152	0.509587	2.39947	3.02968	2.39903	1.7414	0.00157058	0.0389385
Padi3	0.250549	0.371054	0.238351	0.45967	0.849244	1.16593	0.597114	1.25374	3.98536	0.60766	1.7797	0.00156852	0.0389385
Tcf7	0.901607	0.423888	0.217831	0.240056	0.402992	1.7105	0.877032	0.482446	1.53242	2.22139	1.66528	0.00157181	0.0389385
Tmem35	0	0	0	0	0	0.229035	0.477566	0.281469	0	0.2268	5.56705	0.00162685	0.0402319
Tspo	385.128	496.348	534.179	549.562	568.954	394.789	374.598	366.343	304.928	417.58	-0.447853	0.00166174	0.0410232
Commd3	135.785	128.211	147.027	114.492	114.429	177.582	268.613	184.446	157.15	168.866	0.591906	0.0016657	0.0410496
Nrip3	0.319221	0.113138	0.492116	0.102973	0.256097	0.737735	0.702253	0.965756	1.26704	0.412912	1.62487	0.00166874	0.0410533
Phf19	0.872804	0.642073	0.787982	1.14827	1.70008	2.44785	0.751628	3.42549	2.75873	2.52359	1.18961	0.00168056	0.0412725
Plod2	1.03568	1.38043	1.18888	1.06769	1.63372	1.36977	1.78067	2.21849	3.4455	2.94724	0.880137	0.00169314	0.0415097
St14	0.0717591	0	0.127429	0	0.1871	0.06249	0.602635	0.58797	0.334079	1.43872	2.91424	0.0017053	0.0417358
Grb2	54.3748	59.5125	49.7593	63.8879	67.8822	49.3149	46.6509	42.1958	48.0325	46.0241	-0.347908	0.0017137	0.0418692
Elf1	44.7047	44.3324	33.4561	52.6161	50.4381	33.1562	26.4995	29.3324	44.0578	32.7295	-0.454467	0.00171969	0.0419432
Tjp3	0.570617	0.772034	0.884621	0.132938	0.380212	1.51144	1.01453	1.15773	1.79563	1.92724	1.39199	0.00172538	0.0419935
Tnfaip3	1.54741	3.72996	3.70802	2.79145	8.72346	1.77546	0.996705	2.2029	2.63661	1.40651	-1.19823	0.00172767	0.0419935
Anxa4	9.6901	10.5144	11.5366	7.81192	10.5314	23.2161	24.1389	12.735	12.0227	13.62	0.786776	0.00178473	0.0433064
Perp	72.3675	88.6417	62.9397	91.1903	74.8152	66.2567	52.5479	45.9589	69.1403	54.7188	-0.440241	0.001803	0.0436751
Pilrb1	1.22462	0.930061	0.525743	0.790066	0.638598	3.44541	2.43746	2.38172	1.0964	1.82774	1.48805	0.00180899	0.0437454
Gstm5	25.1025	29.2964	48.4831	47.1785	43.7253	53.5248	85.5357	77.8527	50.0446	58.3233	0.756413	0.00183063	0.0441186
Pyroxd2	1.20145	0.527204	1.35983	1.6579	1.42975	0.563372	0.251721	0.800526	0.537831	0.358634	-1.31327	0.0018277	0.0441186
Qprt	1.60544	1.53223	2.03637	1.45869	1.54879	3.30293	2.35033	3.04431	3.48797	3.32262	0.892773	0.00183666	0.0441888
Acpl2	0.338763	0.101353	0.218753	0.731824	0.883268	1.62923	0.230671	2.18452	2.35375	2.11128	1.87936	0.00185126	0.0444648
Gm11837	0.214477	0	0	0.299802	0.167764	0.980557	0.584166	0.903779	1.04011	1.31777	2.94447	0.00186157	0.0445616
Rilpl2	20.1322	26.2011	24.0078	25.9029	29.2679	16.685	16.3047	11.1399	17.9288	22.8845	-0.573321	0.00185898	0.0445616
Whamm	8.64112	8.75815	4.90843	7.76809	8.55497	4.5804	4.24239	2.70457	5.86677	6.17586	-0.718827	0.00186961	0.0446787
Chst13	0.872975	0	0.29528	0.0406757	1.21394	0.988278	2.81362	4.57784	2.07725	2.37131	2.43031	0.00187786	0.0448004
Mllt4	0.338375	0.0685295	0.122157	0.236496	0.142518	0.289001	0.611463	0.511852	0.454421	0.471357	1.40735	0.0018923	0.0449936
Npl	20.3403	17.5803	18.4856	15.2213	14.2495	25.0486	27.0007	21.4519	22.1594	26.133	0.503244	0.00188986	0.0449936
Plin5	0	0	0	0	0	0.338554	0	0.628819	0.676446	0	6.02229	0.00189958	0.0450912
Gja1	8.88133	3.62559	4.98497	3.15772	7.61666	11.1566	7.77533	8.51949	12.7741	10.6474	0.836872	0.00191348	0.0453454
Kctd12b	0	0	0	0	0.0522475	0.104702	0.327474	0	0.310971	0.440641	4.44935	0.00193336	0.04574
Lpl	1.49503	1.20272	0.264884	0.829287	1.89334	6.33911	0.87257	5.7499	1.44544	3.13095	1.63103	0.00194308	0.0458935
Fsd1l	0.125424	0.0068796	0.010606	0.0146102	0.0436031	0.621208	0.085404	0.168834	0.13787	0.114917	2.56279	0.00194673	0.0459033
Pisd	68.3324	88.0712	71.6181	77.2758	78.4673	63.3686	57.0276	60.6398	70.8102	62.7792	-0.292718	0.00195604	0.0460465
Cldn10	0	0	0.185428	0.185769	0	1.12839	0.995425	0.420014	0.464037	0.472736	3.0973	0.00202018	0.0474777
Dhrs13	14.3798	18.2407	22.167	18.8683	20.7719	26.1962	22.3966	28.9817	25.3292	27.544	0.453134	0.00202956	0.0475407
Olfr658	0	0	0	0	0	0.0215507	0.314551	0.393955	0	0.149383	5.70831	0.00202873	0.0475407
Psma8	12.032	11.2442	8.62423	9.877	12.4893	2.48354	9.73863	4.98244	5.63679	4.07437	-0.985626	0.00204552	0.0478355
Fcgr2b	6.52586	12.1907	10.0434	9.8605	6.7088	5.88588	5.28999	5.45619	4.67779	6.67257	-0.706973	0.00205507	0.0479203
Pcsk9	0	0	0	0	0.0142669	0.196558	0.0186294	0	0.371503	0.212335	5.13383	0.0020559	0.0479203
Trpv4	0.833972	1.58797	0.498689	2.26905	0.590206	4.57147	1.31827	1.96631	3.2124	3.87192	1.35693	0.00210011	0.0488705
Usp40	2.2955	3.02182	3.25096	3.25925	3.18578	1.51105	2.32611	1.67563	2.39121	1.92883	-0.615266	0.00213742	0.0496573
Ret	0.0523555	0.0086152	0.0199226	0.0823322	0.0273017	0.282105	0.0891249	0.128695	0.289447	0.0846524	2.24118	0.00215089	0.0498888
2810047C21Rik1	0.7598	1.2695	1.36407	1.22547	1.79819	0.30538	0.318378	0.779904	0.22675	0.642601	-1.52916	0.00216282	0.0499856
Raver2	0	0	0	0	0.0125577	0.0471847	0.491929	0	0.392397	0	5.62401	0.00217267	0.0499856
Reln	0	0	0	0	0	0.0268232	0	0.184598	0.00637334	0.0159369	5.76574	0.00215933	0.0499856
Tap2	1.96802	3.5559	4.04298	3.39824	4.10502	8.03978	3.80998	5.09504	7.63519	5.34083	0.782871	0.00217196	0.0499856
Vipr2	1.33413	1.15839	0.849716	0.813407	2.0575	2.50281	1.0244	2.07331	5.20896	3.69005	1.19313	0.00216934	0.0499856
Vps33a	17.7399	22.6762	19.2287	25.8919	24.9978	18.2573	15.167	15.6764	17.12	18.4268	-0.390262	0.00218134	0.0501038
Mpzl1	27.3248	20.4819	18.6747	17.701	15.844	36.3322	27.7424	26.7809	25.4425	28.8033	0.535888	0.00218989	0.0502189
D630023F18Rik	0.96967	0.377144	0.670881	1.01658	1.03429	2.8787	1.41057	1.54776	0.974691	3.56326	1.34306	0.0022409	0.0510588
Srgap1	0	0.0404323	0.00934996	0.0343463	0.0192196	0.128384	0.142214	0.181195	0.0333645	0.11124	2.54999	0.00223177	0.0510588
Usp18	4.39465	5.42807	2.94541	5.9913	2.63117	6.23658	6.3173	6.36337	8.73531	10.1759	0.819531	0.00223945	0.0510588
Zfp251	2.49537	1.87711	3.03996	2.91314	2.14492	4.62071	2.85681	4.15986	4.53205	3.61793	0.647434	0.00223581	0.0510588
Kif1b	0.304129	0.532394	0.421878	0.266832	0.485903	0.54096	0.634482	0.672595	0.923846	0.677973	0.763121	0.00225725	0.0513488
Osbpl9	12.8459	10.0889	10.8489	12.1807	11.7477	9.95753	6.81566	8.14077	8.59196	10.2132	-0.409836	0.00226967	0.0515488
AF251705	2.10899	3.8313	2.26847	4.42201	3.82719	1.9835	1.60838	1.0072	0.589112	1.58223	-1.28248	0.00228417	0.0517376
Fam214a	1.0414	1.3989	1.37485	0.920958	0.642803	0.527475	0.390736	0.522424	0.643145	0.701019	-0.970817	0.00228528	0.0517376
Piga	11.0981	11.0717	10.0676	10.635	11.2259	10.1653	6.20942	7.30603	9.27532	7.9733	-0.41181	0.00229823	0.051948
Poli	18.4136	19.2818	22.6597	18.6257	17.8075	15.2407	13.3133	16.9293	13.807	13.6412	-0.415722	0.00231748	0.0522999
Cep170b	0	0.00952472	0	0	0.00754599	0.24573	0	0.010163	0.134739	0.102948	4.72733	0.00238385	0.0537123
Hectd2	0.302536	0.544293	0.32746	0.507473	0.694155	0.86941	0.851479	0.878232	0.88421	1.09573	0.941041	0.00239356	0.0538457
9030624J02Rik	27.9365	36.7937	37.4591	33.9815	35.8736	24.6496	20.2115	29.902	30.3786	26.824	-0.394895	0.00240549	0.0540283
Bzrap1	1.48872	1.50305	0.630507	1.26975	1.07895	0.494398	0.472487	0.106327	0.548201	0.889394	-1.2582	0.00243755	0.0546621
Kcnc1	0	0	0	0	0	0.0200071	0.0139058	0.043028	0.0435765	0.0462278	4.93496	0.00244893	0.0548304
Dagla	0	0	0	0	0	0.0556937	0.0464512	0.0479107	0.0463159	0.0661803	4.86427	0.00245659	0.0549155
Adra2b	0.12206	0.273158	0	0	0	0.653704	0.598414	1.50875	0.577728	0.189461	3.22483	0.00246297	0.0549714
P4ha2	0	0.0809439	0	0.0573	0.812288	5.56876	1.14441	1.78494	2.2901	2.09442	3.75494	0.00246836	0.0550053
Ptprn	0	0	0	0	0.141741	0.3373	0.129558	0.133628	0.506175	0.791075	3.67052	0.00250082	0.0556413
Hes1	0.331101	2.44085	1.78069	0.462823	0.794227	4.75749	2.75053	3.67408	1.66992	5.05369	1.59207	0.00250556	0.0556596
Zfp13	0.0898415	0	0.0911654	0.0313958	0.234247	0.46942	0.0917624	0.536324	0.958519	0.81347	2.6136	0.00252106	0.0559163
Acp5	17.0052	13.6585	21.1022	16.9551	14.4487	30.2516	18.5429	32.7389	21.1763	24.4189	0.600262	0.00253618	0.0560768
Dtnb	3.70538	5.37994	5.40957	4.49397	4.92529	8.32787	6.28293	5.66391	7.61056	6.90742	0.524238	0.00254015	0.0560768
Tespa1	32.3877	37.2595	27.282	22.7949	31.3233	22.8202	24.2936	16.8905	21.4336	20.1764	-0.513501	0.00253839	0.0560768
Lysmd2	11.9306	13.7029	12.0455	11.6403	13.2779	20.6048	21.4272	14.34	15.7809	18.3841	0.533917	0.00254534	0.0561041
Zfp612	0.0980064	0	0.0696154	0.109597	0.245314	0.153625	0.266938	0.936106	0.380229	0.70992	2.21845	0.00256403	0.0564285
Trim26	1.40993	0.789811	1.46115	1.46765	2.06491	0.587783	0.204267	0	0.256044	0.892473	-1.92227	0.00256934	0.0564579
Pard6b	1.27209	0.669841	1.09721	1.60036	1.53309	1.994	1.34741	2.12433	4.55141	2.72414	1.02171	0.00259831	0.0570062
Gal	0.274923	0	0	0	0	0.179558	0.655202	2.70315	0.47997	0.177806	4.63109	0.00261515	0.0572871
Tgfbi	0.358796	0.566789	0.518818	1.32907	0.48646	1.52319	1.22156	1.9403	1.12752	1.74038	1.20884	0.00263559	0.0576458
Smpdl3b	0.499145	1.08419	3.38089	1.15124	1.30144	2.67323	3.67069	4.80263	4.39586	3.38964	1.30568	0.0026512	0.0578092
Stc2	2.41152	2.89237	3.12679	3.82034	2.57094	4.79505	5.03562	7.48966	3.86706	4.50565	0.790668	0.00264895	0.0578092
Ift43	2.37541	1.01628	3.10341	1.24516	1.11483	5.74032	4.52891	6.58973	3.13335	3.0726	1.36077	0.00265673	0.0578409
Ccl6	5.75442	2.46635	0.373438	2.01093	1.63994	0.480719	0.683425	0.845877	0.960497	0.562579	-1.77318	0.00266924	0.0579858
Ms4a6b	2.79087	1.27463	1.11257	2.90596	1.81175	0.223197	0.426611	0.480016	0.81759	1.47346	-1.54297	0.00267155	0.0579858
Dmrt2	0.0411149	0.487118	0.114732	0	0	0.805592	0.307956	1.35715	1.35584	0.664777	2.77778	0.00268153	0.058025
Npdc1	0	0	0	0	0	0.127812	0.755093	0.274877	0	0.337506	5.49894	0.00267995	0.058025
B930041F14Rik	0.0897157	0	0.0341391	0.219463	0.0233919	0.937526	0.244357	0.315043	0.191435	0.725295	2.77706	0.00272837	0.0589486
Enah	0.291304	0.117993	0.130745	0.219258	0.21033	0.482961	0.381452	0.377699	0.54769	0.492741	1.26947	0.00277293	0.0598202
Atp1b1	0.158688	0.339461	0.110705	0	0.227564	1.65828	0.378188	0.947314	0.353999	0.513157	2.20547	0.0027883	0.0599696
Jazf1	0.155077	0.102073	0.259647	0.0867084	0.630765	0.607705	0.316785	1.04556	1.05889	1.50444	1.82434	0.00278654	0.0599696
Ahcyl2	2.37314	1.53853	2.60728	1.0725	1.71205	2.76195	2.17481	3.85971	5.14342	3.09274	0.846283	0.00279632	0.060051
Rarres1	0.0680974	0.0448222	0	0	0.106532	0.311332	0.231845	0.813039	0.237774	0.528504	3.38242	0.00280169	0.0600755
Hip1r	0.393793	0.143999	0.216448	0.107033	0.433516	1.34313	0.446903	0.184378	1.7145	0.735759	1.74924	0.00281889	0.0603532
Prune2	0.790985	0.773366	0.270794	0.300569	0.484555	0.767392	1.16086	1.0625	1.13811	0.898972	0.958974	0.00284747	0.0608733
Six1	0	0	0	0	0	0.154191	0	0.118431	0.300943	0.152686	5.31174	0.00286054	0.0610607
Pfkfb4	0.428825	0.809134	0.0145048	1.25879	0.417421	1.40038	0.914921	2.79084	2.75063	3.43905	1.94159	0.00289404	0.0616831
Sec16b	0	0	0	0	0.0754274	0.283412	0.351756	0	0.288601	0.454381	4.15065	0.00290184	0.0617566
Shisa2	0.641384	0.0804121	0.240189	0.128078	0.382241	1.03728	0.207968	1.82326	1.41006	0.809878	1.84539	0.002916	0.0619604
Slc22a3	13.9226	15.1287	13.5984	19.0777	19.7042	14.689	9.16234	6.90444	13.3386	10.4963	-0.586641	0.00292015	0.0619604
Pm20d1	0	0	0	0.113823	0.0707703	0.248186	0.277231	0.285942	0.284321	0.351092	3.00121	0.00294481	0.0623904
Arvcf	0.400356	0.740358	0.952766	0.746174	0.656142	1.45683	0.493296	1.35232	2.19672	2.36736	1.12041	0.00298828	0.0631229
Cep112	0.179216	0.0168516	0.103918	0.0357877	0.240314	0.367872	0.348663	0.665292	0.198655	0.844473	2.06859	0.0029856	0.0631229
Bfsp1	0	0.213302	0.318565	0.283118	0.0844947	0.634964	1.04815	0.768136	0.455756	0.654967	1.92998	0.0029974	0.0631278
Vim	26.6147	34.036	32.6156	42.549	46.6903	32.2333	15.4113	20.9364	26.0171	28.3948	-0.584613	0.00299437	0.0631278
Fkbp9	9.06286	9.24192	8.40306	9.32284	12.414	12.7137	9.32182	15.6211	18.7193	13.7454	0.520204	0.00300407	0.0631746
Rcbtb1	4.62825	4.90981	4.37794	4.54243	5.21209	8.21628	5.17981	5.04863	6.81944	8.61377	0.504598	0.00308581	0.0647975
Kcne1l	0	0	0.320285	0	0	1.86618	0.814439	0.326677	0.799176	0.558688	3.48023	0.00310746	0.0651558
Tmem56	1.55973	1.22992	1.27714	0.377764	0.74087	2.81402	0.956898	2.6789	2.87581	1.92762	1.09417	0.00312162	0.065356
Grk4	0.145144	0.0818871	0.0526011	0.101444	0.162188	0.189594	0.381208	0.553371	0.209154	0.362078	1.68564	0.00315885	0.066038
Sash3	48.489	65.1777	60.7497	55.2787	69.0112	39.7323	23.7754	37.2406	54.0122	54.159	-0.539321	0.00317323	0.0660734
Socs5	2.27266	2.58903	1.24732	2.09241	2.63233	3.36828	2.96108	2.44023	4.6968	4.45193	0.722485	0.00317108	0.0660734
Sorbs3	2.78267	1.70336	2.46365	2.68389	4.23712	5.72488	3.71376	2.87283	5.91606	6.20893	0.800855	0.0031745	0.0660734
Tspan9	0.63568	0.579336	0.341131	0.205055	0.267739	0.638734	1.03218	0.82421	1.17619	0.838065	1.17444	0.0031831	0.0661553
Ccng1	31.9918	25.4101	20.7124	26.1535	21.1802	36.8039	23.9791	32.0478	39.5547	44.0367	0.477102	0.00323638	0.0671643
Fads3	2.05751	2.24421	1.34963	0.924443	1.85462	3.32111	3.20228	2.58038	2.74822	2.60435	0.787762	0.00326608	0.0675831
Zfp521	1.48401	1.63483	2.34599	1.56125	1.89799	1.28552	0.723298	1.22874	0.830278	1.39421	-0.732543	0.00326351	0.0675831
Mgst3	75.5066	62.9454	81.6478	61.9736	65.571	108.908	120.447	91.712	80.602	92.481	0.510872	0.00327776	0.067726
Nipal4	0	0	0	0	0	0	0	0.389123	0.135761	0.377198	5.84783	0.00330273	0.0681428
Krt1	0	0	0	0	0	0.333397	0.2139	0.0275775	0.106638	0.0253957	5.1152	0.00331715	0.0683411
Mpp3	0.0337497	0	0	0.0235882	0.140795	0.154299	0.436637	0.0237029	0.523747	0.960416	3.40687	0.00335818	0.0690861
Slc40a1	2.81434	0.449071	1.13944	0.894084	1.49723	5.73713	0.83235	3.33418	3.7388	4.37577	1.38496	0.00336401	0.0691059
Tmem121	0	0	0	0	0	0.549112	0	0.421764	0.116493	0.194198	5.3244	0.00337125	0.0691545
Rai2	0	0	0	0	0	0	0.495656	0	0.445905	0.198224	5.83798	0.00339205	0.0694807
Mid2	0.0162416	0	0.0988857	0	0.0677557	0.0212156	0.15483	0.62737	0.384371	0.346641	2.94465	0.00342505	0.0700556
Zdhhc2	3.50031	2.48116	2.79077	1.72056	2.36687	4.44666	2.51439	5.67304	4.25306	5.27397	0.771438	0.00345387	0.0705434
Nt5e	6.03889	5.90043	6.38661	4.85847	4.75861	9.76393	6.12232	7.93576	7.23687	8.52301	0.489457	0.00348984	0.0711756
Mlkl	3.55663	7.09732	4.74044	5.83962	3.79765	7.85367	4.88201	11.0224	8.30096	11.6473	0.786659	0.00351439	0.0715736
Kbtbd13	0	0	0	0	0.202514	0.549561	0.220366	0.227289	0.740782	0.565129	3.44999	0.00353036	0.0717959
Cnnm1	0	0	0	0	0.0497077	0.211676	0.116833	0	0.24408	0.419221	4.24088	0.00354381	0.0719662
Fas	0.320107	0.0351161	0.189481	0.298304	0.306029	0.662053	0.653903	0.599509	0.662346	1.20767	1.72948	0.00357037	0.072402
Anxa2	17.3429	14.0849	24.3576	21.2611	18.8533	37.5894	21.0946	27.209	28.5416	28.1318	0.554638	0.00357956	0.0724848
Rab12	6.64472	5.9783	6.2818	6.88262	7.05464	8.80452	6.57521	8.93048	10.3302	9.92438	0.429755	0.00363224	0.0734468
2610034B18Rik	0.835909	0.492285	0.546883	0.614978	0.321188	1.26431	1.31812	1.11234	0.938769	1.36579	1.11289	0.00364247	0.0735488
Mc5r	6.86325	12.0828	8.78939	7.22414	12.4617	6.26476	7.03814	2.26489	5.22914	3.26226	-0.969205	0.0036944	0.0744914
Plaur	10.875	15.9923	15.4703	12.8442	12.7058	24.1402	18.2313	22.2846	15.7549	18.6074	0.537333	0.00371156	0.0746254
Rhoh	3.9519	4.55205	4.66375	3.56087	5.8793	3.25165	3.23176	2.04079	3.31441	3.44545	-0.571922	0.00370973	0.0746254
Serf1	21.0442	18.7907	21.7681	12.9979	20.5015	27.3823	35.2126	22.4559	28.1007	32.918	0.615462	0.00374286	0.0750422
Trpa1	0	0	0.0628967	0.0945189	0.0822748	0.323862	0.153475	0.221616	0.0874447	0.7726	2.6153	0.00373925	0.0750422
Ets1	0.98744	0.924915	0.481726	0.597234	1.07935	0.843356	0.84046	2.28052	3.17523	1.79307	1.1201	0.00376968	0.0754734
Abcc8	0	0	0	0	0	0.367511	0	0.0817636	0.143028	0	5.83198	0.00378753	0.075677
Zfp954	12.2171	11.9223	11.3201	16.0554	19.7027	9.67367	8.09401	8.08329	12.1697	11.1046	-0.54449	0.00379052	0.075677
Avpi1	15.2595	20.0878	24.75	17.821	18.9435	28.6773	28.4901	29.4543	24.4826	27.3787	0.50485	0.00388385	0.0774315
Nkd1	0.129292	0.156018	0.404525	0.542185	0.640504	1.26665	0.440188	0.908036	0.936331	1.42153	1.36883	0.00389994	0.0776432
Loxl3	0.213576	0.156197	0.210703	0.149272	0.0371243	0.356478	0.484761	0.483325	0.414299	0.429739	1.49614	0.00390927	0.07772
Il2rg	106.755	171.567	179.564	118.022	104.438	91.9144	112.548	85.9435	83.4816	82.9991	-0.571601	0.00395194	0.0784585
Fam129a	0.0975735	0.112391	0.235152	0.15344	0.114483	0.175251	0.13288	0.582482	0.605679	1.24634	1.8662	0.003978	0.0788655
2810021J22Rik	2.25876	2.61147	2.11266	0.947208	1.41344	0.910803	0.561716	1.15873	1.37924	0.990838	-0.919493	0.00409942	0.0804309
Fbxo2	0	0	0.0790124	0	0	0.406844	0.10604	0.820286	0.422923	0.302155	4.06228	0.00409409	0.0804309
Gm1673	0.447951	0.442267	2.04548	1.87848	0.934366	3.80337	3.50772	5.03364	2.78062	3.91112	1.65612	0.0040899	0.0804309
Nlrc3	1.38947	1.31759	1.60113	1.76119	2.6158	1.06131	0.673509	0.66159	1.3705	1.14234	-0.838239	0.00410205	0.0804309
Pcbp3	5.56633	2.64608	3.73195	2.99499	5.57494	8.91563	5.05364	6.82579	7.04419	6.31433	0.729974	0.00408855	0.0804309
Rsu1	133.989	126.667	138	138.164	97.3364	87.0223	105.276	101.223	59.5334	71.0775	-0.569186	0.00409586	0.0804309
Stbd1	0.290435	1.24258	0.221036	0.43981	0.176694	1.99174	1.31842	2.6177	1.07044	0.688742	1.7223	0.00410229	0.0804309
Vax2	0	0	0	0	0	0.0508967	0.37144	1.03987	0.2721	0	5.43055	0.00406506	0.0804309
Cdh15	0	0	0	0	0	0.0441475	0.230132	0	0.445811	0.0437167	5.41707	0.00411437	0.0805565
Fam184a	0	0	0	0	0	0.158875	0.0993821	0.239177	0.0188748	0	5.36047	0.00414216	0.0809889
Irf1	3.88917	5.92914	4.2149	5.09663	13.3316	4.27709	1.83039	3.1331	3.38384	4.34633	-0.947721	0.00415865	0.0811995
Nfkb1	19.5764	23.897	21.8715	24.315	25.9287	17.5862	13.5365	17.059	19.3359	22.7567	-0.36977	0.00417334	0.0813745
Crmp1	0.363537	0	0.127694	0	0	0.840151	0.89495	1.70866	0.195285	0.253203	3.04924	0.00417947	0.0813821
Tor3a	17.0237	17.3592	17.1925	18.474	22.6915	17.3596	11.3315	14.2274	15.1027	12.5313	-0.401536	0.00424815	0.0826061
Mb21d2	0	0	0.00791407	0	0	0.0203752	0.212424	0.394376	0.108928	0	4.97156	0.00429217	0.083348
Cldn13	1.61639	0.0591067	1.57187	0	0.749239	5.16121	3.48534	4.91926	1.77679	2.78774	2.17046	0.00430234	0.0834313
Fam213b	5.26328	3.5449	3.75722	5.64621	2.36165	9.11356	11.2517	6.44734	6.31583	6.33308	0.960906	0.00432546	0.0837117
Grin2d	0	0	0	0	0	0	0.0746368	0.153963	0.0170101	0.226852	5.34963	0.00432859	0.0837117
Nrg1	1.50776	0.992419	2.58474	1.97986	4.31245	0.507297	0.839999	0.866391	0.265889	1.65479	-1.47348	0.00433553	0.0837318
Atp7b	0.061188	0	0.0983085	0	0.0212717	0.173174	0.111104	0.143244	0.538077	0.290204	2.6659	0.00443068	0.0854532
Abca1	0.0842855	0.00616415	0.0237576	0	0.0293014	0.0856315	0.108407	0.092081	0.435996	0.0605685	2.47652	0.00452105	0.0870778
Murc	0	0	0	0	0	0.214917	0.3521	0.0660295	0	0.334431	5.31281	0.00455544	0.0876213
Wasf1	2.67532	4.5139	2.21768	0.869073	2.90808	4.08527	5.08018	5.10748	5.01421	6.09248	0.944512	0.00459273	0.088219
Gad2	0.0341637	0.0674604	0.0433339	0	0.00890762	0.234288	0.302416	0.0599842	0.132543	0.121525	2.46259	0.00461258	0.0884805
Notum	0	0	0	0	0	0.310825	0.388865	0.100271	0	0.153896	5.29073	0.00463358	0.0887633
Sertad1	10.5953	16.6096	14.5883	21.8765	24.884	12.1497	10.7392	7.21401	11.2335	13.6004	-0.694723	0.00469687	0.0898545
Penk	0	0.179162	0	0	0	0.088889	0.83405	0.143376	0.448811	1.10027	3.94894	0.00473539	0.0904695
Aqp9	3.8891	6.9278	8.6915	9.44882	9.31931	4.25359	2.96343	4.29215	5.712	6.36804	-0.721624	0.00478506	0.0912957
Wtip	2.01509	1.2293	0.610942	0.206104	1.81968	3.98041	2.24224	2.27817	4.04239	2.4158	1.35267	0.00479782	0.0914162
Pitpnm1	0.0406453	0.655449	0.0103111	0.326688	0.211952	1.19459	0.415143	0.485278	1.28517	1.97155	2.08614	0.00480572	0.0914439
1700003E16Rik	0.140613	0.308508	0	0	0.195533	0.520412	0.797885	0.230427	1.18197	1.15192	2.62217	0.00484776	0.0919972
Pkn3	3.80277	4.70393	3.16854	3.7576	4.20536	2.11969	2.50009	2.46353	2.72174	3.54075	-0.560583	0.00484412	0.0919972
Gpr84	7.37213	9.13391	2.21594	5.75867	9.65926	2.75137	3.03721	3.87229	2.59574	4.64773	-1.00708	0.00487424	0.0923696
Lrrc34	2.71546	2.26854	3.94774	2.40884	3.64898	4.70667	4.4803	6.01472	5.12568	4.22169	0.691116	0.00488039	0.0923696
Btg1	7.617	9.85033	7.52968	10.312	8.24417	7.06753	3.50126	6.88566	4.48851	7.37083	-0.582404	0.00490054	0.0926274
Traf3ip3	19.6158	17.1156	18.2269	16.686	18.8752	13.2553	12.2771	15.6218	16.2749	15.0304	-0.328857	0.00490921	0.0926678
Osm	0.7054	1.42606	0.19173	0.0352153	1.76039	0.16454	0.171543	0	0.0781912	0.228109	-2.6746	0.00492513	0.0928449
Nupr1	2.14888	6.66791	1.28496	2.89649	1.68085	8.01989	10.347	7.11474	3.39429	8.43799	1.37645	0.00493507	0.0929089
Mras	0.142984	0.125484	0.157182	0.416392	0.223685	1.52531	0.113588	0.468626	0.628691	0.816864	1.71231	0.00494209	0.0929178
Pisd-ps1	7.1324	7.41834	4.293	5.66685	3.8772	4.08703	4.35261	2.78813	3.13258	2.76338	-0.717371	0.00500177	0.0939154
Tjp1	0.0405196	0	0.0445431	0	0	0.0793928	0.0919688	0.056915	0.131001	0.401826	3.06739	0.00503543	0.0944226
Agrn	0.0911504	0	0.161864	0.127413	0.25124	0.45925	0.310331	0.26521	0.464771	0.682153	1.74671	0.00505795	0.0945949
Gap43	1.32939	0.875015	0	0.722659	0.65472	0.916493	5.63242	2.33413	3.49568	2.38829	2.10735	0.00505579	0.0945949
Dnajb3	1.03927	0.559683	0.862844	0.924463	0.739017	2.09802	2.95931	1.5925	1.2096	2.01645	1.27282	0.00507301	0.0946272
Vash2	0.11466	0	0	0	0.310916	0.479279	0.202994	0.676433	0.95196	0.978868	2.94229	0.00506837	0.0946272
Susd4	0.330515	0.52833	0.0598903	0.0660006	0	1.23353	0.900218	0.895341	0.567866	0.824506	2.22929	0.00512388	0.0954508
Eda2r	0	0.0217446	0.0293325	0.334797	0	0.312861	1.02352	0.197215	0.185844	0.897376	2.80021	0.00516684	0.0961249
Mtor	2.02344	2.45766	1.82354	1.84395	2.20942	1.67932	1.55288	1.06778	1.6351	1.40265	-0.4979	0.00517622	0.0961733
Ifitm3	26.0973	46.3595	45.1771	37.516	57.0645	56.0733	113.79	53.5275	47.5175	92.1601	0.79013	0.005228	0.0968962
Sox30	0	0	0	0	0	0	0.174762	0.112658	0.11202	0.186741	5.12628	0.00522878	0.0968962
Pacsin3	0.91206	0.930503	0.821381	0.796816	0.428048	0.655256	1.21103	2.75438	2.65384	1.8876	1.22625	0.00525633	0.0972798
Gfra4	0.320499	0	0	0.224001	0	0.711705	0.480115	0.810327	0.522236	1.45098	3.00385	0.00529015	0.0977783
1810033B17Rik	2.37667	1.73195	1.50731	1.06785	0.619678	0.554378	0	0	0.625685	0.329382	-2.29152	0.00530619	0.0979472
Impdh1	5.66617	4.75382	7.37941	7.75302	10.1751	7.50566	8.42286	10.8454	17.4778	15.7165	0.724039	0.00533719	0.0982639
Isl2	0.10382	0	0	0	0	0.542458	0.176733	0.364572	0	0.503592	4.59371	0.00533228	0.0982639
Dgkk	0	0	0	0	0	0.0551536	0.0862515	0	0.0928256	0.0273077	5.15071	0.00538178	0.0989564
Dennd2a	0.0216653	0.0855614	0	0.0302844	0.14687	0.0566003	0.236037	0.213022	0.621995	0.616529	2.60549	0.00542509	0.0996238
Ctnnbip1	3.37868	3.9485	3.70834	2.33732	5.6991	5.17897	4.64817	9.29787	6.25976	6.31021	0.724665	0.00543997	0.0996392
Epb4.1l1	0	0	0	0.0309141	0.0307536	0.134813	0.100394	0	0.137282	0.419565	3.66882	0.00543561	0.0996392
Itm2b	181.706	199.369	193.049	226.404	194.257	179.165	163.973	145.361	138.529	161.706	-0.334459	0.00546424	0.0999547
Sfrp5	0	0	0	0	0	0.231205	0	0	0.784793	0.392484	5.65895	0.00548726	0.100247
Ethe1	22.7758	27.2567	28.3476	32.9673	23.7537	35.7517	53.1343	40.762	29.6213	37.7463	0.555364	0.00550392	0.100326
Mt3	0	0	0	0	0	0.816523	0.121611	0.878021	0.346447	0.462032	4.78861	0.00550572	0.100326
Cited4	115.028	133.778	112.305	129.24	87.7043	95.4803	78.3767	84.1114	69.103	102.897	-0.431523	0.00551654	0.100394
Plvap	6.24365	5.99188	3.95374	3.69756	5.02048	7.0351	5.12768	8.97085	8.41336	8.10699	0.593198	0.00553183	0.100543
Gm4980	0	0	0	0	0.115488	0.268628	0.517036	0.04444	0.368235	0.225083	3.60069	0.00566413	0.102816
Gstt3	0.974706	0.405195	0.950026	1.39833	0.481525	3.81962	2.41027	1.29704	1.75143	1.16125	1.31513	0.00568197	0.103008
Bcar1	0.17582	0.462903	0.215579	0	0.275052	0.918655	0.299298	0.473343	0.761697	1.971	1.9287	0.00570181	0.103236
Sgsm1	0.266657	0.10726	0.315684	0.124247	0.355357	0.715991	0.484193	0.676279	0.413813	0.411989	1.18862	0.00572638	0.103549
3010001F23Rik	0	0	0	0	0	0.21828	0.170678	0.586802	0.0324154	0.270188	4.86579	0.00575424	0.103657
Trim10	0.0855996	0.563422	0.119434	0.239307	0.0223187	0.894512	0.262289	1.35265	0.597771	1.10723	2.0293	0.00575298	0.103657
Vps9d1	2.55859	2.38958	2.00862	2.73069	2.12754	1.2646	1.53031	0.849902	1.79748	1.74422	-0.714929	0.00574118	0.103657
Yap1	0	0	0	0	0	0.0451588	0	0.14568	0.169891	0.0745302	5.13167	0.00577677	0.103931
Arhgap15	13.4559	16.4344	13.6604	15.5252	13.1998	10.5557	9.0284	13.7003	7.864	11.1845	-0.467458	0.00583463	0.104839
Amn	0.798336	0	0	0	0.118945	4.65546	1.66964	1.52185	2.07959	2.21282	3.77718	0.00586726	0.105159
Por	35.9783	45.02	42.9569	53.2708	60.6077	36.5755	22.4746	26.4491	37.126	46.285	-0.511118	0.00586704	0.105159
Cdkn2a	0	0	0	0	0	0.386698	0.575938	0.118807	0.0656297	0.109407	4.86212	0.00593872	0.106305
Odf3b	0.27717	1.27705	0.0703135	0	0	1.8706	1.19529	2.79013	1.82804	1.9121	2.59053	0.00595783	0.106513
Scrn1	0	0.142362	0	0.0755832	0.281966	0.317839	0.147274	0.949384	0.713248	1.29392	2.75041	0.00597301	0.106516
Slc29a4	0	0	0	0	0	0	0	0.362938	0.294051	0.245097	5.60186	0.00597296	0.106516
Pck2	4.60645	4.48289	3.81402	5.03667	4.53896	6.92158	3.98332	5.23979	8.36555	8.95595	0.556313	0.00598586	0.106611
Shroom2	0.0769299	0.24474	0.0585476	0.0627288	0.22064	0.318216	0.628598	0.297159	0.233794	0.356574	1.49677	0.00599524	0.106645
E130012A19Rik	0.659815	1.73718	0.815998	1.64286	1.95691	1.69683	1.71288	1.535	7.51953	4.66742	1.29457	0.00600448	0.106675
Abhd4	10.3461	8.65035	7.72314	9.55179	11.1912	10.3642	10.4245	15.5388	13.0994	16.6379	0.471673	0.00609146	0.108085
Ppp1r17	0	0	0	0	0	0.324972	0.71525	0	0	0.393312	5.66987	0.0061086	0.108254
Rcvrn	1.35714	0.29776	0.918092	1.075	0.802063	3.07278	1.29375	2.66879	1.40406	2.75022	1.32858	0.00611805	0.108286
1190005I06Rik	0.78544	0.775473	1.4944	1.18941	0.477844	2.90694	2.94152	2.2065	1.42204	3.21723	1.38815	0.00620446	0.109679
Rbbp4	38.722	40.3833	40.5094	63.3765	57.8253	36.7961	31.058	29.8134	41.5747	39.8637	-0.435723	0.00624794	0.11031
Adarb1	0.101402	0.0476739	0.0293989	0.192365	0.460791	0.558206	0.276186	0.793549	0.820525	0.374752	1.76114	0.00626568	0.110486
Ifit2	2.62781	2.40228	2.08632	2.32979	1.95397	1.319	1.14318	1.1791	1.91627	1.98279	-0.602991	0.00629126	0.11054
Pdlim1	15.3226	12.4387	17.8968	18.2949	17.6118	33.6087	28.6486	19.9084	19.1961	20.6043	0.583725	0.00629211	0.11054
Rxrg	0.081325	0.240879	0	0	0	0.398364	0.166128	1.22799	0.378614	0.473373	3.10944	0.00628793	0.11054
Ninl	0.264127	0.745072	0.737051	0.263717	0.482066	1.14594	0.501009	1.113	1.49316	1.18357	1.07799	0.00634454	0.111256
Zfp454	0.0934684	0	0	0	0	0.427324	0	0.590797	0	0.967211	5.02824	0.00634854	0.111256
Nid2	1.41649	0.919397	0.479122	0.770007	0.89254	0.899446	0.843955	1.68567	3.44994	2.91376	1.1093	0.00638184	0.111531
Nnat	0.238229	0.313607	0	0.222002	0.165638	1.91897	0.811073	0.334622	1.10909	0.462223	2.37838	0.00638782	0.111531
Snai1	0.121167	0.079753	0.0922144	0	0	0.474822	0.866304	0.212743	0.211538	0.274277	2.83366	0.00637793	0.111531
Acss1	8.84928	5.5607	6.39564	5.34405	7.58412	14.8246	3.51345	14.9835	12.2081	14.8528	0.815905	0.00639606	0.111538
Siah2	5.36812	6.3295	6.69146	7.15283	10.1701	8.67682	8.09943	12.558	11.8815	11.0399	0.537997	0.00642952	0.111984
Clip4	0.0938885	0.111237	0.0619268	0.0787442	0.156671	0.282075	0.204578	0.36926	0.320543	0.170023	1.43327	0.00647327	0.112608
Klf9	0.147235	0.0969111	0.104583	0.164648	0.138201	0.365417	0.240613	0.661793	0.331306	0.266628	1.53048	0.00653615	0.113563
Tnfaip2	3.92955	4.09227	4.28105	4.36418	5.67019	15.8032	2.10758	4.02625	12.2275	13.5775	1.05627	0.00660618	0.114639
Slc30a3	0	0	0	0	0	0.658605	0	0.438415	0.149036	0	5.61411	0.0066255	0.114834
Palm	4.31316	5.60633	4.51463	8.66361	6.27498	9.63468	5.13343	6.28748	13.9211	18.5188	0.834749	0.00667146	0.115489
Zmym6	2.53346	2.05	1.74531	2.04683	1.38172	2.96017	2.86459	2.95459	2.75029	2.72084	0.55479	0.00671564	0.116113
Zfp420	4.98584	3.37656	1.91552	3.42425	3.51669	2.07052	1.27556	2.4896	2.60519	0.969242	-0.869687	0.00675079	0.116578
Rgs9	0	0	0	0	0	0.110356	0.00767017	0.126579	0	0.00728527	5.41517	0.00682289	0.117538
Spice1	2.85468	3.52489	4.04759	3.58823	2.9657	2.22579	1.32601	2.17584	3.02205	2.74793	-0.586913	0.00681945	0.117538
Glp1r	0	0	0	0	0	0.508829	0.0884143	0.455961	0.151126	0	5.14031	0.00684806	0.117828
Nr5a1	0	0	0	0	0	0.085179	0	0.66406	0	0.147609	5.71332	0.00686284	0.117939
Sumf2	18.5857	19.7254	19.0626	19.0497	22.6529	16.4076	12.4435	17.0813	16.4394	17.6566	-0.318436	0.00692499	0.118864
Coch	0.214876	0	0	0	0	0.233901	0.829111	0.276669	0.152834	0.509561	3.4803	0.00693919	0.118964
Rffl	11.7332	8.97524	8.01593	10.0686	8.90605	6.39095	5.32112	7.50863	8.59443	8.20374	-0.413786	0.00696876	0.119326
Ltk	0	0	0	0	0	0	0.0204458	0.105441	0.174739	0.291297	5.18186	0.00703509	0.120103
Sdr39u1	12.5295	20.669	15.1973	16.0911	21.7654	21.9926	23.3552	21.5041	24.2138	29.0711	0.471811	0.00703952	0.120103
Tmem163	2.21413	3.11572	1.40422	3.41515	2.24947	3.06672	6.7844	5.76427	4.41349	2.74053	0.90553	0.0070362	0.120103
1700037H04Rik	41.8874	41.2794	46.433	41.2891	43.605	60.6317	52.7209	50.4077	47.7611	58.2374	0.32477	0.00705104	0.120155
Jag1	0.0699694	0.0921087	0.075438	0.0244514	0.0182434	0.0456986	0.285862	0.47912	0.332533	0.0791923	2.12776	0.00709276	0.120722
Hes2	0	0	0	0	0	0.323611	0	0	0.177442	0.468355	5.54318	0.00710462	0.120779
Thsd4	0	0	0.00269937	0	0	0	0.0217364	0.0298924	0.0660512	0.0894643	4.62463	0.0071289	0.121046
Fstl3	0.44279	0.0971492	0.0374429	0.103158	0.179589	0.54626	0.469008	0.310978	0.858933	0.890944	1.93063	0.0071424	0.121131
Chchd6	65.3654	73.5227	70.7015	63.0404	75.2471	91.3468	85.1243	87.0197	78.7598	85.8196	0.296625	0.0071674	0.121374
Sept3	0.0406195	0.0401041	0.0721316	0.0283896	0.105909	0.451002	0.0553173	0.114111	0.464887	0.170759	2.05495	0.00717384	0.121374
B3galnt1	0.505447	0	0.230803	0	0	0.627226	0.550671	1.13594	1.17657	1.14414	2.66589	0.00719543	0.121594
Srsf12	0.0326933	0	0	0.0913993	0	0.512465	0.178092	0	0.761028	0.148011	3.78174	0.00721917	0.12185
Dqx1	2.52536	14.6595	5.6423	2.67942	3.71268	10.6911	10.8561	17.3513	12.5125	9.87839	1.06922	0.00723391	0.121954
Gpr15	0.223455	0.294159	0.321225	0.104117	0.0776828	0	0	0	0	0	-4.6507	0.00724958	0.122073
Ccdc109b	0	0.0959699	0	0.203811	0	0.380914	0.59569	1.63841	0.169701	0.141449	3.3936	0.0072828	0.122342
D1Ertd622e	14.9498	13.7899	10.7543	12.7542	14.9328	11.506	10.084	9.80932	9.91167	10.9852	-0.360493	0.00727791	0.122342
Meis3	0.377864	0.8172	2.36906	1.05638	1.46375	3.31406	1.28648	2.50215	4.1885	3.63085	1.22656	0.00731174	0.122683
Dennd4b	0.266954	1.13626	1.44473	1.69164	1.39207	0.604425	0.557441	0.524959	0.62141	0.575508	-1.05443	0.00732239	0.122717
Dkk3	0.0286224	0	0	0	0	0.448655	0.194896	0	0	0.148092	5.11393	0.00734594	0.122967
Cat	60.755	63.0706	53.6907	54.7565	62.9312	52.1282	42.703	52.7213	45.8847	51.7414	-0.271829	0.00735984	0.123054
Hoxc4	0	0	0	0	0	0.189881	0	0.238212	0.244382	0.15669	4.99228	0.00739016	0.123416
Icam2	42.9945	53.5526	47.6621	57.688	57.7396	38.8513	46.5205	29.3683	27.0606	40.2136	-0.504419	0.00749257	0.124979
Nacc2	0.123257	0	0	0	0	0.411454	0.149205	0.028855	0.292228	0.33658	3.42837	0.00753124	0.125476
Zcchc14	0	0	0	0	0.0309483	0.116286	0.101029	0.156305	0	0.191919	4.13284	0.00760959	0.126633
Xylb	1.25602	2.36887	1.3358	0.793443	1.24697	2.47678	2.23681	1.39104	2.89563	3.96792	0.87317	0.00762002	0.126658
Boc	0	0	0	0	0	0	0	0.320038	0.0336745	0.210513	5.61083	0.00763192	0.126708
Prkg2	0	0	0	0	0	0	0.125392	0.143701	0.0317527	0.052933	5.07522	0.00768734	0.127479
Osr2	0	0	0	0	0.0586028	0.146797	0.114783	0.315706	0.152599	0.32707	3.90905	0.00771201	0.127739
Padi2	3.19073	3.0572	2.50516	1.39731	1.74811	3.78539	2.33765	3.36135	5.4138	5.1329	0.728708	0.007734	0.127954
Elovl4	0	0.0828345	0.103759	0	0.0328129	0.349327	0.321349	0.220963	0.207505	0.183134	2.39409	0.0077546	0.127996
Pde9a	0.512084	0	0.259815	0.29283	0.242759	0.364858	1.01437	1.17702	1.08365	0.752705	1.77519	0.00774743	0.127996
2310044G17Rik	13.879	15.9616	11.0214	12.4261	15.3838	10.2316	7.53667	8.32433	12.7978	12.7528	-0.424471	0.0077895	0.128423
Gpr98	0	0.0065443	0	0	0	0	0.0304656	0.104743	0.00771475	0.00643039	4.60151	0.00782651	0.128883
Crlf3	149.843	145.591	131.714	143.469	157.83	122.819	122.015	129.518	123.029	116.631	-0.246539	0.00784947	0.129112
Evi2b	28.7458	27.2821	28.5187	30.1532	26.2577	25.649	23.3796	21.837	19.8451	21.8934	-0.324358	0.00790335	0.129847
Bmp1	0.474603	0.70997	0.574632	0.286474	1.39494	0.944011	1.26329	1.24238	1.61531	2.21841	1.06556	0.00797376	0.130702
Slc16a7	3.41602	0.967356	2.28739	1.63794	2.89986	1.32308	1.46054	1.00428	0.909212	0.77069	-1.02632	0.00796977	0.130702
Ifitm10	0	0	0.0150931	0	0.031025	0.116574	0.0405118	0.313385	0.10387	0.0769577	3.54897	0.00802767	0.131433
Gas1	0	0	0	0	0	0.400866	0	0	0.214308	0.138934	5.50191	0.00808104	0.132114
Ier3	28.1204	55.1211	22.877	73.4399	66.1023	35.0625	26.4708	11.2058	22.3666	37.115	-0.893542	0.00808786	0.132114
Dclk3	0	0	0	0	0	0	0	0.057875	0.351676	0.302012	5.55444	0.0081322	0.132326
Habp4	5.24035	4.53328	5.55496	5.0491	4.23563	8.01864	4.15447	7.20301	7.78373	8.83612	0.527187	0.00811719	0.132326
Pcdhga7	0.350602	0	0.120333	0	0.0537727	0	0	0	0	0	-5.5295	0.00813814	0.132326
Zfp354a	1.76479	1.1459	1.42779	1.23344	0.584501	1.46414	1.88371	3.03159	2.18355	2.49869	0.840757	0.00813364	0.132326
Klf4	0.126262	0.18699	0.072069	0.0220616	0.0987622	0.185546	0.494353	0.332534	0.416373	0.265395	1.78147	0.00815121	0.132387
Apoe	329.579	404.136	515.117	366.484	390.87	627.305	518.392	467.467	474.121	563.363	0.396009	0.00822588	0.13284
Fbn2	0	0	0	0	0	0.0538932	0	0.167418	0	0.0177891	5.63915	0.00821537	0.13284
Fbxo17	1.70884	2.2174	1.99412	3.34413	2.82607	3.7309	3.4575	3.77187	3.14436	5.96803	0.721542	0.00822566	0.13284
Pcdhgb7	0	0.195413	0.263604	0.0592855	0	0	0	0	0	0	-5.50047	0.00821849	0.13284
Pex11b	20.9607	22.1965	22.4272	22.1951	20.9901	19.1901	16.5208	19.4109	16.5806	16.8675	-0.301416	0.00820562	0.13284
Lcp1	77.0767	87.0719	82.9841	94.4546	113.739	69.1368	36.0849	65.2416	85.4713	77.303	-0.471256	0.00828258	0.133604
Fcgr3	101.838	135.136	152.251	128.355	100.507	96.2438	86.4617	108.181	66.8684	89.1502	-0.468955	0.00834155	0.134402
Msl3	32.1942	28.4176	21.1589	32.4339	33.4684	25.3296	19.1004	20.7481	23.0353	25.7792	-0.377435	0.0083804	0.134636
Phlda1	22.6315	38.1797	7.33881	23.4512	13.187	8.0011	15.0082	9.84763	12.1396	10.6277	-0.898454	0.00839402	0.134636
Prrc1	9.12622	13.3839	13.6372	15.9881	14.1309	9.43753	6.8411	10.4013	10.9636	11.5847	-0.444237	0.0083723	0.134636
Ttc8	2.20647	3.09644	2.5875	2.70601	3.47351	2.90938	4.84746	4.76586	4.19939	4.76576	0.608016	0.00838973	0.134636
Mreg	2.04273	1.52212	1.39818	1.58932	0.76374	3.09625	2.51944	1.13688	3.15507	4.46195	0.964418	0.00840375	0.13464
Aebp1	0	0.140577	0.0421406	0	0.0866233	0.170489	0.258539	0.299995	0.266992	0.245565	2.16942	0.00849168	0.135896
Aff1	0.712498	1.4218	0.866449	1.06709	1.56284	0.29546	0.415847	0.714854	0.842433	0.855787	-0.863528	0.00852813	0.136135
Clstn1	0.694803	0.209607	0.242358	0.101168	0.301931	0.718504	0.887073	0.87428	1.69597	0.243406	1.53523	0.0085354	0.136135
Fhod3	0.053292	0.116924	0.00901288	0.124155	0.0741067	0.255246	0.157246	0.0998073	0.620261	0.287222	1.92557	0.00852996	0.136135
Lgals8	9.51182	9.7413	13.0629	12.2593	12.2909	9.26593	8.29908	8.58247	9.23185	9.0504	-0.36767	0.00854895	0.136198
Jag2	0	0.0624017	0.0661393	0.31474	0.370785	0.232199	0.435747	0.366208	0.855161	1.45624	2.00818	0.00856106	0.136238
Bai2	0	0	0	0	0	0.166114	0	0	0.239637	0.0469982	5.50973	0.00860557	0.1364
Kalrn	0.539487	0.347619	0.123894	0.381025	0.139182	0.281881	0.665093	1.25632	0.693999	0.510515	1.1757	0.00860966	0.1364
Pi4kb	1.92587	4.31677	2.64748	6.49365	5.06211	2.95761	2.00249	2.02885	2.71606	2.15448	-0.789254	0.0085914	0.1364
Rela	26.1761	24.5132	25.4281	31.8301	31.7759	23.4899	15.6261	17.5369	23.7234	27.0687	-0.393457	0.00860624	0.1364
Cobll1	0.171411	0.087752	0.241579	0.119802	0.625696	0.634398	0.168592	0.896196	0.812794	1.2441	1.5494	0.00863621	0.136668
Galnt10	2.08482	1.14353	2.7222	2.69994	3.03766	3.12376	2.49125	3.8471	6.32793	4.28301	0.753002	0.00864997	0.136733
Cercam	5.37937	4.89181	7.08366	7.79154	6.42235	9.7774	5.39799	8.10283	12.4122	12.4516	0.581415	0.00866258	0.13678
Emr4	2.89	4.32981	0.614446	3.17407	1.39221	0.772985	0.9933	1.73973	0.768832	1.10366	-1.19101	0.00868741	0.13702
Nfkbiz	4.16255	6.60492	2.87249	5.59342	9.79368	2.79957	1.33283	0.765657	3.56628	5.38426	-1.09556	0.00874526	0.137779
Gpr146	3.27719	2.47165	1.98605	3.73794	2.05311	1.73908	1.98356	1.53441	1.09484	1.8693	-0.708679	0.00878225	0.137924
Pde8a	0.0358127	0.188577	0.263468	0.12515	0.186751	0.701703	0.414555	0.0251518	1.13931	1.18126	2.02891	0.00876809	0.137924
Prkcb	0.174127	0.193407	0.0496949	0.0760626	0.164578	0.497553	0.251954	0.160508	0.278664	0.394159	1.28665	0.00878363	0.137924
Efs	0	0	0	0	0.11225	0.685374	0.164895	0	0.469755	0.31324	3.8071	0.00883595	0.13844
Kifc3	0.459739	1.02549	0.49891	0.214213	0.0266376	1.23443	0.626092	0.843079	2.54661	1.86661	1.63902	0.00883568	0.13844
Ptger3	25.2355	25.5421	19.5558	30.849	29.2985	35.4205	27.6555	34.2093	37.758	32.4882	0.356821	0.00885843	0.138639
Ier2	280.807	420.063	265.903	275.771	263.761	281.493	210.38	189.855	197.949	242.775	-0.427035	0.00896885	0.140212
Dlk2	0	0	0	0	0	0	0.298947	0	0.340658	0.851834	5.47014	0.00901659	0.140689
Stom	3.44625	3.66079	1.66195	3.26716	2.72234	4.07822	2.25369	5.48772	7.55879	6.44384	0.791778	0.00901915	0.140689
Adcy6	0.334904	0.146957	0.121371	0.133754	0.108111	0.385387	0.651551	0.280009	0.253674	0.402255	1.27928	0.00903798	0.140828
Igsf6	17.163	16.9896	9.79356	21.4407	21.9637	7.38475	6.04268	15.787	4.28178	14.3923	-0.866272	0.00905723	0.140973
Fzd2	0	0	0	0	0	0.155678	0	0	0.1644	0.308319	5.43746	0.00912247	0.141808
Tmem136	0	0.0180698	0	0.0191873	0	0.125511	0.205626	0.0578419	0.0213015	0.0710209	3.85356	0.00913086	0.141808
Arxes2	26.3923	15.8521	21.4946	12.9951	15.1292	25.306	27.5301	28.8333	26.6269	24.7766	0.532345	0.00914885	0.141932
Zfp963	1.7615	2.73294	1.42571	1.96396	2.38389	3.58838	3.51264	3.35791	2.73359	2.9295	0.659995	0.00916459	0.142021
G6pdx	44.5167	43.7342	43.2066	46.8755	54.9129	37.2312	24.9601	38.6165	34.0145	46.4412	-0.375768	0.00923266	0.14292
S100a6	2.00457	5.27768	4.67844	2.89545	6.55063	6.28429	10.4646	6.28833	6.99928	11.5816	0.945581	0.00924745	0.142993
Bin1	17.2602	20.5576	23.7796	26.151	19.4095	16.6411	14.4445	13.9362	16.384	20.4782	-0.400825	0.00939781	0.145002
Prrx1	0	0.00849143	0	0	0	0.0337033	0.00878445	0.0634231	0.0450455	0.0333745	4.13952	0.00939443	0.145002
Garnl3	0.539009	0.261417	0.223099	0.218102	0.384629	0.370568	0.424973	1.67361	0.693385	0.899032	1.33585	0.00943604	0.145374
Irak1bp1	2.4364	3.04026	2.00874	2.41235	2.32925	2.98363	3.2143	4.42039	3.48555	4.43177	0.600733	0.00944238	0.145374
Adamts20	0.0109537	0	0.105593	0	0.0971034	0.186006	0.141713	0.346181	0.33147	0.141686	2.32902	0.00949207	0.14598
2210404O07Rik	6.18289	6.70938	7.29141	8.87622	8.71398	4.25647	5.34791	4.45969	4.214	5.18762	-0.696205	0.00950658	0.146045
D2hgdh	6.56699	5.99765	4.7826	5.44624	7.61903	4.55584	2.58882	4.19281	4.92485	5.22264	-0.512865	0.00958497	0.146732
Fam69b	6.57552	3.82116	8.62604	6.25185	7.75367	16.0565	6.73628	12.3981	11.2385	8.42881	0.712822	0.00956389	0.146732
Map7	0.715399	0.487118	0.56323	0.413796	0.939074	1.06338	0.722296	0.831616	2.01941	1.43592	0.941488	0.00959259	0.146732
Sox11	0.113697	0.0224509	0.0115373	0.00794647	0.0770761	0.133665	0.139354	0.167687	0.282306	0.110301	1.90664	0.00957948	0.146732
Cpa3	35.2468	82.8311	85.2046	32.8614	32.0012	30.1469	35.3024	8.40625	16.6505	22.4965	-1.23903	0.00964561	0.147384
Necab3	0.955546	0.384357	0.49828	0.408128	0.553651	2.04563	0.722946	0.969358	2.10073	0.789666	1.24927	0.00967334	0.147648
Arhgef6	8.11753	7.66847	11.2674	12.0377	12.5565	6.99116	3.30784	4.66719	9.82323	8.78629	-0.652264	0.00972635	0.147927
BC003331	8.86168	6.69116	8.3231	8.49285	9.65943	5.92326	7.20459	5.39108	6.2896	6.74721	-0.414354	0.00970247	0.147927
Derl1	51.4798	55.2808	55.0053	59.6607	53.5148	46.8323	35.5738	38.3651	51.4302	54.3779	-0.293298	0.00973328	0.147927
Rundc3b	0.104583	0.120465	0	0.164463	0	0.307374	0.195835	0.403975	0.872348	0.287466	2.45083	0.00972955	0.147927
Mixl1	0	0	0	0	0	0.0274162	0.114332	0.383254	0	0.244338	5.13036	0.00975288	0.148037
Stap2	1.61001	0.635833	0.86588	2.29553	0.436575	3.57522	2.98191	4.74908	2.04877	1.16623	1.34051	0.00976303	0.148037
Tyrobp	130.377	213.98	136.821	247.147	219.543	129.281	143.453	99.6734	81.5367	167.765	-0.601065	0.0097718	0.148037
Lat	42.5143	39.8735	48.7902	40.2716	25.7024	54.9239	61.8212	62.7245	48.1831	50.46	0.49669	0.00979543	0.148237
Vrtn	0	0	0.108095	0.335034	0.124986	1.14797	0.0906688	0.74814	0.485602	0.430594	2.31768	0.00987315	0.149254
Greb1	0.139592	0.0918801	0	0.0325209	0.139519	0.547022	0.190101	0.285942	0.29786	0.218179	1.96455	0.00989391	0.149409
Cd52	45.4639	62.6155	58.7819	75.7003	67.0396	38.5517	55.9313	30.8567	30.7559	49.5417	-0.582973	0.009977	0.150503
Lrrc33	125.783	149.412	133.465	133.84	153.23	131.789	90.4464	116.876	123.941	120.131	-0.264028	0.0100459	0.151222
Slc16a2	0.0924566	0.0912834	0.0293184	0.339252	0.337491	0.241542	0.739728	0.779203	0.304893	0.837148	1.73528	0.010044	0.151222
Beta-s	17.7435	13.4604	13.7707	15.1337	17.9564	33.0965	31.1263	35.0612	11.3758	21.2007	0.773799	0.0100918	0.15143
Cd300lf	1.22337	1.4427	1.00863	1.06879	1.08983	1.83107	1.28424	3.11456	1.79961	2.43958	0.838923	0.0100753	0.15143
Tmem63b	0.653037	0.918281	0.587358	0.809104	1.39311	1.76421	1.01061	1.31337	2.30322	1.51663	0.847057	0.0100838	0.15143
Fam149a	0.140296	0.126973	0.124568	0	0.027435	0.0916308	0.155237	0.800574	0.285757	0.442342	2.06583	0.0101552	0.152072
Pdk2	2.84478	2.99033	4.37313	2.96755	1.70487	6.87733	3.0357	5.09919	5.60071	4.72322	0.739348	0.010156	0.152072
Asb13	2.47191	2.25685	1.79022	1.81125	1.7672	3.35912	1.76462	3.47211	3.6659	3.4037	0.627827	0.0102287	0.152358
B230217O12Rik	0.639259	0.809163	0.661153	0.721734	0.30771	0.224815	0.10045	0.138142	0.343397	0.318031	-1.48437	0.0102235	0.152358
Cyp11a1	0	0	0	0	0	0	0	0.418435	0.12608	0.735631	5.45103	0.0102198	0.152358
Lefty1	0	0.354861	0.699043	0.251206	0.343615	2.69959	0.448686	1.17799	0.673973	1.20102	1.82151	0.0102278	0.152358
Sema5b	0	0.0138815	0	0	0	0.110194	0.0143605	0	0	0.504676	5.15626	0.0102171	0.152358
Rab32	41.1661	45.0468	33.7386	39.6264	40.0794	30.6445	35.5164	25.9547	32.5045	33.1895	-0.337411	0.0102399	0.152364
Dbx2	0.253859	0.612669	0.182466	0.177426	0.110316	0.055267	0.0864288	0	0	0.0547277	-2.78943	0.0103165	0.153343
Cap2	2.25898	1.22754	2.38556	0.844494	1.6437	2.07584	2.89751	4.99936	2.11967	3.51658	0.894501	0.0104077	0.154513
D930028M14Rik	0.0894651	0.706639	0.590092	0.125057	0	0.993339	2.80226	1.57081	0.659475	0.983646	2.19282	0.010417	0.154513
Sema3f	0	0	0	0	0	0.221947	0	0	0.0988798	0.329673	5.39714	0.0105353	0.156105
Ypel3	5.9312	7.62774	14.028	8.29082	6.6141	6.25768	4.16294	4.9346	3.85875	6.25564	-0.765949	0.0105891	0.156738
Cyp1a1	0	0	0.489781	0	0.125848	1.32852	0.469513	0.895889	1.2573	0.245273	2.63469	0.0106195	0.156861
Rimkla	0	0	0	0	0	0.0617522	0	0.232411	0.0733632	0.0305748	4.99033	0.0106156	0.156861
Hagh	26.916	24.5949	29.4106	29.4266	35.5207	41.0023	43.6689	36.9621	34.2733	35.7883	0.396282	0.0106402	0.157005
Cox6b2	7.79502	6.70137	8.71701	11.6744	8.12968	17.9747	18.8481	12.5133	9.87488	11.729	0.72924	0.0107402	0.158315
Egfl8	0	0.0548043	0.042245	0.0581938	0	1.25076	0.170086	0.292384	0	0.484653	3.71615	0.0107838	0.158792
Ralgps2	17.2693	12.1647	15.3093	17.3044	17.7508	14.8685	8.46611	10.066	14.7794	12.4234	-0.412736	0.0107982	0.158841
Rpn1	111.678	125.603	131.809	142.443	142.598	109.521	94.1697	102.187	127.708	118.878	-0.254051	0.0108301	0.159145
Ccdc132	13.195	11.6088	12.5162	8.75246	14.0093	9.3566	6.93107	10.1879	9.53881	10.2724	-0.387554	0.0109043	0.159674
Inpp5k	18.4458	22.3186	22.6125	19.8594	20.7745	17.2037	12.4115	20.4159	14.3126	15.5299	-0.389152	0.0109111	0.159674
Otub2	4.34519	2.43443	1.62721	2.67538	1.5915	3.10822	2.6065	7.10243	4.05388	6.03869	0.85135	0.0109053	0.159674
Stk30	0.567546	0.410919	0.215966	0.238	0.621508	0.852557	1.08207	1.03635	1.12295	0.697415	1.2605	0.0108855	0.159674
E2f6	47.1958	34.7387	43.0963	39.2548	40.5902	56.1432	40.1314	51.5038	51.7347	56.417	0.309991	0.0109895	0.160655
Ubtd2	17.2396	14.2675	12.6459	11.1188	11.7331	19.0005	13.9183	22.2567	20.5076	15.3719	0.436297	0.0110751	0.16174
Atf3	0	0.192037	0.308392	0	0.988922	1.46091	0.960208	3.6883	0.47163	0.817675	2.30403	0.011135	0.162447
Pqlc3	2.00091	3.67667	1.57567	3.03002	2.86938	5.3635	4.28608	9.0757	2.28033	3.77443	0.930551	0.0111967	0.16318
Pgm2	46.6842	57.879	66.1079	62.4657	67.7517	47.2146	39.2167	47.677	47.4356	58.5489	-0.337153	0.0112686	0.164059
Rab44	2.13003	6.42456	2.58301	6.77282	4.58943	2.99637	1.70539	3.20561	2.2975	2.74006	-0.801317	0.0113219	0.164666
Bdh1	2.4216	3.814	2.77175	4.69465	4.6753	7.75737	4.08303	4.43402	6.07314	5.72397	0.601007	0.0113667	0.164812
Cmtm8	6.50203	6.71672	3.20728	5.80669	5.83935	9.25999	10.4535	7.10339	8.72382	7.82632	0.647589	0.0113556	0.164812
Hlf	0.288341	0.379577	0.50773	0.557161	0.866783	0.908378	0.554365	0.833849	1.73063	1.05309	0.933859	0.0113443	0.164812
Pde4b	5.66895	3.78375	3.83768	4.22923	7.36551	2.51688	1.25779	2.88538	4.52225	4.12984	-0.726563	0.0114107	0.16528
Cd248	0	0	0	0	0	0	0.28091	0	0.421956	0.121279	5.38061	0.0114546	0.165748
Atp11c	4.65571	6.35893	6.22786	4.37561	5.31132	6.53813	4.59836	8.92769	11.2875	8.05695	0.52567	0.0115223	0.166293
BC026585	11.405	11.2848	13.483	18.4952	13.6439	11.928	8.0197	7.90521	10.9028	10.2688	-0.4902	0.0115626	0.166293
Gchfr	5.04105	5.329	4.14652	6.29918	6.13373	7.0837	14.7704	11.1576	6.51915	7.70617	0.833716	0.0115575	0.166293
Lrmp	46.1942	53.1546	51.1745	50.7224	55.0878	42.5154	33.0952	43.0042	47.5117	49.3815	-0.262748	0.0115507	0.166293
Rdh11	14.4678	14.5052	15.3778	16.8956	15.2481	13.3565	11.2647	11.2756	10.3733	13.6605	-0.36022	0.0115349	0.166293
Srd5a1	5.76874	3.39359	2.78053	3.50268	5.28316	6.68765	4.78731	6.7862	5.74901	6.83227	0.57647	0.0115233	0.166293
Prdm1	0.280242	0.762422	0.251194	0.574538	0.681971	0.0122021	0.190822	0.341151	0.195702	0.0966647	-1.59177	0.011652	0.16741
Ing3	9.4934	8.4887	5.0763	9.47869	7.766	5.48172	4.8961	5.42733	7.87249	3.90568	-0.54768	0.0116681	0.16746
Kat6a	0.157931	0.187113	0.101497	0.103022	0.455703	0.28194	1.1184	0.391908	0.400308	0.313236	1.36468	0.011691	0.16746
Tmprss7	1.15228	1.78601	2.13107	0.805348	2.67487	0.776859	0.784613	0.287158	1.42766	0.649079	-1.13758	0.0116862	0.16746
Slc35a2	5.23781	6.10312	6.18586	6.18376	5.35196	3.95256	3.18096	4.79708	5.10766	4.944	-0.417844	0.0118418	0.169451
Smarca2	0.473639	0.426062	0.456587	0.253792	0.436343	0.752738	0.62352	0.354819	1.1944	0.929189	0.893146	0.0118825	0.169862
9030617O03Rik	0	0	0	0	0.108621	0.485875	0.324195	0	0.242438	0.384907	3.69005	0.0119332	0.170414
Dsc2	0	0	0.0827967	0.136866	0	0.639493	0.0148158	0.290345	0.464283	0.267374	2.84324	0.0120276	0.171417
Pim1	2.08286	1.76781	1.33487	3.4095	3.74433	1.32456	0.970389	0.500438	1.59488	1.66614	-1.03139	0.0120216	0.171417
Mapre2	46.5903	44.6927	49.7295	52.3544	52.9038	42.8992	36.1635	44.8532	44.1172	42.9682	-0.230417	0.0120498	0.171561
Chn2	6.26645	3.69729	1.98354	6.15528	5.54927	8.05647	6.66951	9.49588	6.2093	7.77704	0.702157	0.0120919	0.171899
Yod1	1.3809	1.65258	1.26112	2.26367	1.83296	0.737916	0.512881	1.26959	1.28577	1.18538	-0.760639	0.0120977	0.171899
Auts2	0.126866	0.0730664	0.036207	0.0332509	0.0826958	0.269293	0.0971842	0.211613	0.129201	0.297435	1.55124	0.0121352	0.172087
Zhx2	0.263609	0.173509	0.0445822	0.107474	0.148919	0.243906	0.164539	0.416557	0.66476	0.525675	1.48349	0.0121346	0.172087
Ctsf	2.33524	1.31292	0.728175	0.612051	2.00421	4.09897	1.59011	2.63095	3.24646	2.58013	1.02197	0.012166	0.172352
Hspb1	2.02173	0.420227	0	0.818064	2.16402	6.67169	4.12992	3.21344	2.27051	3.64739	1.91663	0.0121916	0.172543
Iqgap3	1.06649	1.49308	1.36134	1.47894	2.00386	2.91887	2.144	1.15324	2.68615	2.99987	0.670483	0.0122169	0.172727
Sgk2	0	0	0	0	0	0	0.283121	0.451297	0.0733235	0	5.39614	0.0122624	0.173199
Parp12	1.4581	1.25352	0.3397	1.31025	0.900004	1.47706	1.31704	2.13168	2.12422	3.27171	0.978715	0.0123005	0.173564
Asap2	0.693697	0.657053	0.72538	0.555787	0.608782	0.839836	0.806455	1.46158	1.05682	0.973896	0.652721	0.0123323	0.17384
Hs2st1	3.19553	3.41789	3.39968	4.92745	4.13466	5.38725	3.27745	5.41429	7.02782	5.94178	0.486616	0.012364	0.174114
Ccnd2	12.4207	8.6795	8.4433	8.91375	18.4672	15.6373	14.6702	13.3421	22.1948	17.4445	0.541199	0.0123948	0.174374
C1qtnf4	0	0	0.0892869	0	0	0.229874	0.814837	0.247188	0.163858	0.136579	3.69013	0.0124508	0.174816
Dpf1	0.0421798	0.0832891	0.0107003	0	0.0439907	0.468326	0.0574421	0	0.507291	0.463756	3.07085	0.0124429	0.174816
Rab7l1	21.3792	20.1256	20.9165	16.9722	14.4721	29.033	34.1141	33.4295	20.8141	20.0883	0.560732	0.0124825	0.175088
Jsrp1	0	0.0566704	0	0	0	0.0562326	0.527634	0	0.534447	0.389788	4.45026	0.0125462	0.175808
Bst2	33.2411	33.3559	31.4397	38.049	42.0597	51.9413	46.8065	43.3437	40.1976	46.2424	0.359458	0.0125822	0.176139
Adc	0	0	0.0508614	0	0.209099	0.163682	0.477815	0.563232	0.369471	0.259336	2.73121	0.0127119	0.17734
D030028A08Rik	4.53169	4.84423	3.90697	4.33416	4.21098	6.69838	3.92095	5.69531	6.50376	6.47877	0.415401	0.012718	0.17734
Pvrl1	0	0.0124964	0.0818772	0.0796155	0.0495015	0.148798	0.168059	0.0933364	0.27253	0.245577	1.94288	0.0126983	0.17734
Ubap1	26.8626	28.8198	35.1124	32.8931	28.0159	25.0604	20.8385	25.6217	24.9624	27.5117	-0.303117	0.0127011	0.17734
A630001G21Rik	6.60091	6.30481	6.673	6.66006	6.10789	4.95951	4.52849	4.35706	5.08332	5.93828	-0.389322	0.0128125	0.178482
Cfh	0.0660381	0.304267	0	0.15385	0	0	0	0	0	0	-5.41725	0.0128689	0.179092
Bex4	33.5439	37.9303	45.8518	34.2648	37.9955	51.2799	63.0003	40.0406	46.9069	56.3422	0.439259	0.0129917	0.179394
Bmp2k	7.6804	7.66479	5.75611	9.11018	6.01142	3.09574	3.47653	7.95238	5.2443	3.87923	-0.617616	0.0129488	0.179394
Gabarapl1	22.8156	21.5094	17.3226	25.7941	30.9449	19.2904	17.0116	16.0237	20.9831	14.8611	-0.424761	0.0129884	0.179394
Gm8773	0.454663	0.847911	0.634374	0.476657	0.474183	0.593902	1.70274	1.27727	1.35234	1.86234	1.21939	0.0129603	0.179394
Lacc1	4.36933	3.52954	3.05321	4.33083	3.39697	6.09656	4.4357	4.63086	5.31658	4.9838	0.451571	0.0129914	0.179394
Ldb2	0.475309	0.96262	0.992451	0.58774	1.10583	2.36408	1.36928	2.43942	1.27663	0.874925	0.996082	0.0129269	0.179394
Rbp1	3.76734	3.5149	5.30746	3.45109	6.63748	5.99606	11.0331	5.67703	7.23701	6.24508	0.682033	0.0129165	0.179394
Usp51	0.855234	0	0.325438	1.37479	0.535171	2.09465	1.16469	1.5917	3.08574	1.5764	1.6172	0.0129706	0.179394
Hmgcs2	0.670907	1.74718	1.90918	1.87563	0.730133	3.37211	3.61495	1.47502	2.07098	2.9053	0.947829	0.0130063	0.179422
Selp	1.73278	2.28106	0.588468	0.722734	1.90919	2.84755	5.27143	1.25621	3.92511	1.95215	1.1053	0.0130436	0.179761
Ly75	0.594496	0.440215	0.108398	0.0389534	0.3972	0.788692	0.80961	0.848094	0.95861	0.564721	1.35866	0.0132036	0.181615
Prpf18	16.2723	14.9911	12.7626	14.5409	14.622	19.325	15.5467	20.2071	15.8591	20.2653	0.314941	0.0132037	0.181615
Clec11a	1.27721	1.552	1.74466	1.88832	1.69067	1.86085	2.44179	3.20851	2.30603	3.49477	0.689755	0.0133036	0.182812
Slc51a	0	0.122884	0	0.130484	0	0.772252	0.211874	0.393355	0.144861	0.402483	2.99983	0.0134006	0.183967
Pparg	0.242151	0.159385	0	0.372335	0.0505094	0.759141	0.659542	1.36053	0.695199	0.156611	2.21853	0.0134206	0.184064
H2-DMb1	1.04766	1.37916	0.132887	0.156906	0.429252	1.90613	1.52866	2.78548	1.74195	1.16156	1.58271	0.0134423	0.184183
Dgkh	0.254011	0.319185	0.316335	0.161393	0.240833	0.346883	0.455989	0.632494	0.877965	0.418172	1.05906	0.0134807	0.184353
Hsd17b1	0.583663	0.33615	0.185082	0.254957	0.570676	0.857708	1.391	0.614872	0.90576	1.13245	1.39512	0.0134799	0.184353
Elovl3	0.0511365	0	0	0	0	0.166992	0	0.861933	0	0.198435	4.89757	0.0135168	0.184491
Stxbp1	0.647767	0.836939	2.85444	1.69356	2.07678	3.65095	2.67914	1.8029	3.87204	3.80153	0.927094	0.0135166	0.184491
Tmem184a	0.22987	0.665728	0.186605	0	0	0.810719	0.40696	1.3561	0.802629	1.57588	2.18369	0.013553	0.184807
Rnf13	19.7941	19.3884	15.1239	17.7034	22.0436	17.8363	12.2675	13.9253	14.8512	16.0132	-0.333473	0.0135715	0.184883
Dcun1d3	0.412384	0.542868	0.774152	0.81855	0.62793	0.355525	0.415585	0.220114	0.179189	0.480077	-0.960279	0.0136221	0.185039
Gria4	0	0	0	0	0	0	0	0.186476	0.121189	0.030304	5.33957	0.0136011	0.185039
Ltb4r1	0.966377	2.72604	2.6967	1.78503	2.19571	4.19272	2.5381	4.12068	3.61529	3.88396	0.786359	0.0136114	0.185039
Arhgef25	4.9512	5.98793	5.91258	4.95157	6.78007	16.3002	3.67288	7.74618	9.74498	10.4136	0.718941	0.0137353	0.186398
Aldh1b1	0.79306	0.906628	0.836512	0.291727	0.43532	1.09045	1.42108	0.820809	1.5222	1.91667	1.03655	0.013832	0.187532
Rps6ka4	0.464032	0.162895	0.196196	0.0432425	0.483954	1.35371	0.0210646	0.78215	1.18818	1.74065	1.88255	0.0138534	0.187642
Prkch	3.4649	4.06296	2.64435	1.62802	4.0388	4.03157	2.63689	5.19408	8.31405	7.08057	0.758628	0.0138669	0.187646
Art3	0	0	0.109167	0.257795	0	0.923467	0.837192	0.0863496	0.238501	0.596385	2.83689	0.0139334	0.188366
Abhd8	4.50174	3.12238	5.2189	3.55231	4.99792	8.59926	2.37316	7.03719	8.26306	11.9278	0.80048	0.0140769	0.1897
Klf1	153.148	115.769	193.016	135.625	128.562	276.223	139.17	228.489	192.342	180.272	0.471356	0.0140807	0.1897
Morc4	1.69986	1.97952	3.4664	2.36088	3.32975	3.60108	2.53752	4.01006	6.375	4.11564	0.653269	0.0140855	0.1897
Tmem176b	31.575	33.197	31.6356	35.3485	42.0073	45.9942	64.3404	33.2798	49.7096	43.3911	0.4545	0.0140771	0.1897
Slc25a12	46.8598	52.0618	47.742	66.6274	62.2376	44.1479	28.887	45.9497	47.0943	49.9867	-0.363539	0.0141489	0.190373
Tmem65	1.84577	2.06533	0.936484	1.08732	1.12751	2.32492	1.41841	1.6852	3.54977	3.25724	0.782027	0.0143752	0.193234
Bmp8a	0.800712	0.395276	0.0812511	0.671556	0.626317	1.49045	1.55388	1.09659	0.885345	1.08751	1.2981	0.0143907	0.19326
Junb	112.43	196.71	102.628	150.553	145.496	122.339	77.4452	69.6094	125.326	117.566	-0.479708	0.0144404	0.193744
Cobl	0	0	0	0	0	0.0111705	0.302793	0	0	0.0663688	5.49687	0.0144757	0.194034
Cbr1	17.4216	17.6686	24.9842	17.5189	21.2751	35.5867	27.8411	22.9727	22.4839	28.8009	0.468296	0.0145208	0.194456
Ankrd34a	0	0	0	0	0	0.169872	0	0	0.41804	0.192245	5.25583	0.0145455	0.194603
Elavl2	0.358528	0.27763	0.197956	0	0.0109977	0.495874	0.646224	0.266611	1.01458	0.791113	1.92092	0.0145707	0.194756
Slc39a8	11.0938	7.81382	7.7262	7.59056	5.79854	11.2578	6.6715	17.6033	11.9365	12.6399	0.574575	0.014606	0.195044
Asb1	3.06993	3.28095	2.79	2.32258	2.67361	3.05923	3.06014	4.96781	4.12559	4.06306	0.440125	0.0146361	0.195079
Ptprc	11.5994	11.2179	6.70687	9.70711	13.3797	4.12021	2.64431	6.10984	9.25034	10.529	-0.716364	0.0146314	0.195079
Kif21a	0.32753	0.0783937	0.215276	0.426616	0.0621077	0.865394	0.273709	0.742367	0.427417	0.491061	1.33386	0.0146555	0.195154
9130206I24Rik	0.267275	0.945584	0.152558	0.63046	0.696876	2.11658	0.727973	1.29051	0.803622	1.4261	1.2454	0.0147215	0.195666
Angptl6	1.53589	1.01094	1.63645	1.71754	1.50572	2.76863	4.97811	1.72589	1.71611	3.05949	0.957451	0.0147114	0.195666
Rnf113a1	4.96256	3.88588	6.31632	4.84382	5.53256	5.53233	9.78777	9.13383	6.43978	9.13058	0.641679	0.0148012	0.196541
Map3k15	0.375679	0.596369	0.0784854	0.803149	0.622284	0.967025	0.963041	0.962258	1.44035	1.14339	1.1578	0.0148951	0.197603
Fbxo15	0	0	0	0	0.0947769	0.0395685	0.948809	0.680779	0	0.195912	4.25339	0.0149292	0.197871
Wwtr1	0.863645	0.793196	0.70823	0.772065	1.12067	1.52167	0.793215	1.25542	1.46493	1.54579	0.6172	0.0150312	0.199037
F11r	9.71695	11.2372	6.64871	8.17124	8.47875	9.75974	15.289	14.0565	11.2494	11.292	0.491813	0.0151122	0.199924
Tmem221	0.624337	0	0.190061	0	0.130228	0.815538	1.19035	0.701569	0.823548	0.484548	2.1617	0.0151327	0.200009
Katnal1	0.34333	0.390333	0.300881	0.403567	0.341794	0.519821	0.478187	0.515131	0.756815	0.585401	0.685042	0.0151973	0.200489
Podxl2	0	0.15811	0	0	0	0.376534	0.588839	0.101223	0.242305	0.18643	3.33462	0.0151857	0.200489
Scara3	0	0	0	0	0	0.0184304	0	0	0.569292	0.091253	5.43493	0.0152587	0.201112
Cbr3	0.247006	0	0.187985	0	0.214676	0.537752	0.953086	0.462603	0.830522	0.319503	2.24758	0.0153168	0.201612
Ccdc91	5.07975	2.54623	5.14469	3.95997	2.71005	4.82343	3.96444	6.64119	7.68596	8.2386	0.664659	0.015325	0.201612
Mau2	17.0994	18.5541	14.7332	17.6265	20.8648	14.8945	9.29272	13.5793	17.702	14.8186	-0.352428	0.0153717	0.202038
Ppp2r5b	1.27736	1.33121	1.73724	1.46314	1.22118	2.13202	1.61875	2.24276	2.5742	2.11122	0.57841	0.0154068	0.202312
Trim2	0	0.0153617	0.0236826	0.0897149	0.0121704	0.129566	0.119189	0.114738	0.190146	0.0377358	2.06123	0.0154401	0.202562
Mageh1	0.412384	0.45239	0.244102	0.62448	0.537611	0.448896	1.0764	1.06195	1.22659	1.60026	1.27182	0.0154991	0.202961
Tmc7	0.171085	0.309675	0.0217007	0.0149467	0.635657	0.754241	0.553352	1.35175	0.481216	0.829868	1.80135	0.0154961	0.202961
Kansl1l	1.29191	1.32866	1.22389	1.0158	1.12632	0.896509	0.192431	0.354423	0.751819	1.01831	-0.927966	0.0155247	0.203109
Aplp2	21.7974	23.4212	23.0028	18.5432	20.6851	36.4744	16.6489	28.2059	31.132	32.5521	0.413197	0.0155477	0.203223
Btn1a1	0.055734	0	0.388818	0.23372	0	0.291209	0.512331	1.40914	0.713552	0.468598	2.25754	0.0155709	0.203338
Gatsl3	1.86212	0.857963	0.94478	3.25367	2.26575	5.22964	3.12763	1.83091	3.51585	4.81731	1.01351	0.0155979	0.203503
Fgfr1	0.613965	0.151544	0.194691	0.42911	0.340172	1.17792	0.666285	0.242548	0.722032	1.10438	1.18938	0.0156141	0.203528
Tuba8	92.5964	128.52	126.473	109.503	111.407	132.611	163.658	140.384	148.668	131.794	0.335824	0.015657	0.2039
A730090N16Rik	0.138952	0.0457297	0	0.291348	0.144918	0.680647	0.42577	0.536735	0.997306	0.224669	2.28282	0.0157042	0.204327
Cdip1	9.44093	9.57261	10.8557	10.0096	10.5532	13.282	8.96301	12.3261	16.2385	13.4713	0.332245	0.0157653	0.204934
Pcdh9	0	0	0	0	0.0321652	0.0705006	0	0.433203	0	0.209438	4.40775	0.0157803	0.204942
Dcbld2	0.844284	0.126742	0.195393	0.879949	0.56385	1.39306	0.635405	0.85302	1.62627	1.30283	1.14884	0.0158351	0.205465
Ckmt1	0	0	0	0	0	0.157975	0.164699	0.424683	0.117299	0	4.78451	0.0158926	0.206023
Tspan3	160.883	140.937	141.529	141.031	157.909	175.781	175.581	168.179	171.727	175.36	0.222177	0.0159324	0.206351
Fcrla	0.166912	0.0366208	0.324628	0.2722	0.464207	0	0	0	0.0647557	0.0719668	-3.17358	0.0159477	0.206361
Cdc42ep3	7.8158	7.26649	7.22462	9.93508	6.41919	10.8474	7.98291	10.052	11.5794	10.5836	0.393585	0.016161	0.20874
Nek6	19.2347	24.2578	16.0689	19.1287	22.8016	25.9692	28.9741	27.9457	21.3617	26.7224	0.375529	0.016154	0.20874
Nnt	13.4775	15.3408	15.5681	15.9213	17.5543	13.0382	10.8469	9.79282	14.8293	14.7592	-0.311916	0.0162354	0.209511
Tex15	0.0799951	0	0	0.071884	0.0297963	0.037319	0.132285	0.272882	0.252715	0.192165	2.35171	0.0162544	0.209565
Ccdc17	1.05536	1.61031	0.742334	0.838188	1.50091	0.626616	0.653286	0.437977	0.632771	0.589477	-0.9592	0.0162891	0.209821
Tmem51	0.564002	0.911202	0.104057	0.931722	1.95181	5.22405	0.802994	1.98053	1.79028	2.71918	1.48441	0.0163969	0.21102
Parp16	6.03679	4.55928	3.67152	3.8676	7.32511	4.70099	2.37148	1.92962	3.70825	3.35369	-0.671988	0.016416	0.211073
Alox5	42.5876	59.1278	57.3127	50.4558	48.3684	57.8941	51.1933	61.8487	77.3508	79.1574	0.328579	0.0165	0.211782
Kdsr	4.94026	4.566	4.20084	5.01682	4.10214	3.17038	3.46941	3.7114	4.34083	3.38437	-0.337472	0.016501	0.211782
Cbx2	0.924887	0.913151	1.27091	0.718242	1.4067	1.57728	0.437343	1.55173	4.70456	3.47271	1.11106	0.0167102	0.214081
Retsat	21.6775	28.0142	24.6144	23.4715	24.988	20.0222	17.0913	17.1754	23.0556	23.5163	-0.295499	0.0166986	0.214081
Gucy2c	0	0	0	0	0	0	0.116358	0.257173	0.0947095	0	5.21748	0.0167346	0.214173
Rasgrp2	35.0955	31.3481	33.812	34.6649	33.5407	40.5493	49.0476	43.0187	36.6147	41.0605	0.324543	0.0167476	0.214173
Nagpa	35.5034	37.9915	32.8292	42.0133	41.8399	32.5358	12.8584	20.9138	34.4433	34.9815	-0.511855	0.0167681	0.214242
C77370	0	0	0	0.00616616	0	0	0.090111	0.00619614	0	0.108413	4.87163	0.016814	0.214636
Wsb2	12.4097	13.8675	13.372	13.6096	15.0857	18.1647	11.1671	19.6449	20.2334	19.5617	0.3614	0.016862	0.215054
Akap1	6.24028	5.80533	4.46871	4.99675	6.20072	7.81437	4.50006	9.48995	12.0669	6.5782	0.530923	0.0169664	0.215952
Lims2	0	0	0	0	0	0	0	0.199888	0.795021	0.184074	5.23785	0.016978	0.215952
Them4	6.77597	6.32442	6.46721	5.39574	6.02423	8.08931	12.5559	9.98581	8.08042	6.42986	0.554782	0.0169698	0.215952
4932438A13Rik	0.949784	1.02334	0.859421	1.24308	0.567838	0.691446	0.609654	0.607565	0.71584	0.614273	-0.522625	0.0170019	0.216062
Ifih1	2.29811	1.59285	1.96098	1.81304	1.77035	2.54707	1.82564	2.48213	3.09353	2.87127	0.431083	0.0170544	0.216536
4831440E17Rik	0.0410885	0.0946566	0.020847	0.0143587	0.0428526	0.187851	0.153879	0.0432856	0.18332	0.225879	1.92075	0.0170825	0.216556
Npepl1	81.1022	105.135	91.7475	90.6617	103.675	82.118	60.9338	66.9673	85.4524	94.3263	-0.289957	0.0170865	0.216556
P2ry12	0.575362	0.135253	0.125109	0.229788	0.150016	0.107366	0	0.0577264	0	0	-2.91247	0.0171884	0.217653
Cables1	1.23592	1.11618	2.05619	1.18522	1.5138	2.87215	2.09412	1.49377	2.12983	3.03002	0.679333	0.0172424	0.218142
Thbs4	0	0	0	0	0	0.548769	0.286062	0	0	0	5.76275	0.0172581	0.218147
Car14	1.47824	0.583792	0.165002	1.32245	1.04836	4.05498	1.81181	0.539858	2.17931	3.55651	1.41325	0.0173157	0.218318
Lrp3	0.121998	0	0	0	0	0.143423	0	0.428404	0.378646	0.36295	3.58872	0.0172971	0.218318
Slc6a4	0	0	0	0	0	0.182761	0	0.245658	0	2.39796	7.2085	0.0173178	0.218318
Fam64a	50.9922	45.1682	43.4633	38.4336	52.8055	56.7198	51.6808	53.995	54.34	66.3823	0.289165	0.0173571	0.21862
Suox	1.84072	0.646173	1.62917	1.80111	1.0452	2.40443	2.03327	2.95899	1.50761	4.0741	0.8876	0.0175283	0.220579
Sept5	0	0	0.0229199	0.0631459	0	0.177026	0.0922801	0.0317265	0.157733	0.467463	3.31673	0.0175826	0.220872
Tescl	0	0	0	0	0	0	0.959984	0.533155	0.0841482	0.0701392	4.92613	0.0175802	0.220872
Qpct	0	0	0.0253382	0	0	0.163086	0.408066	0.140296	0	0.193794	4.19793	0.0176572	0.221612
Gprasp1	1.37058	1.2842	1.22306	1.71298	0.958552	2.03253	1.32851	1.40423	3.4031	2.1587	0.637788	0.0178028	0.223243
Slc41a3	11.2642	12.4511	14.9046	11.0718	16.391	10.6734	6.01428	7.73521	11.6675	12.4657	-0.467625	0.0178212	0.223276
Tdrd5	0.474427	0.698019	0.339825	0.741189	1.55715	1.09362	0.912134	2.35198	1.37504	2.05761	1.02762	0.0179196	0.224311
Mast1	0.136651	0.0256986	0.0544756	0.013644	0.152698	0.471751	0.0132927	0.205655	0.386258	0.467148	1.98985	0.0179758	0.224816
Dclk2	0.640723	0.43679	0.510843	0.191919	0.787558	0.523088	1.16861	0.803551	1.41156	1.16916	0.97848	0.0180138	0.225063
Meis2	0.0182429	0	0	0	0.00951308	0	0.012422	0.320307	0.0212328	0.0471945	4.12247	0.0180273	0.225063
Ada	30.7316	44.167	39.1379	40.5929	34.815	51.2652	54.1382	47.6811	43.3594	44.8934	0.351336	0.0181221	0.225981
Zdhhc17	4.01413	3.82413	3.37653	4.69558	4.64918	3.00808	2.67576	2.34437	4.32775	2.84209	-0.440647	0.0181326	0.225981
Tcp11l1	1.25852	1.94487	1.80455	2.00779	1.8547	2.84116	2.86893	2.30577	2.2184	2.49493	0.512751	0.0181524	0.226029
Cntln	0.527028	0.565984	0.179437	0.164787	0.455635	0.670311	0.727172	0.457804	0.81249	0.950807	0.9481	0.0181823	0.226098
Ulk3	2.48204	2.10366	2.25985	1.09312	2.48222	1.13253	0.532488	0.334307	1.80716	1.5173	-0.998319	0.0181898	0.226098
Capn2	5.64144	4.44794	3.39035	6.24115	5.44316	4.94558	3.94408	9.59794	10.8263	10.7312	0.652205	0.018223	0.226313
Efemp2	6.20748	3.60512	2.91128	2.84372	1.7681	6.77979	5.96725	6.99734	3.62253	6.17385	0.78243	0.0183732	0.227581
Leprel1	0.598397	1.40668	0.368666	0.806585	0.913844	0.502492	0.814922	2.01126	2.93512	3.64898	1.25505	0.0183497	0.227581
Sgce	5.32954	5.39683	5.64208	3.08021	5.77214	8.13313	8.86312	7.91791	6.26265	5.9989	0.561915	0.0183659	0.227581
Slc19a2	6.80751	6.7477	7.28325	6.84533	9.84989	12.6355	8.51956	9.10849	8.76876	10.5283	0.393569	0.0184078	0.227811
Ube4a	3.18647	3.68342	3.63559	4.72006	4.83611	2.42284	2.81741	1.59214	3.53034	3.65006	-0.527488	0.0184246	0.22782
C920025E04Rik	1.5654	0.98129	0.888783	1.40667	0.932916	1.94742	2.84243	2.82703	1.38815	1.78379	0.932972	0.0184676	0.228018
Pygo1	0	0	0	0	0.0574274	0.179816	0	0.386717	0.555427	0.0712244	4.06369	0.0184728	0.228018
Pram1	0.789289	0.1914	0.221307	0.841986	0.584888	0.0813951	0	0.116701	0.257865	0.26867	-1.86297	0.0185345	0.228582
Clec12a	4.10807	1.87854	0.72402	5.25881	3.7658	1.21444	1.29558	2.36886	1.52667	0.643248	-1.14101	0.0186432	0.229523
Rem1	0	0	0	0	0.156286	0.587233	0.897932	0.16839	0.116275	0.0387669	3.54672	0.0186396	0.229523
Max	9.05744	13.9421	6.32178	17.3164	13.6197	9.26467	8.71267	7.84207	5.1129	7.15965	-0.647513	0.0187135	0.230189
Fam213a	13.8158	13.8668	21.9489	13.501	14.0504	24.6613	19.5386	23.5771	20.4215	18.3155	0.451709	0.0187911	0.230943
Gpr68	0.0548277	0	0	0.01916	0.0142954	0.268569	0.0559999	0.0192531	0.244618	0.0709196	3.11446	0.0189031	0.232119
Arsb	0.722628	0.665895	0.244426	0.80809	0.916945	0.896734	0.393642	1.75938	2.14003	1.96291	1.07713	0.0189251	0.232189
Cdc42se2	71.7732	71.6686	67.5021	66.8988	65.3541	70.5751	53.9592	49.9558	51.6637	56.7172	-0.282216	0.0189503	0.232297
Cd200r2	0.439248	0.072279	0.0696438	0.306997	0.0858949	0.107581	1.1216	1.46533	0.255618	0.674699	1.99464	0.0190824	0.233512
Vdr	0.0882733	0.0290511	0.123164	0.323902	0.195634	0.749493	0.270482	0.170488	0.505141	0.456726	1.48126	0.019067	0.233512
Mppe1	8.37816	7.87795	10.4813	11.1424	8.11373	7.50441	6.12865	7.26266	6.50084	7.74082	-0.401383	0.0191324	0.233521
Pdia2	0	0	0.283269	0	0	0.182323	0.646282	0.274477	0.693135	0.830503	2.95216	0.0191226	0.233521
Sun1	13.0888	10.8799	11.8191	9.83043	10.923	18.2512	8.13677	15.6582	20.1496	16.2388	0.449748	0.0191246	0.233521
Ecm1	9.36062	10.3575	10.2045	7.81538	6.99206	5.51879	3.3075	7.71124	6.45832	7.98471	-0.55071	0.019157	0.23362
Leprotl1	23.7519	24.0744	20.0189	23.9786	22.5038	20.0769	19.8431	18.3781	18.7758	17.453	-0.272456	0.019216	0.234138
Edaradd	0.035574	0	0	0	0	0.0464684	0.0807437	0.0249842	0.0874091	0.0383459	3.41798	0.0192758	0.234565
Lama4	0.0635696	0.020921	0	0	0.107736	0.207594	0.238072	0.133938	0.178805	0.133619	2.27374	0.019284	0.234565
Rgs1	9.03059	17.0712	30.4234	14.3905	18.3845	8.96509	1.86933	12.6846	11.3234	13.1295	-0.937085	0.0193236	0.23477
Uaca	0.672685	0.914098	0.583511	0.636978	0.497885	0.850347	0.650129	0.990592	2.40773	1.1929	0.862434	0.019334	0.23477
Strn	2.26686	1.78085	1.88597	1.68656	1.16938	1.38502	1.27799	0.83882	0.803806	1.22962	-0.668255	0.0193799	0.235126
3300005D01Rik	3.82542	4.34464	5.28989	4.35122	1.95571	2.49847	2.29836	2.52861	2.06613	2.5226	-0.746151	0.0195035	0.236423
Pkd1l3	0.489571	0.938284	0.566189	1.5297	1.61436	0.72414	0.166679	0.141578	0.480426	0.828826	-1.15975	0.0195571	0.236872
Khk	35.9568	33.9152	48.4015	55.2516	37.5902	35.5072	31.6297	30.811	24.696	34.215	-0.432859	0.0195843	0.236999
Ube2e2	12.0981	8.65349	9.47338	5.71849	8.09563	11.1444	18.9518	11.9346	12.9956	10.9	0.593936	0.019726	0.238509
Cldn15	3.78943	1.77671	1.75144	6.63938	5.00783	1.01711	0.21208	3.75509	1.30905	1.34291	-1.3194	0.0197495	0.23859
Tgfbr1	8.24171	4.14112	3.60941	3.66239	5.244	7.25467	4.26093	7.63433	10.8359	8.08324	0.595189	0.0198042	0.239048
Proser2	1.2723	2.11105	1.38519	2.14898	0.51142	1.54076	1.66048	3.03437	3.83574	4.01146	0.900656	0.0198606	0.239525
Boll	0.381898	0.301641	0.755674	0	0.398294	0.997705	1.09218	1.01921	0.94824	1.63015	1.55974	0.0199981	0.240978
Ccdc122	1.50744	1.2127	1.0481	2.22421	2.03799	2.9901	2.69918	2.94083	3.57398	1.55268	0.787477	0.0200414	0.241091
Ccne1	76.1905	66.0572	91.4449	79.3096	87.0952	108.346	73.8892	126.408	95.2525	110.308	0.351234	0.0200384	0.241091
Hsd11b2	0	0	0	0	0	0	0.530773	0.328469	0	0.100827	5.20833	0.0201332	0.24199
Mnda	0.174595	0.804438	0	2.60325	0.60697	0.0760213	0	0	0.0903154	0.376398	-2.98692	0.0201599	0.242107
Macrod2	2.95442	2.86048	4.69035	2.87753	2.91229	4.17043	5.24347	4.77904	5.33172	3.63664	0.497424	0.0202326	0.242774
Tdrd3	4.88332	5.77944	3.93087	4.2444	4.33392	5.47923	4.78523	6.67237	6.69772	5.82056	0.34212	0.020313	0.243533
Gyg	79.4216	83.3588	84.676	87.4089	86.3368	66.6663	80.6197	66.3714	61.1652	66.1255	-0.300387	0.0203452	0.243713
Tbc1d25	8.49094	9.43408	9.60101	9.45961	9.08255	7.89185	7.8077	7.31397	6.56019	7.32202	-0.325499	0.0204085	0.244265
Hormad1	0	0	0	0	0	0	0.389702	0	0	1.3572	5.68747	0.0204369	0.244399
Arsa	2.33952	3.91313	1.66878	2.92399	3.24372	1.2943	0.393572	1.37245	1.64445	2.93717	-0.909869	0.0206926	0.247082
Lamp1	211.899	200.053	189.339	200.782	202.555	186.235	161.869	185.958	176.866	175.545	-0.184161	0.0207483	0.247082
Lrig3	0.142349	0.140543	0.294911	0.795919	0.334036	0.821246	0.339249	0.799789	0.745553	1.35027	1.21952	0.0206978	0.247082
Ttc21a	0.11488	0	0.0291432	0.128466	0.0479248	0	0	0	0	0	-4.64502	0.0207442	0.247082
Tubb6	174.43	177.403	166.532	142.282	197.893	210.361	186.263	180.198	218.023	230.65	0.248992	0.020722	0.247082
Cdk2ap2	88.0696	75.9485	90.7854	87.5014	88.0557	131.642	132.792	127.038	77.297	103.277	0.419121	0.0207827	0.247284
Treml1	23.4701	28.1488	21.0387	32.1466	12.7317	13.0655	17.8046	21.2403	9.62497	11.5118	-0.667921	0.0208132	0.247439
Fam83g	0	0	0.249559	0.140317	0.146568	0.944088	0.164045	0.169199	0.490701	0.53236	2.00866	0.0209429	0.248773
Mpl	83.4289	90.6471	85.6455	103.545	97.9937	67.0063	48.4353	58.5933	100.617	87.8002	-0.369106	0.0210394	0.249711
Sfrp2	6.72262	1.54871	3.60575	2.11435	4.98299	7.05648	5.19881	4.85629	7.28414	9.31684	0.817192	0.0210789	0.249971
Gm6213	0.301208	0	1.71926	0.210519	0.0785351	0	0	0	0	0	-4.85587	0.0211313	0.250383
Mtbp	6.30352	6.1667	7.5793	7.37792	8.73551	6.24595	4.02761	6.17058	6.48235	5.36127	-0.367997	0.0212487	0.251564
Pycard	47.7952	46.8333	57.7587	51.9631	54.7287	61.1684	87.9505	68.146	53.603	67.0624	0.39227	0.0212977	0.251934
Htr5b	0	0	0	0	0	0	0	0.303064	0.353431	0.217067	5.07327	0.0214171	0.253135
Mgrn1	28.1283	33.7443	22.6654	34.7301	35.6504	25.0032	21.2393	19.509	31.3685	25.1932	-0.348479	0.021463	0.253466
Unkl	1.505	1.45374	1.06109	1.33874	1.65115	2.57865	0.85177	2.21006	3.49573	2.28803	0.684367	0.0215653	0.254463
Siglec5	12.3648	14.715	11.469	18.033	14.0335	15.0513	6.1256	6.99019	11.2576	10.4975	-0.515842	0.0216029	0.254696
Smoc1	0.494719	0.488442	0.871544	1.11414	0.186319	0.305162	0.187147	0.0386054	0.0426518	0.462164	-1.63731	0.0216318	0.254824
Plekhb1	0	0	0.122849	0.0564096	0	0	0.439658	0.198394	0.375751	0.678591	3.06063	0.0216802	0.255044
Zbtb32	0.216531	0	0.0274652	0.378342	0.112914	0.141421	0.29488	1.10253	0.84006	0.700206	2.11533	0.0216864	0.255044
Tmem14c	357.696	348.574	385.704	427.976	379.632	298.617	384.862	246.041	206.515	271.355	-0.419737	0.0217166	0.255189
Adipor2	12.3653	16.3895	11.1451	27.435	25.9567	12.5891	12.9929	10.319	12.5764	15.1948	-0.54917	0.021776	0.255464
Rap1gap	0	0	0	0.296449	0.0147455	0.3509	0.0770178	0.158875	0.92152	0.731528	2.82724	0.0217608	0.255464
Slc9b2	0.771083	1.12785	1.39101	0.988023	0.781849	1.09116	2.18769	1.6848	2.01097	1.80085	0.773566	0.0218577	0.25621
Desi1	24.6568	28.8086	21.1683	29.4599	30.5004	21.3425	21.4642	19.7277	22.6663	25.1477	-0.288513	0.0218981	0.256471
Pik3cg	4.67025	6.60271	5.13165	5.67839	6.54238	3.48342	2.60615	3.42554	6.88838	4.22689	-0.494033	0.0219902	0.257338
Vps11	12.1769	17.3026	16.1199	13.8324	18.4192	7.30175	7.85942	12.2656	15.0517	14.3438	-0.472615	0.0221135	0.258567
Cask	1.22172	0.819463	1.21906	0.74003	0.813044	1.41348	0.950737	1.31565	1.86885	1.56525	0.541951	0.022179	0.25912
Snhg12	7.45218	11.0625	11.1419	15.0712	11.4928	5.59209	8.42124	6.23598	7.56626	9.33175	-0.605844	0.0222801	0.260087
Ccdc160	0.312778	0	0.333257	0.437211	0.195724	0.408565	0.937099	2.32849	0.485386	0.404579	1.84572	0.0223556	0.260326
Sh3glb2	27.2939	29.5139	24.3471	26.7844	25.4158	26.0845	19.7607	20.4207	21.4806	23.2722	-0.269201	0.0223478	0.260326
Slc35e4	2.88979	3.53539	2.3188	2.12949	3.07938	3.79529	2.03188	5.31651	4.91105	5.28188	0.597114	0.0223209	0.260326
Gm7444	0.0243996	0	0.0123796	0	0	0.0478077	0.166142	0.0342723	0.104128	0.0157804	3.43286	0.0223764	0.260355
0610040J01Rik	1.95254	0.744049	0.117314	0.323209	0.562681	2.58406	0.524812	1.55173	2.57156	2.8247	1.4507	0.0225282	0.261316
BC028528	8.16834	14.2901	9.59745	12.3194	7.39811	5.19454	8.63572	3.1703	2.50186	7.36822	-0.938106	0.0225219	0.261316
Cenpm	29.4479	28.0503	34.7826	35.0443	37.3904	47.492	56.8049	45.9875	33.1794	37.8569	0.436493	0.0224847	0.261316
Rnf157	0.619241	0	0.183273	0.0865594	0.839574	0.822362	0.688701	0.811816	2.25027	1.04128	1.68294	0.0225326	0.261316
D930016D06Rik	0.882907	1.09586	1.0431	1.21652	1.11813	0.560171	0.412244	0.35433	0.998247	0.864688	-0.763051	0.0228178	0.264408
Cfl2	5.39622	3.81015	2.95358	3.6115	5.08217	7.54007	5.96812	4.89234	4.84686	6.13396	0.502403	0.0229364	0.265565
Rhebl1	8.63423	5.57883	7.09356	7.36332	7.72441	5.63921	5.28591	3.78301	6.33075	4.76449	-0.496487	0.0229833	0.265891
Ppap2b	0.182325	0.500033	0.092506	0.169907	0.0475383	0.138928	0.206915	1.51525	0.766303	0.609248	1.71447	0.0230211	0.266111
Prss2	0.116326	0.306267	0.206571	0	0.181981	0.531827	0.316836	0.735278	0.676955	1.20374	2.02088	0.0230668	0.266422
Gnal	0.900802	1.28465	1.10451	1.01433	0.948175	0.664599	0.806473	0.784949	0.7119	0.712059	-0.521873	0.0230902	0.266476
Abcd2	2.82706	1.5069	0.976773	1.50312	2.05305	0.770286	0.212577	1.36426	0.403729	1.59284	-1.04494	0.0231227	0.266634
Pex1	3.30406	4.70217	4.20225	3.83836	5.00588	3.23693	1.1249	3.73159	3.07472	2.95989	-0.595603	0.0231818	0.267098
Myo1h	0.12449	0.300447	0.321074	0.449541	0.183932	0.0271024	0.0706398	0	0.217339	0.0805139	-1.80228	0.0232401	0.267553
A130049A11Rik	0.584493	0.200722	0.244978	0.0888067	0.437312	0.0165976	0.17304	0.0356954	0.108451	0.131485	-1.71901	0.0233149	0.26798
Tstd3	29.304	20.4438	25.6809	22.3429	18.1857	20.7604	15.8722	17.434	19.0264	17.0728	-0.370918	0.0232995	0.26798
Gm13546	0.378289	0.871475	0.239915	0.396588	0.443847	0.0617673	0.257585	0	0.0733812	0	-2.53051	0.0233492	0.268157
Kirrel	0.0791153	0.00867904	0.0133802	0.0645107	0.116892	0.335868	0.224463	0.0370425	0.194394	0.153503	1.77906	0.0234457	0.26883
Smo	3.84149	3.29181	2.69679	1.73926	5.73245	4.60765	2.30317	4.51352	10.3669	9.65667	0.827368	0.0234427	0.26883
Pilrb2	1.11665	1.25998	1.268	2.37851	1.19232	2.39631	4.12763	2.09131	2.10422	1.96025	0.831799	0.0234831	0.269042
S1pr1	7.64497	8.87381	7.73348	4.5672	6.76563	4.22653	4.44961	4.21068	6.81804	6.03174	-0.481257	0.0235231	0.269144
Tmem104	3.03029	4.14148	3.7903	5.486	4.20288	2.04787	2.1207	1.25624	4.44948	3.42972	-0.655925	0.0235346	0.269144
Wnk4	0.208479	0	0.164539	0.178089	0	0.332841	0.441645	0.211492	0.835782	0.359556	1.97085	0.0235489	0.269144
Fam69a	28.0778	27.7216	23.561	23.8644	19.1114	20.619	18.8065	21.9738	16.5861	17.7031	-0.353571	0.023576	0.26918
Kif16b	1.39408	1.44027	1.86228	0.666006	1.3159	1.32542	1.42989	1.72269	4.08719	3.32116	0.792895	0.02359	0.26918
Sh3glb1	26.7891	25.7525	23.6778	28.1785	27.419	22.8997	22.7643	23.1036	22.3817	21.7321	-0.223689	0.0236326	0.269449
Serpinh1	2.123	1.19036	0.289233	0.522077	1.4556	2.388	1.92746	2.23652	2.74549	1.88159	1.0247	0.0237102	0.270117
Chn1	1.03213	1.12799	0.992996	1.29303	1.40141	1.72979	2.73163	1.32667	1.20884	2.10335	0.651262	0.0237363	0.270198
Cltb	18.2904	19.3826	21.5604	19.3882	20.3474	24.2501	20.8817	26.8473	24.907	23.2643	0.268833	0.0237915	0.27061
Spef1	0	0.111739	0	0.0889872	0	0.0554378	0.144493	0.447099	0.246981	0.466624	2.8105	0.0238833	0.271436
Itk	0	0	0	0	0	0.0881399	0.153152	0	0.139617	0	5.0307	0.0239208	0.271644
As3mt	40.0036	39.6946	38.9922	44.1057	40.2903	33.7253	36.5432	32.9896	26.9949	33.9286	-0.304003	0.0240282	0.272428
Tmod1	3.98265	3.41444	3.31117	7.06409	3.52535	6.18594	5.69719	7.00442	5.72604	6.06065	0.528667	0.0240247	0.272428
Rhbdd2	9.28373	10.7656	8.02966	11.3026	13.7426	7.35735	7.90578	5.88912	10.0992	9.16282	-0.399261	0.0240627	0.272602
Ccr7	0	0	0	0	0	0	0.198764	0	0.207622	0.44051	5.02719	0.0242265	0.273802
Cd200r1	36.4322	38.7625	22.8156	31.0741	28.802	25.454	24.7382	22.9104	28.0322	22.248	-0.353993	0.0241887	0.273802
Sema5a	0	0	0	0	0	0.0928939	0	0.0187294	0	0.051743	5.09914	0.0242248	0.273802
Slc38a7	2.07863	5.04874	3.4684	4.54252	5.00748	2.77257	0.976814	1.15143	2.95314	3.88159	-0.810193	0.0242572	0.273931
Pax8	0.304188	0.400438	0.231503	0.212602	0.138796	0.223506	0.51782	0.667612	1.03262	0.590202	1.24319	0.0243582	0.274853
Grk5	0	0.0399395	0.09236	0.0212048	0.158211	0.138708	0.123953	0.447466	0.400202	0.196221	1.95928	0.0243788	0.274867
BC035044	33.255	28.9235	19.2194	36.027	43.6914	21.9256	21.1408	28.6959	17.9455	26.403	-0.467274	0.0244228	0.274926
Vat1l	0	0	0	0	0	0	0.143205	0.18463	0.11219	0	5.02427	0.0244138	0.274926
Zdhhc14	0.925382	0.710608	1.12682	0.431176	0.450385	2.23624	0.945167	0.454936	2.14212	1.89522	1.0352	0.0244437	0.274943
Ttll13	0.255377	0.231125	0.17006	0.178487	0.0332926	0.020849	0.0652092	0.067258	0.0247692	0.0206456	-2.13083	0.0246512	0.277057
2410003L11Rik	2.04103	3.6169	4.02273	5.70604	1.96492	0.512709	2.88647	1.10265	0.913668	1.7262	-1.27286	0.0247494	0.277065
Arhgap5	4.08678	3.77323	2.46756	2.73999	3.24007	3.07981	4.74708	6.32483	5.57443	3.64775	0.526289	0.0246977	0.277065
Fam135a	0.356588	0.459637	0.305304	0.218072	0.170453	0.203784	0.263042	0.907832	1.28544	0.711088	1.13242	0.02473	0.277065
Kif26a	0	0.00914197	0.00352347	0.00970738	0.00724275	0.0362854	0.0756595	0.0195092	0.134713	0	3.15121	0.0247401	0.277065
Sptlc2	29.4348	26.45	25.5506	31.0376	29.3772	23.1196	22.7616	23.5846	28.0526	25.2281	-0.213387	0.0246745	0.277065
Dctn4	13.2978	9.91063	10.5469	13.4709	13.2751	10.2734	8.66717	8.75779	11.1211	10.6417	-0.296155	0.0247968	0.277376
Txlng	4.54305	5.1499	4.19381	5.39785	4.21164	4.07162	3.14501	3.72242	4.02446	3.83601	-0.326118	0.0248294	0.277522
Pigg	2.99528	3.28586	3.18606	2.47908	2.35661	3.07171	2.48682	5.16681	5.77972	4.55412	0.53776	0.0248602	0.277648
Bean1	0	0	0	0	0	0.129546	0	0	0.0109931	0.421497	5.18181	0.0249974	0.278961
Epha2	0	0	0	0.119555	0	0.111722	0.432627	0	0.464549	0.221263	3.41701	0.0250577	0.279414
Elovl7	1.36078	1.60524	1.51085	2.11212	2.16567	2.73553	2.64739	2.29616	1.61809	3.58893	0.555598	0.0250957	0.279444
Pcgf2	0.914777	0.91432	1.22908	0.852469	1.21907	1.65962	1.89174	1.54667	1.6562	1.249	0.626474	0.0250998	0.279444
Bid	114.835	115.619	119.105	102.669	123.13	146.12	129.608	161.907	128.432	126.456	0.266182	0.0251758	0.279852
Hps3	6.95246	7.19306	4.44628	6.86687	5.35138	5.31574	4.32303	4.3419	5.23309	4.59074	-0.371065	0.0251591	0.279852
Hcls1	20.1408	23.7557	14.3256	33.478	35.7541	21.3643	13.8764	15.4159	21.5021	17.7068	-0.509654	0.0252692	0.28067
Rock2	4.31737	3.29166	3.35267	3.47848	2.43898	4.36282	3.37259	4.07656	6.21605	4.66152	0.412553	0.0253365	0.280978
Tulp1	0.0957027	0.503937	0.0242782	0.702325	0.0748586	1.28136	0.195498	1.27705	1.00249	1.14507	1.81064	0.0253346	0.280978
Fam46b	0	0	0	0	0	1.70055	0.285955	0	0	0.380248	6.74015	0.0253812	0.281253
Cdc42bpa	1.13225	0.847542	0.661761	0.682728	0.804603	1.18174	0.786086	1.5514	1.81737	0.91894	0.595985	0.0254343	0.281622
Zfp810	1.89916	4.29701	2.92835	3.77465	2.47587	2.17067	1.53565	2.02155	2.79755	1.78484	-0.58851	0.0255778	0.28299
Zfc3h1	1.2432	1.50928	1.18443	1.52539	1.51267	1.92164	1.20394	2.11488	2.29904	1.91183	0.428061	0.0256572	0.283648
Alas2	2.08776	1.69375	1.14548	0.644749	0.607645	1.80751	1.78526	3.51221	2.12854	2.2923	0.908134	0.0256939	0.283833
Celsr2	0.0546821	0.0359921	0.01156	0.0700666	0.0237624	0.285713	0.080674	0.0256027	0.116681	0.0943084	1.66185	0.0257328	0.284041
Cdc42se1	62.183	65.3523	60.2382	68.2987	67.7666	57.0142	50.81	51.2099	60.1334	65.7353	-0.192402	0.0260974	0.287842
E430025E21Rik	16.7157	17.0624	15.8822	19.438	20.9874	16.7119	13.6455	15.0147	15.4566	15.4044	-0.245191	0.0261528	0.288229
Nfkbia	32.6167	54.9131	45.1075	127.464	155.964	52.0248	39.1979	31.5401	32.7213	53.3275	-0.990321	0.0262516	0.289094
Eid3	0.0736852	0.291001	0.149542	0.154499	0.0768487	0	0	0	0	0	-4.20286	0.0263111	0.28944
Vrk2	17.1236	17.6254	18.188	17.1884	17.3819	12.7104	12.3864	16.4869	15.5931	15.7412	-0.272967	0.0263238	0.28944
Cib2	0	0.945225	0.49678	0.182488	0.204234	0.511595	3.55579	0.733502	1.01298	1.26651	1.94907	0.0263871	0.289911
Hbegf	1.53737	2.34336	2.61714	1.97932	2.48945	3.3822	2.865	2.78453	2.88804	4.08183	0.518317	0.0264398	0.290041
Lypd6	0	0.0691193	0	0.110091	0.24642	0.222902	0.32177	0.792824	0.142592	0.407497	2.16691	0.0264326	0.290041
Slc39a14	0.479689	1.22651	0.491438	0.554473	0.779289	1.59058	0.690949	0.945891	1.0164	2.06428	0.820206	0.0264744	0.290197
2810408M09Rik	32.6115	33.8228	36.5369	30.2704	31.8121	39.9782	35.8655	44.5065	41.3287	36.5608	0.257064	0.0265401	0.290691
Ep400	2.67843	3.41465	2.97073	3.40194	3.31314	2.47582	2.75085	2.28107	2.93789	2.33656	-0.305801	0.0265902	0.291016
Atg14	4.45485	6.15765	5.42459	6.772	7.70964	5.80094	2.90069	3.774	4.68806	5.25814	-0.460043	0.0266358	0.291066
Tm7sf3	41.6312	42.9457	38.6752	45.9262	41.8301	33.481	32.2392	40.526	37.3339	38.7833	-0.215278	0.0266206	0.291066
Mkx	0	0	0	0	0	0.07842	0	0	0.0582282	0.407688	5.0468	0.026683	0.29114
Rab6b	0	0.106876	0	0	0	0.198845	0.0829234	0.384879	0.14174	0.0393811	3.03157	0.0267041	0.29114
Zmynd12	0	0	0	0	0	0.166792	0.130418	0.448387	0	0.0825825	4.64307	0.0266855	0.29114
Rem2	0	0	0	0	0	0.199541	0	0	0.27657	0.395188	4.96493	0.0267287	0.291185
Arf2	20.8143	17.696	15.5474	19.2703	22.3863	16.9693	11.8846	18.7042	12.1548	14.0927	-0.375444	0.026832	0.292086
Galnt11	3.51671	4.45522	4.5374	2.90717	6.60579	7.23628	4.66045	6.69245	7.92206	5.52711	0.525372	0.0269131	0.292404
Tfap2c	0	0	0	0	0	0.184094	0.255906	0	0	0.0810213	5.03291	0.026923	0.292404
Zfp36l1	8.62966	11.2542	6.31439	10.2399	9.87331	7.44487	6.13922	8.59358	6.12133	6.18518	-0.421568	0.0269004	0.292404
Pcdh1	0.0246247	0	0	0	0	0.385991	0	0.24212	0	0	4.97801	0.0269506	0.29248
Gm14207	0	0	0	0	0.0511802	0.384611	0.6683	0.206789	0.0761546	0	4.13464	0.0271304	0.294207
Smad7	0.151452	0.427229	0.197593	0.272191	0.293344	0.43806	0.574564	0.319101	0.789034	0.475765	0.95124	0.0271718	0.29443
Cd244	3.45171	4.52706	4.41714	3.60975	2.57327	1.93711	2.54185	1.61613	3.20401	3.43954	-0.559522	0.0272241	0.294772
Myo5a	0.657951	0.530508	0.484043	0.4656	0.947812	0.880931	0.638417	0.9184	1.42627	0.824464	0.592953	0.0272901	0.295019
Nt5dc2	384.683	404.852	423.076	370.642	382.222	461.988	383.743	473.333	456.136	489.037	0.195526	0.0272835	0.295019
Osbpl2	12.9864	17.2798	15.5221	15.7553	16.8661	13.3056	7.91316	12.3164	15.9975	12.5419	-0.353959	0.0273093	0.295019
Rbm41	1.2501	1.81589	0.951393	0.964101	0.674366	1.83941	1.47741	1.44309	2.09049	1.65418	0.585858	0.0274479	0.296233
Vldlr	0	0.137024	0	0.0161665	0.180929	0.219055	0.189003	0.462986	0.2064	0.344077	2.09691	0.0274634	0.296233
Hes6	141.789	149.607	142.034	126.464	137.03	175.34	144.674	174.089	153.048	167.531	0.220176	0.027507	0.296478
Fbxo16	0	0	0.714005	0	0.0815384	0.970185	1.17118	1.15307	0.788624	0.60677	2.3922	0.0275862	0.297106
Bmp2	0	0	0	0	0	0.349335	0.156087	0.134159	0	0	5.02042	0.0276198	0.297243
Nrp2	0.0118303	0.0467206	0	0	0.0123382	0.108173	0.0563883	0.0166171	0.178999	0.0459074	2.56346	0.0276521	0.297365
Clec7a	12.0265	14.1376	0.492431	6.10506	8.00982	3.30728	0	0.385274	0.900427	0	-3.16746	0.0277442	0.298129
Amph	0	0	0	0	0	0.137493	0	0	0.28002	0.0972509	4.96437	0.027768	0.29816
Ccnt1	10.2049	7.88008	7.95701	18.958	23.7281	11.3104	7.15932	5.49165	11.2261	7.40005	-0.695774	0.0279725	0.299854
Fbp1	0	0	0.758124	0.136218	0.711435	2.67316	0.575082	1.00379	0.504093	2.22691	2.03508	0.0279796	0.299854
Med10	107.121	117.831	137.938	110.55	99.3388	135.776	187.399	166.592	122.99	133.514	0.388857	0.0279892	0.299854
2310001H17Rik	1.24949	2.46726	2.5041	1.8339	1.43344	1.71374	0.51048	0.438766	0.96951	0.484863	-1.22801	0.0281975	0.301403
Hhex	46.9305	43.6031	31.5599	31.3595	43.4284	38.0928	26.3406	24.7295	27.09	35.9666	-0.375801	0.0281852	0.301403
Xrn2	58.6444	61.5912	61.3908	65.7196	67.5165	51.8149	50.9694	51.9495	65.8753	55.1667	-0.198598	0.0281691	0.301403
4922501C03Rik	0.653272	0.95553	1.5974	1.24292	1.13553	1.22074	0.976147	2.84203	2.51334	1.93648	0.732231	0.0282425	0.301657
Tfap4	4.72924	3.68151	1.53427	4.70376	4.31575	2.96998	1.98169	1.02197	2.71688	2.3528	-0.777305	0.0283569	0.302652
8430419L09Rik	2.46549	2.64456	1.64471	2.61666	1.94041	2.57941	2.25394	3.2226	3.66666	3.94209	0.466566	0.0284051	0.302938
Gpsm2	5.15137	5.83848	5.97503	2.5992	4.03659	8.99593	4.48307	7.52597	6.76513	7.05526	0.543435	0.0284929	0.303646
Gm11346	0.689403	1.0777	0.633977	0.542064	0.584188	0.956812	1.52564	3.8129	1.47105	0.613073	1.2611	0.0286145	0.304485
Hnrpll	32.1621	25.4722	27.5279	23.9441	25.6959	33.8953	26.4982	31.2939	46.7167	31.4306	0.31872	0.0286023	0.304485
Cx3cl1	0.672568	0.482933	0.18613	0.747836	1.4826	1.09817	0.624498	1.56736	1.89769	2.55058	1.10377	0.0287229	0.305077
Gas7	1.16249	1.30165	0.193213	1.27008	0.801296	1.47486	0.991725	1.83931	1.72107	2.82587	0.900472	0.0287347	0.305077
Uchl1	0.0837711	0	0.552536	0.351294	0.131052	0.437703	1.48308	1.41201	0.455002	0.650148	1.92045	0.0287076	0.305077
Mmp15	0	0	0	0	0	0.0293319	0.0611606	0	0.0435589	0.145229	4.5454	0.0287921	0.305459
Ovol1	0	0.0436167	0	0	0	0.216399	0	0.139618	0.269942	0.0214287	3.90865	0.0288478	0.305821
Rfesd	19.9048	11.3387	17.3379	14.9286	10.5521	10.6032	12.653	10.891	10.8395	8.6821	-0.463233	0.0289355	0.306522
Zfp951	9.06904	6.47038	4.78606	4.27964	4.71194	6.96084	2.6369	3.09167	2.04173	2.95411	-0.730488	0.028977	0.306732
Tcta	7.25507	5.55182	4.96784	5.97764	7.22822	4.16059	5.10078	3.31404	5.51499	4.0437	-0.47775	0.029001	0.306758
Gpr65	7.25005	6.80456	5.13165	4.62927	6.44112	4.12135	3.68729	4.90322	3.68089	5.73096	-0.455676	0.0290687	0.307245
9430091E24Rik	0.251815	0.473562	0.219022	0.60342	0.150072	0.68136	0.514398	0.480031	1.04673	0.907371	1.0997	0.0291749	0.307909
Cd68	11.0575	18.0698	8.8022	13.9908	16.3041	10.3348	6.75036	9.77421	11.4644	10.2956	-0.494373	0.0291685	0.307909
Rgs14	5.50575	7.32838	6.12487	8.69375	10.1019	10.9742	8.69207	6.87425	13.3067	13.03	0.472738	0.0291976	0.307919
Camk2g	4.82633	5.08959	2.93584	5.54945	5.99424	2.30482	2.66795	3.93631	4.28849	3.97731	-0.509678	0.0294811	0.309255
Dab2ip	0.230388	0.267606	0.336923	0.369403	0.24028	0.495672	0.701329	0.104697	0.857018	0.815138	1.02297	0.0294145	0.309255
Gm10516	0.147145	0	0.00933206	0.411367	0.076731	0	0	0	0.0142717	0.0237915	-3.85615	0.0294747	0.309255
Itgb5	1.81514	0.7708	1.17346	2.74188	2.67168	3.36532	1.09642	3.98889	2.45338	7.08154	0.94996	0.0295108	0.309255
Mfsd2b	55.6835	55.0477	49.1407	54.6271	46.2573	49.1	33.4147	40.5541	39.9259	53.3339	-0.28002	0.0293648	0.309255
Rangrf	128.396	117.886	186.069	134.565	141.545	180.6	263.437	181.539	156.012	169.368	0.433857	0.0295203	0.309255
Rasl11a	1.36534	1.29184	0.887557	1.0139	0.266991	3.06533	1.91748	1.97772	2.01948	1.10379	1.0814	0.0294553	0.309255
Rras2	16.2184	12.4264	13.5752	13.0179	12.642	21.93	14.4945	19.6069	16.2711	14.7232	0.35479	0.0294432	0.309255
Zfyve1	3.15401	2.43561	1.88375	2.32589	2.11093	1.78421	1.6234	0.854647	1.45488	2.21654	-0.586462	0.0294104	0.309255
Ifitm2	236.306	352.432	394.748	302.04	286.408	436.987	583.517	370.13	301.848	445.806	0.453654	0.0295469	0.309306
Cdkn2c	0.781889	0.228731	0.440784	1.15367	0.588942	1.53201	1.41974	0.732176	1.31449	2.19131	1.18685	0.029663	0.310064
Dll3	0	0	0	0	0	0.261119	0	0.499175	0	0.0287301	5.08357	0.0296542	0.310064
Gcgr	0	0	0	0	0	0	0	0.559728	0	0.612091	5.46038	0.0297106	0.310332
Ccl27a	0.19636	0.172327	0.332089	0.365971	0.443712	0.726734	1.33706	0.643563	0.50787	0.550315	1.30774	0.0297435	0.310448
Snx1	74.271	72.0661	85.683	80.3671	74.0133	65.3516	54.1602	73.0976	69.8934	69.1976	-0.230788	0.0298148	0.310963
Fdx1	50.1073	47.8922	47.873	59.4339	42.5401	57.7264	78.6487	63.7985	54.9856	61.7824	0.36195	0.0298787	0.311259
Lrrc29	0.84943	1.01954	2.16754	5.90187	2.99642	1.92542	0.680464	1.64933	0.814177	0.743264	-1.16018	0.029887	0.311259
Gpr128	0	0	0	0	0	0	0.363346	0	0.0138014	0.230075	5.07433	0.0299275	0.311452
Ptgs2	1.59949	0.96125	1.05264	2.80288	3.48139	1.02953	1.46795	1.31871	0.503631	0.809587	-0.922071	0.0299846	0.311818
Abcf3	28.5217	31.7183	24.5755	28.5738	29.091	27.5033	21.5104	22.4941	25.4867	25.7607	-0.219943	0.0302998	0.314865
Arl15	3.25907	1.41128	1.23291	1.95812	1.02864	1.56842	0.914921	0.742886	0.499106	1.09088	-0.878473	0.0303727	0.315161
Eml5	0.199072	0.0124791	0.055311	0.106007	0	0.191932	0.26465	0.359514	0.198598	0.159405	1.69837	0.0303621	0.315161
Nme3	19.0308	19.2711	20.3916	17.2075	23.1095	18.6876	15.8582	13.0852	15.0763	12.3942	-0.402968	0.030457	0.315805
1700052N19Rik	35.8328	36.6485	33.721	33.7831	29.013	27.2672	29.6848	28.2305	28.8454	28.3037	-0.249356	0.030536	0.315886
Ick	2.21874	2.1267	2.13535	3.06266	2.92866	1.79328	1.91681	2.18156	1.72696	1.8834	-0.392547	0.0305538	0.315886
Mbnl3	22.4284	20.0359	10.463	14.4132	11.9557	20.851	17.1734	31.4336	25.597	17.0785	0.497067	0.0305092	0.315886
Nagk	11.7573	11.6526	13.1476	9.77582	12.7554	10.371	9.11003	9.06406	6.21295	9.30839	-0.428636	0.0305263	0.315886
4632434I11Rik	21.6743	18.7954	17.831	16.6672	16.6631	21.7798	22.1187	22.9115	21.0977	21.9637	0.261535	0.0306487	0.316559
Ccdc102a	1.33452	2.33323	3.69227	3.11877	3.45779	5.99229	2.38534	2.10882	7.65292	7.28242	0.82289	0.0308189	0.316559
Cd84	1.70566	0.839479	0.541847	0.601426	0.488794	0.311119	0.146485	0.561183	0.429233	0.685733	-0.982739	0.0307339	0.316559
Gsc2	0	0	0	0	0	0.432797	0	0.744631	0.102835	0.34286	4.52548	0.0308962	0.316559
Hif3a	1.45107	2.17151	1.29881	3.15734	3.0196	1.54676	1.27703	1.14409	1.59329	1.88581	-0.580084	0.0309311	0.316559
Hmg20b	13.4369	15.325	12.5329	13.1559	14.044	17.4384	16.4848	16.1892	15.5267	17.0435	0.269713	0.0309238	0.316559
Nkain1	0.602417	0.0991288	0.00955146	0.473668	0.47121	1.20495	1.12804	0.502414	1.05172	0.852279	1.55961	0.0307179	0.316559
Olfml2a	0	0.0525066	0	0	0	0.260505	0.244433	0.0560251	0.139269	0	3.81506	0.0309106	0.316559
Pus1	38.0879	34.8899	35.3035	36.8698	37.6786	36.2167	24.4786	29.11	32.5957	34.0191	-0.235114	0.030751	0.316559
Slc46a3	1.15096	1.98536	0.896078	2.7184	2.81468	2.92911	2.89163	4.62703	3.2335	2.38717	0.758258	0.0307587	0.316559
Spata18	0.0985998	0	0	0	0.0257082	1.03036	0.100708	0	0	0.414501	3.91887	0.0308715	0.316559
St8sia2	0	0	0.0136048	0.0999526	0.00932193	0	0.267793	0.112993	0.117901	0.289039	2.70479	0.0307075	0.316559
Thg1l	9.20947	8.21703	12.2526	8.72523	9.0179	8.35405	5.64383	7.97713	5.28001	6.41949	-0.511284	0.0309077	0.316559
Zfp37	0	0	0.163456	0.168874	0.0139998	0.227947	0.347333	0.414811	0.135404	0.41672	2.07864	0.0308789	0.316559
D630037F22Rik	0.384926	0.829976	0.538756	0.834923	0.498354	0.303419	0.388637	0.577966	0.23688	0.206028	-0.843191	0.0310666	0.317716
Fam132b	0.819201	0.831273	0.415636	0.238564	0.284791	1.11466	0.604295	1.29451	1.60234	0.640198	1.0281	0.0311476	0.317857
Mcfd2	48.275	52.9305	42.622	41.8874	48.0131	60.6316	54.0093	56.2698	51.861	53.5115	0.241162	0.0311115	0.317857
Phf11d	1.25204	0.0470917	0.117974	0.175015	0	0	0.0730751	0.0502474	0.0693925	0.046272	-2.70265	0.0311355	0.317857
Il21r	1.3637	1.38278	1.36509	1.31375	2.78684	3.46636	2.1583	1.7343	2.33075	3.57556	0.678728	0.0311835	0.317995
Mthfsd	8.92447	11.0496	10.542	11.4857	11.4193	7.88297	8.96805	7.53791	9.96003	9.28081	-0.298686	0.0313682	0.319649
Cd72	0	0	0.0973067	0.0893621	0.133348	0.167014	0.696491	0.448983	0.0992087	0.289423	2.33434	0.031408	0.319654
Kdm4d	0.360952	0.118791	0.109881	0	0.244692	0.0707238	0	0	0	0	-3.60141	0.0314362	0.319654
Psd	0.0739119	0.178381	0.0125002	0.086097	0.10278	0.354006	0.0335521	0.224941	0.497036	0.38242	1.72152	0.0314302	0.319654
Siglece	0.623594	1.29977	0.224111	0.98064	0.975551	0.475164	0.176924	0.0364966	0.302415	0.504137	-1.46083	0.0314859	0.31993
Emr1	0.207272	0.584692	0.112675	0.641549	1.11174	0	0	0.249549	0.126365	0.287257	-2.02414	0.0315894	0.320622
Nr3c1	2.89972	1.22911	1.75237	2.24949	2.20087	2.60779	1.98482	3.5719	4.56473	2.64126	0.561779	0.0316203	0.320622
Slc4a1	0	0	0	0	0	0.0965471	0	0.385613	0	0	5.45604	0.0316218	0.320622
Ppp1r8	25.5161	25.4402	18.9175	29.9749	33.2645	25.1822	17.8232	15.0769	21.4242	23.2619	-0.378308	0.0317225	0.321414
Efcab4a	2.05043	0.787272	1.08367	1.11462	1.30684	4.01755	0.426611	3.28011	1.87825	3.90468	1.07346	0.031881	0.32279
Dbndd1	0.109312	0	0	0	0	0.166587	0.272921	0	0.141364	0.447752	3.53262	0.0319761	0.323247
Kctd12	5.25083	4.44808	1.11876	3.049	2.17562	1.94784	1.87952	1.6489	2.56642	1.66208	-0.721584	0.0319859	0.323247
Msantd3	7.98538	7.66075	6.7393	5.94588	9.11749	9.23779	10.2351	7.0378	11.8454	11.308	0.403312	0.0319945	0.323247
Ppp1r1a	0.148395	0	0	0	0.193457	0.581519	0.40418	0.260549	0.201501	0.527858	2.62369	0.0320494	0.323341
Slc38a2	33.8625	33.8496	21.8683	33.5778	37.6332	25.3572	18.9861	19.2765	30.56	31.9579	-0.363016	0.0320465	0.323341
Nr2f6	2.90249	2.25261	1.64847	2.99748	3.86295	4.61189	2.83181	2.95121	5.63031	4.76301	0.599208	0.0321191	0.323355
Plekhf1	4.86899	8.19456	5.15963	6.11681	3.76031	6.80289	7.00849	11.6005	7.55596	8.13165	0.546587	0.0320767	0.323355
Wwc1	0.0579701	0	0	0	0	0	0.217102	0.101783	0.134942	0.0562383	3.82368	0.0321056	0.323355
Inpp1	4.17057	5.8467	6.54039	4.69408	7.4	3.9974	3.54056	2.96709	4.34976	5.56978	-0.508212	0.032195	0.323889
Haus4	60.4243	58.3424	60.2395	76.1267	70.0591	59.3153	49.0596	44.4779	57.0792	62.4957	-0.263266	0.0322429	0.324141
Adamts14	0	0	0.00469841	0	0	0	0.100889	0	0.0646683	0.131761	4.38318	0.0324167	0.325658
Polr3c	38.7873	41.4115	41.4489	44.758	42.3217	36.9685	33.0047	37.6112	34.8492	39.4105	-0.205719	0.0326003	0.327271
Fosb	0.229017	0.636461	1.40726	0.462406	0.424622	0.664784	0.537136	2.62709	1.31301	2.12301	1.14646	0.0328808	0.329388
Ppp2r1b	123.688	108.098	124.714	106.396	103.733	98.9617	67.4546	110.113	100.113	95.2902	-0.276454	0.0328763	0.329388
Uggt2	0.162257	0.126216	0.119744	0.0309283	0.130763	0.0481698	0.321408	0.611214	0.377698	0.152639	1.41764	0.0328787	0.329388
Hpcal1	8.61753	6.36088	8.66644	8.00189	15.5998	15.4778	16.1366	11.845	11.0329	13.6946	0.53447	0.0329792	0.329909
Inpp4b	0.58276	0.966614	0.69779	0.993812	1.28849	1.23319	1.46027	0.834933	1.75446	1.94481	0.664704	0.0329775	0.329909
Gm5069	4.13213	4.53889	4.33596	4.44454	4.91119	3.97809	3.30696	2.69477	2.80025	4.37311	-0.391112	0.033023	0.330114
Abtb2	0	0	0	0	0	0	0	0	0.0817852	0.409017	5.39784	0.0330592	0.330243
Abcb10	10.577	11.75	11.5763	14.2702	10.3446	15.1861	7.7035	21.3448	19.8422	17.5779	0.460009	0.0331212	0.33063
Ccnt2	13.207	15.1541	11.0986	10.1097	12.1057	9.87588	6.60969	8.81455	13.3453	9.6911	-0.366138	0.0331531	0.330716
Spns3	16.7978	18.8794	24.3083	31.1596	23.7167	39.9166	18.4158	33.7596	27.8302	41.1328	0.47008	0.033248	0.33143
Cmtm4	0.285821	0.490772	0.520167	0.0868542	0.382335	0.909031	0.888488	0.610936	0.404982	0.59475	0.942632	0.0334397	0.333107
Ifngr1	82.6271	84.7875	70.1764	70.1951	94.4101	73.5488	53.7065	76.3234	59.9036	68.4494	-0.280593	0.0334679	0.333154
Fam81a	0.0333283	0	0	0	0	0.195907	0.0453878	0.0234069	0.0517207	0.0431102	3.73718	0.0334931	0.33317
Unc93b1	14.3747	15.0435	10.6171	22.7606	19.2152	11.1609	8.22885	12.1206	14.0326	15.1382	-0.445034	0.0336209	0.334207
Kcnab2	1.21949	0.618729	0.573613	0.994372	1.55006	2.04097	1.05527	0.963522	1.80376	2.79333	0.794355	0.033687	0.33463
Snhg11	2.06459	2.3943	1.52554	0.755845	0.845913	2.20458	2.09758	2.70435	1.86897	3.45476	0.695339	0.0337309	0.334832
Plch1	0	0	0	0	0	0.0799944	0	0	0.124734	0.039607	4.8671	0.0338558	0.335837
Kat7	23.3691	28.7811	25.8421	31.9344	33.132	26.6969	18.1387	20.903	25.787	27.2801	-0.279513	0.0338842	0.335884
Gm19897	0	0.0390637	0	0	0	0	0.161647	0.458495	0.345377	0	4.33835	0.0339222	0.336012
Slc38a1	8.59971	8.37376	9.77221	9.89207	13.2444	8.30908	7.66468	6.1925	9.6093	8.16876	-0.328119	0.0339444	0.336012
Iba57	1.15715	1.50944	0.52839	1.23518	0.965464	1.03058	0.515734	0.63537	0.530556	0.353783	-0.805262	0.0339775	0.336105
Tspyl3	5.53618	4.63214	5.5146	7.30143	5.61076	5.12749	1.98069	3.80027	5.59408	3.78281	-0.515622	0.0340065	0.336158
Abcb9	1.06634	0.872595	0.665314	0.664708	0.616173	1.16702	1.4718	0.99179	1.6548	0.857406	0.679952	0.0341159	0.337005
Bckdhb	24.3994	20.9004	17.8718	21.5686	19.2465	27.0235	26.1145	24.087	24.1052	25.0262	0.285036	0.0342504	0.338098
1810043G02Rik	5.38215	5.03418	5.95011	4.27642	5.84957	8.32548	8.40978	6.36625	7.56104	5.49617	0.445492	0.0343695	0.338941
Cyct	0	0	0	0	0	0.481255	1.00348	0	0	0.762495	4.89168	0.0344023	0.338941
Serpinb9	2.88511	3.59321	2.04503	3.5189	2.10923	2.38312	1.98379	1.8276	1.33879	2.06718	-0.554611	0.0344075	0.338941
Mark1	0	0	0	0	0	0.316184	0	0	0.146988	0	5.3485	0.0345559	0.340167
Slc16a6	3.32505	3.98433	3.58493	4.36482	4.42368	3.68905	2.55437	2.23045	3.88654	2.6881	-0.395779	0.0345848	0.340216
Myo1e	1.01061	0.933823	0.399353	0.393915	0.648613	1.28202	0.780778	1.41953	1.41752	0.766736	0.754354	0.0346256	0.340381
Adam8	0.126678	0	0	0	0.280749	0.165473	0.58224	0.200178	0.466892	0.696398	2.40516	0.0347498	0.340768
Bend6	0.0419221	0.110374	0	0.2051	0.174888	0	0	0	0	0	-4.50713	0.034761	0.340768
Ptms	0.249573	0.876109	0.337667	0.290717	0.390431	0.760674	1.07628	1.75278	0.903701	0.645645	1.26438	0.0347168	0.340768
Snhg3	120.272	118.673	126.729	124.476	118.9	89.179	111.839	84.623	107.056	112.341	-0.273908	0.0346993	0.340768
Ccl3	15.6899	20.7345	7.37431	20.2317	37.2936	13.1866	6.79111	20.5863	5.28494	8.81019	-0.877646	0.0348074	0.340988
Tmem248	28.4133	32.4527	33.6563	34.7044	40.2407	25.396	23.363	26.519	33.8941	33.0838	-0.264855	0.0348427	0.341098
Ccdc89	0.0816706	0.0268781	0	0	0	0.346716	0.0834168	0.172075	0	0.316923	3.39415	0.0351334	0.343707
Garem	0.843736	0.34379	0.44847	0.547579	0.408553	0.564184	0.465085	1.15692	1.47303	0.948455	0.825439	0.0351749	0.343876
Gulo	0	0	0	0	0	0	0	0.148967	0.26333	0.246927	4.8336	0.0352153	0.343988
St3gal6	48.7967	32.5551	31.9037	35.3273	31.3277	24.0307	34.4588	24.6969	28.0811	26.488	-0.378739	0.0352349	0.343988
Foxc1	0	0	0	0	0	0.0786411	0	0.186041	0.102771	0	4.84359	0.035317	0.344553
Sp140	4.09636	5.68046	5.26653	6.44872	5.7447	5.37683	3.22258	4.38523	2.86989	3.88396	-0.472852	0.035394	0.345067
Tvp23a	1.13521	0.708886	0.457822	0.508601	0.485723	0.1711	0.297303	0.429302	0.519471	0.131779	-1.0672	0.0357316	0.34812
Elk4	0.732878	1.20596	0.737037	1.00615	0.545959	1.17955	0.98024	1.30516	1.66536	1.38811	0.61957	0.0357824	0.348137
Mical3	0.253421	0.526072	0.175558	0.32699	0.726828	0.5984	0.716785	0.841987	0.597471	0.661904	0.778331	0.0357652	0.348137
Gucy1a3	7.63894	6.45487	6.24834	7.18597	6.20127	3.49242	3.8941	4.78494	7.32898	6.24905	-0.404324	0.0358661	0.348712
Ank	7.5857	6.89246	5.76613	6.01251	6.69314	8.14961	6.53143	6.69803	9.25544	12.514	0.376417	0.0359339	0.348893
Hmgn1	567.385	513.806	568.494	512.565	450.656	637.859	622.916	705.583	591.752	570.217	0.258622	0.0359104	0.348893
Kif13a	0.573854	0.608028	0.866363	0.54781	0.817451	0.59419	0.752906	1.45482	1.35753	1.24015	0.635855	0.035984	0.34914
Zfp710	1.64044	1.97515	0.888129	1.81766	1.94037	0.901549	1.02165	1.36285	0.977928	1.26797	-0.571811	0.0360318	0.349366
Mllt10	5.85973	4.50748	4.16405	5.92114	5.31978	4.56488	3.82176	3.80548	4.80693	3.12771	-0.355666	0.0360978	0.349474
Ncoa1	0.0917722	0.302026	0.166294	0.265727	0.355503	0.565135	0.232104	0.41434	0.676481	0.347643	0.899741	0.0361408	0.349474
Rftn1	10.6304	13.7458	18.947	13.4215	16.5945	16.5736	12.0719	24.3967	28.8962	20.7144	0.460444	0.0361414	0.349474
Unc13b	0	0.0197916	0.122048	0.0630471	0.0470399	0.108013	0.153559	0.0211179	0.274143	0.43756	1.86327	0.0361253	0.349474
Abcg1	11.9735	7.81584	4.29438	5.402	3.16065	8.13299	13.3822	12.7704	8.83567	7.91478	0.661699	0.0361801	0.349603
Pfn2	0.428104	0.438326	0.458546	0.997361	0.496093	1.24269	1.13363	0.868583	0.830443	1.07674	0.874376	0.0362063	0.349603
Tspan18	2.02366	1.06222	3.38564	2.02308	3.29939	3.27915	3.19197	3.11235	4.4125	4.39029	0.616269	0.0362287	0.349603
Wwc2	0.171888	0.603403	0.91571	0.547283	0.607519	0.598742	0.559202	1.32791	1.52638	1.4946	0.903167	0.0362885	0.349943
Alad	38.76	34.0894	46.3666	43.919	36.373	56.5496	44.3951	63.8302	42.9896	44.3823	0.334956	0.0364288	0.35005
Atp1a1	10.979	15.0337	10.0082	19.1925	23.6992	11.595	6.45076	10.4814	13.6846	13.9159	-0.506466	0.0363324	0.35005
Copg2	3.82257	5.86123	6.34728	7.74172	13.6363	7.34797	4.79164	2.83718	4.55017	3.31506	-0.709648	0.0364354	0.35005
Fbxo43	0	0.0313478	0.0181229	0	0	0.0933169	0.0162148	0.0167242	0.110863	0.215615	3.01536	0.0364504	0.35005
I830077J02Rik	9.19392	11.0351	9.16933	8.88269	10.0587	6.18137	5.46244	7.09006	6.60927	10.6098	-0.441023	0.0365379	0.35005
Nid1	0	0.303354	0.237867	0.633125	0.472379	0.467086	0.411216	1.14963	1.27013	0.78116	1.28659	0.0365103	0.35005
Ppp1r3b	0.797107	0.749516	1.0284	1.14606	0.819453	0.386738	0.744365	0.655788	0.627332	0.368235	-0.705852	0.0365463	0.35005
Syt3	0	0	0	0	0	0.251223	0	0.216116	0	0.124386	4.85689	0.0364408	0.35005
Upp1	1.37982	0.949488	1.40015	2.63012	2.06047	3.07224	4.39878	1.80599	2.28727	2.96114	0.799194	0.0364927	0.35005
Zfp69	2.23549	1.68544	2.1447	1.70446	1.14454	2.01752	2.62924	2.65476	3.87915	2.36586	0.596276	0.0363831	0.35005
Thrb	0.1759	0	0	0	0.045863	0.220195	0.0698682	0.298548	0.261598	0.237007	2.35869	0.0365779	0.350117
Elp2	93.1571	86.1245	93.7869	87.3818	108.511	82.7366	70.9159	85.8952	85.0075	86.096	-0.198498	0.0367116	0.35116
Hormad2	2.86182	5.03881	4.70083	4.40037	1.94004	0.747647	1.26664	4.22078	0.444112	1.9897	-1.13073	0.0367947	0.351633
Pitpnc1	8.83684	8.63507	3.58145	3.4794	2.99054	3.08343	2.81283	3.58134	5.2541	2.80868	-0.659168	0.0368106	0.351633
Prrc2a	2.42385	2.75736	0.924116	2.58517	1.96535	1.82099	1.40241	0.728154	1.4187	1.42265	-0.644357	0.0368562	0.351831
Apmap	35.7578	40.3145	36.1623	29.1008	35.9889	40.0318	39.1663	50.7195	40.0863	45.0326	0.274419	0.0369433	0.352189
Casp2	34.8216	29.4031	32.2377	37.0587	35.1447	27.9256	14.6043	23.7932	34.0268	32.5162	-0.367264	0.0369233	0.352189
Arrb2	12.1315	15.0157	7.76136	13.7824	10.2328	8.08121	9.14919	8.92747	9.28192	9.06517	-0.399509	0.0370467	0.352938
Bcor	1.42552	2.65247	2.04461	2.91231	2.48025	3.52721	2.13733	2.58955	5.30715	3.12046	0.513487	0.0372319	0.354436
Slc34a3	0.514577	0.0923722	0	0.425036	0.024394	0.733269	1.59266	0.492811	0.45372	0.574841	1.96619	0.0372538	0.354436
Dpp6	0	0	0	0	0	0.00977654	0	0	0.0929183	0.145217	4.9069	0.0373153	0.354783
A230065H16Rik	0	0	0	0	0	0.382074	0.199168	0.616276	0	0.472932	4.4387	0.0374049	0.354922
Mmp2	0.85311	1.06066	1.67525	1.45751	0.955643	1.83665	2.21603	1.81964	1.16454	2.73831	0.684764	0.0373631	0.354922
Trem1	1.17526	0.355422	0.290087	2.26442	2.13673	0.228202	0.324429	0.513088	0.30808	1.15042	-1.30966	0.0373857	0.354922
Ooep	0.0796069	0	0	0	0	0.0519931	0.216824	0.447272	0	0.308915	4.01013	0.0374672	0.355275
Glt28d2	0	0	0	0	0	0.0458572	0.0239045	0.271211	0	0.0908196	4.54951	0.0375078	0.355422
Amacr	3.2837	3.3894	3.41728	3.57294	3.52197	4.33806	6.17424	4.7172	4.71943	3.4028	0.449189	0.0377738	0.357238
Nat8l	0.0147167	0.0387466	0	0.0925717	0	0.00961183	0.190397	0.103358	0.25122	0.190361	2.39754	0.0377257	0.357238
Stt3b	54.623	49.5013	47.3124	48.3457	55.5315	41.0737	31.597	40.8411	55.4837	47.5058	-0.252891	0.0377749	0.357238
Birc3	10.528	9.29201	8.81015	12.1124	8.53806	9.44348	5.77225	5.52149	8.97794	8.51127	-0.378122	0.0379136	0.358311
En2	0	0	0	0	0	0.0177426	0	0	0.115933	0.316251	4.90852	0.0380472	0.359335
Slc43a1	27.5046	24.7872	21.2326	29.972	29.0111	37.8809	27.8354	28.7792	31.6809	33.282	0.263563	0.038097	0.359566
Zfp346	6.86516	8.00003	5.21119	9.40963	5.72513	4.85017	2.23727	3.43321	8.04211	5.51118	-0.575137	0.0381578	0.3599
Vipas39	15.9016	16.2969	15.7118	19.1198	19.0886	15.474	16.7866	10.0686	12.3385	11.5038	-0.373036	0.0382374	0.360412
Bbs1	0.25751	0.282491	0.239529	0.263967	0.259613	0.156973	0.0350687	0.0964548	0.179828	0.177647	-1.0245	0.0383348	0.360851
Cd300c	0.696272	0.458291	0.176633	0.389308	0.145233	0	0	0	0	0.180126	-3.36906	0.0383155	0.360851
Gpatch3	8.01112	7.76738	7.75192	9.58887	8.15494	4.76228	2.67847	8.18681	7.35131	6.174	-0.519323	0.0384113	0.361331
Meis1	38.9257	36.9981	27.7331	35.8905	28.7585	22.9794	20.8582	28.5932	34.8727	29.654	-0.308942	0.0385583	0.362474
Aff4	1.82435	1.62388	1.25414	1.63843	1.86324	1.41995	1.24867	0.796642	1.48891	1.20435	-0.41262	0.0385877	0.36251
Epb4.1l3	0.142525	0.171987	0.0361562	0.23243	0.49548	0.682632	0.210271	0.316974	1.23491	0.399438	1.3839	0.0386803	0.363139
Dusp28	1.99775	2.2057	2.19067	2.4322	2.52039	4.25105	2.80838	2.62506	3.20023	3.41767	0.510188	0.0387179	0.363252
Hspa2	1.07518	1.98154	1.52744	2.85556	1.28955	2.94935	2.90405	1.43472	3.28144	3.47687	0.677826	0.0387867	0.363658
Cd63	236.633	293.139	401.049	383.496	316.736	403.507	494.151	418.938	377.396	388.982	0.356328	0.0389367	0.364582
Rabepk	69.3491	64.5717	75.33	62.5292	54.2583	55.0885	53.4892	51.7557	58.9862	56.9591	-0.246992	0.0389113	0.364582
Aplp1	0.281187	0	0	0	0	0	0.984681	0.253905	0.311686	0.75341	3.19487	0.0391947	0.366756
Wdr90	0.665061	0.250142	0.208886	0.43162	0.627556	0.310262	0.636152	0.856317	1.18566	1.06508	0.897054	0.0395188	0.369545
B230378P21Rik	0.100666	0.59633	0.47244	0.316606	0.104988	1.08483	1.131	0.388845	0.683457	0.683609	1.29176	0.0396817	0.370652
Tmem108	0.104101	0	0.066022	0	0.0271427	0.322957	0.0708847	0.0913898	0.0302906	0.488125	2.32167	0.0396894	0.370652
2810032G03Rik	0	0	0	0	0	0.399082	0	1.18013	0	0	5.31065	0.0397714	0.37093
Slc18a1	0.431429	0.101418	0.914661	0.215381	0.192837	1.18749	0.482621	1.70978	0.573871	0.677637	1.27003	0.0397615	0.37093
Hp	36.291	37.8524	21.8563	42.0409	49.2113	23.8891	5.30223	18.1123	7.01208	37.7018	-1.04456	0.0398147	0.37109
Atf7ip2	0.728196	0.455339	0.277097	0.559842	1.10122	1.189	0.718973	0.894989	1.66683	1.27159	0.882846	0.0399122	0.371754
Tekt1	0	0	0	0	0	0	0.465338	0.335971	0	0.176795	4.82415	0.0401462	0.373563
Ubap2l	57.6583	63.2672	68.6251	73.8027	80.8116	52.9179	48.8732	42.0933	72.3945	66.3685	-0.298061	0.040159	0.373563
Car8	0.403015	0.851066	0.579351	0.199519	0.753069	0.932231	1.13199	0.589673	0.872983	1.36841	0.803057	0.0402159	0.373603
Mst1	0.252193	0	0.383864	0	0.0219184	0	0	0	0	0	-4.86277	0.0402155	0.373603
Gtf2ird2	2.13339	2.44369	1.32139	1.27805	1.37255	0.850494	0.490511	0.778341	1.6876	1.41561	-0.727159	0.040255	0.373722
Pls1	4.83416	4.2254	2.65709	3.14253	1.46372	4.09091	5.14989	9.49168	3.55938	4.15185	0.70979	0.0402897	0.373799
Sun2	0.201807	0.0498116	0.121589	0.282093	0.539333	0.0164756	0.0343537	0	0.0978673	0.163149	-1.94972	0.04032	0.373836
Il18r1	0.0200974	0.0132282	0.00509838	0	0.0733607	0.013126	0.246325	0.141147	0.202723	0.012998	2.50423	0.0404514	0.374809
Eno3	9.94401	5.52006	6.42816	5.86147	5.74775	11.1113	9.25925	15.3139	5.41502	9.18202	0.594318	0.0405039	0.375051
Maged1	19.1682	22.5215	17.9006	20.2785	15.1117	21.6863	22.3953	24.2024	22.8922	23.6425	0.271628	0.040573	0.375446
Mex3d	0.0589843	0.368827	0.164597	0.206125	0.461375	0.134834	0	0.0414255	0.0915351	0.114444	-1.74652	0.0406276	0.375706
1700086O06Rik	2.23918	1.04806	2.27217	2.71266	2.33531	1.72245	1.152	1.22314	1.54439	0.933276	-0.696905	0.0407214	0.376328
M1ap	4.21633	4.59453	6.18	4.02737	5.61884	7.71059	5.74197	6.05399	6.28868	7.08997	0.395242	0.0407611	0.37645
4931406H21Rik	0.0747166	0.16393	0	0.0174069	0.0519496	0	0	0	0	0	-4.46406	0.040822	0.376523
Ftsjd1	7.38706	7.00159	5.87407	7.79133	7.03184	6.21065	3.85938	5.64081	6.68018	6.02844	-0.312383	0.0408176	0.376523
Esam	11.1944	13.5426	12.7004	9.7075	11.2426	14.5888	18.2799	17.1435	16.9298	10.3237	0.407425	0.0409624	0.377327
Tyro3	0	0.0317172	0.171141	0	0.263845	0.361931	0.295306	0.270741	0.598237	0.233739	1.83415	0.0409556	0.377327
Unc5a	0	0.0159145	0	0	0.239558	1.72128	0.0164637	0	1.98864	1.31355	4.25578	0.0410474	0.377865
Dusp18	0.788266	0.98307	1.12089	0.608924	1.57931	1.77482	1.05937	2.56409	1.64981	1.1672	0.678629	0.0410916	0.378026
Lsm12	28.4959	31.2087	28.2786	36.1016	34.3042	28.4554	25.8713	23.3762	28.5065	27.67	-0.246569	0.0411895	0.378682
Sphk1	1.12993	0.495817	1.41199	0.672726	1.28755	6.23183	0.370447	0.587824	2.77634	2.24647	1.24375	0.0414625	0.380945
Eva1b	2.74933	2.78404	3.09386	3.4982	3.56583	3.36109	8.01632	3.76276	5.30585	3.78422	0.639662	0.0415896	0.381619
Rprm	0.131624	0	0	0	0	0.214917	0.268876	0	0.153196	0.425639	3.65918	0.041578	0.381619
Mfap3l	0.0990718	0.223576	0.16875	0.0395673	0.0664234	0.166387	0.154194	0.347898	0.301999	0.384448	1.14093	0.0417033	0.382208
Sox7	0	0	0	0	0	0	0	0.454565	0.136966	0	5.2549	0.0417076	0.382208
Sla2	35.4382	31.0925	29.886	32.9084	21.8162	41.0864	41.6873	56.5042	28.2407	34.3919	0.425279	0.0417404	0.382261
Vstm2a	0	0	0	0	0	0.0864641	0	0	0.0821773	0.222613	4.75444	0.0417799	0.382376
Ifi27l1	1.73374	3.60366	1.04168	1.84949	1.52267	0.834358	1.61547	0.769028	0.212408	0.767201	-1.18848	0.0418529	0.382798
Hdac3	98.6733	108.383	94.0608	107.148	103.784	103.382	82.9824	87.3398	86.064	86.9386	-0.199688	0.0418899	0.382889
Atrn	3.44223	5.06706	2.62529	8.89311	6.52626	3.39025	2.67338	4.28667	3.30238	4.33161	-0.564013	0.0420134	0.383219
Bhlhe40	0	0	0	0.107863	0.0643821	0.685413	0.14712	0	0.215547	0.179663	2.84152	0.0419893	0.383219
Cers4	3.32684	3.32773	4.75146	2.92936	3.82484	4.26013	6.84946	5.55606	3.93306	4.69294	0.480665	0.0420339	0.383219
Rhou	0	0	0.108592	0.359014	0.133932	0.484599	0.272044	0.581225	0.332144	0.350675	1.72798	0.041965	0.383219
Zfp354b	0.192633	0.202868	0.322529	0.376976	0.160723	0.452928	0.419737	0.784677	0.523143	0.448508	1.03719	0.0420672	0.383276
Efcab11	3.01864	3.27072	2.87462	3.08351	1.74364	3.00281	5.97662	4.76191	3.0269	4.3251	0.60506	0.042135	0.383648
Bcl2	0.111771	0.220705	0.217384	0.390591	0.220186	0.365	0.135301	0.654151	0.472174	0.634525	0.932522	0.0421639	0.383664
Fgd6	0.668919	0.408838	0.393933	0.267153	1.034	0.30426	0.0976031	0	0.20854	0.471251	-1.38797	0.0422705	0.384388
Lpar6	12.6141	13.8379	10.0148	7.7278	7.81628	8.64543	8.66876	7.21852	6.63083	7.27691	-0.432502	0.0423111	0.384511
Ovol2	0	0	0	0	0	0.409365	0	0.220098	0.267485	0	4.74036	0.0423417	0.384543
Fabp5	68.0564	67.2259	63.1508	74.0615	99.6324	88.1081	148.222	68.9692	83.9823	113.984	0.449951	0.0424545	0.385183
U2af2	18.4578	26.998	14.2356	29.7351	28.9437	15.6462	15.0047	11.8906	22.8034	21.6175	-0.453863	0.0424665	0.385183
Orai1	26.0371	31.639	22.1866	26.7043	34.814	29.0802	22.38	17.4206	18.9078	22.1537	-0.360754	0.0426339	0.386208
Rnase12	1.58673	2.55298	4.38309	7.02362	1.0113	1.15148	2.88117	0.247641	0.478796	1.02622	-1.49712	0.0426249	0.386208
Acbd3	8.0002	8.94638	10.5479	8.31948	9.07988	11.3542	8.08643	13.2593	16.3674	9.65003	0.368841	0.0427445	0.386963
Slc6a8	0.290874	0.0478639	0.0307459	0.271062	0.151681	0.617424	0.181557	0.323452	0.733516	0.219477	1.42091	0.0427793	0.387031
Rims3	0.0983475	0	0	0	0.10257	0	0.334834	0	0.267087	1.78098	3.70225	0.0428356	0.387294
Pglyrp1	1.55204	2.136	4.79632	3.15563	3.45808	3.59393	5.57231	3.46825	5.36448	10.4028	0.867838	0.0429391	0.387982
Rhog	68.6434	87.8113	59.9163	102.806	115.433	79.2886	63.6667	47.6219	63.4959	77.7283	-0.390809	0.0430807	0.388767
Swi5	239.088	247.624	295.837	318.64	294.761	238.602	267.073	216.769	209.59	197.758	-0.300328	0.0430537	0.388767
Ifnar2	16.6145	15.6965	12.4909	20.8341	19.7265	16.1287	13.3738	10.9672	13.2908	14.0923	-0.330883	0.0431488	0.389113
Rnf150	0.0496053	0.195903	0.226513	0.13868	0.093123	0.058317	0.0270218	0.0766447	0.103923	0.0449151	-1.21298	0.0431739	0.389113
A530064D06Rik	0.353999	0.0998592	0	0.0706902	0.0791137	0	0	0	0	0	-4.40391	0.0433087	0.389625
B3galt4	1.0358	2.72708	2.2876	4.47137	2.3194	1.75095	0.912736	0.470707	1.70196	2.04911	-0.921204	0.0434502	0.389625
Dennd5a	3.06388	3.68871	3.38943	3.83553	3.25609	4.76208	2.68044	3.73161	5.99603	6.12027	0.411344	0.0433836	0.389625
Gtf2h4	28.772	29.3283	31.8708	44.6733	47.2475	38.2447	25.473	23.1356	22.5099	28.0858	-0.405625	0.0434067	0.389625
Irgm2	1.42187	1.11586	1.65092	3.38263	1.83938	1.05367	0.707516	1.11382	1.86707	1.07875	-0.708198	0.0434486	0.389625
Lypd1	0	0.185648	0.0596266	0.032855	0.0245134	0.859666	0	0.264118	0.401227	0.121611	2.38968	0.0432674	0.389625
Smarcal1	4.73631	5.10474	4.75165	6.16052	5.52913	4.22421	3.28351	3.58766	5.09619	5.33979	-0.300586	0.0433959	0.389625
Tspan6	60.5508	45.2718	55.8711	47.2718	58.0915	63.2184	97.9729	62.2765	65.9707	56.292	0.38455	0.043317	0.389625
Entpd4	4.4709	4.12194	5.73026	3.84338	6.75058	5.35173	5.79165	6.57536	7.01072	7.74776	0.369906	0.0435112	0.389925
2610002M06Rik	6.69522	5.14312	5.78815	6.44998	6.19347	5.10339	4.82774	5.39534	5.43114	4.53228	-0.261233	0.0436029	0.390009
Il9r	0.747262	0.655805	0.924146	1.32744	1.08784	0.69141	1.42047	0.896555	2.76623	2.96016	0.854766	0.043568	0.390009
Trrap	1.50182	1.51064	0.931952	1.67943	1.46188	1.15692	1.06982	0.941159	1.17725	1.11575	-0.370896	0.0435944	0.390009
AI848285	0.159787	0	0	1.30291	0.694365	3.30476	0.616548	1.64591	1.2605	1.65348	1.97644	0.0439267	0.392657
Mns1	21.8545	18.7947	28.2333	27.6501	25.5102	24.102	20.0226	17.5147	17.2051	16.5761	-0.357956	0.0440087	0.393142
Msx3	0	0	0	0	0	0.466483	0.0572161	0	0	0.10869	4.82777	0.0441611	0.393504
Ptprv	0.173839	0.41608	0.188428	0.353451	0.189543	0.0825732	0.193697	0.0665943	0.190067	0.0408838	-1.1774	0.0441457	0.393504
Scn5a	0	0	0	0	0.0117247	0.0513969	0	0.055268	0.0130845	0.0581662	3.61029	0.0441878	0.393504
Slc30a10	0.543414	0.823746	1.01512	0.851674	0.14598	1.62401	0.80732	1.86198	0.875243	1.17151	0.889032	0.0441121	0.393504
Zyx	157.607	202.418	116.708	187.997	181.473	125.666	130.612	118.551	158.224	158.646	-0.295207	0.0441579	0.393504
Ebi3	20.0212	29.9748	17.4437	22.3661	30.0803	17.9531	19.276	18.5562	17.0949	19.9007	-0.366583	0.0442397	0.39352
Fbxl14	8.7454	8.5145	4.40824	7.9428	7.89762	5.68207	2.55875	2.76711	7.83724	6.73133	-0.577436	0.044245	0.39352
Apoc2	12.0297	3.60822	2.93586	4.57638	3.09685	40.4779	8.0876	5.56113	3.30832	5.12116	1.26353	0.0442854	0.393633
Ncf2	28.2408	34.0827	28.1969	37.2771	38.602	31.8855	22.0021	23.7851	32.1656	28.7975	-0.272942	0.0443956	0.394365
Lpar2	0.134833	0	0.13682	0.0824574	0.105466	0.132094	0.137716	0.426129	0.16347	0.436017	1.46404	0.044457	0.394664
Nxf2	1.21525	1.09317	1.58255	1.1891	1.01394	1.61387	2.86862	1.96302	1.72873	1.41473	0.653458	0.0445561	0.395296
Tmem38a	0.504265	0.814691	1.3025	1.79423	1.96023	2.51502	1.59196	2.92981	1.95637	2.0161	0.767965	0.0446159	0.39558
Gpr137b	0.999212	0.403099	0.874928	0.720893	0.739563	0.90523	1.40466	1.10923	0.937882	1.89703	0.736309	0.044719	0.396246
Neil1	2.21736	1.40543	1.64586	0.975766	1.84148	0.643647	0.391441	0.634448	1.14701	1.43408	-0.942269	0.0448535	0.396695
Ppap2a	1.25111	0.288222	0.698252	0.349769	1.66365	2.00197	1.15008	2.41635	0.995042	2.42747	1.07772	0.0448435	0.396695
Zfp873	13.4937	6.37941	8.04386	7.41632	6.73155	6.71212	6.59955	5.57462	5.42957	6.07924	-0.465715	0.0448479	0.396695
Noxa1	0.575362	0	0	0	0.180019	1.31524	0.0391776	1.17185	0.825913	0.669808	2.46824	0.0449094	0.396695
Tmbim1	10.8195	13.1199	14.5049	14.8621	16.9911	14.4591	7.22554	7.74482	13.1416	11.196	-0.405169	0.0449011	0.396695
Bnip3l	57.4969	52.2248	58.6604	58.3385	45.0747	47.7307	40.9497	52.4514	41.9417	45.2108	-0.256525	0.0449713	0.396995
Ifi204	0	0.496033	0	0.380402	0.130994	0	0	0.029404	0	0.0541554	-3.64506	0.0450918	0.397564
Klhl23	23.267	15.6158	14.7667	18.0944	24.2659	16.5146	7.48218	9.69043	19.5068	17.5918	-0.464001	0.0450702	0.397564
Dnajb2	0.689968	1.14523	0.722965	0.587062	0.81345	1.17557	0.939626	1.49586	1.1522	1.2611	0.595978	0.0451359	0.397565
Fbxl12	1.98598	1.59239	1.63052	2.54894	3.53995	1.41501	1.05725	2.18094	0.644409	1.42456	-0.748187	0.0451555	0.397565
Rps6ka2	0.337641	0.175451	0.5004	0.248403	0.166802	0.197308	0.36301	0.524182	0.806637	1.13782	1.03453	0.045176	0.397565
Ccbl2	11.123	11.7703	12.1008	11.4816	13.6976	14.0823	17.3325	12.2586	14.0912	16.6564	0.305093	0.0452263	0.397721
P2rx7	0.0356334	0.222815	0.442941	0.423381	0.325179	0.046546	0	0.0250258	0.0207367	0.31112	-1.91576	0.0452497	0.397721
Zfp872	1.5906	0.106831	0.115289	0.0226877	0.389332	0.106006	0.0663107	0.182384	0.125938	0.125966	-1.86227	0.0452857	0.397791
Sh3bp1	33.7311	49.5634	31.4698	64.2927	72.6	31.7411	26.2395	27.9518	44.3801	51.5789	-0.482111	0.0453297	0.397932
1700092M07Rik	1.77	0.665728	1.15462	1.4138	1.84599	0.495439	0.34435	0.177585	0.784793	0.32707	-1.65135	0.0453926	0.398237
A630033H20Rik	1.47388	0.988773	1.35898	0.732967	0.192145	0.37024	0.501797	0.398125	0.307898	0.751586	-1.04059	0.0454277	0.398299
Lingo3	0.0558799	0	0	0	0	0.346716	0	0.176604	0.0758778	0	4.04268	0.0454749	0.398466
Gm12942	12.0107	10.3336	18.0639	13.1313	6.93423	17.538	18.226	16.3283	14.7779	19.4198	0.500385	0.045515	0.398572
Nudt10	0.329248	0	0	0.115058	0	0.430079	0.336287	0.423932	0.532234	0.319412	2.35267	0.045599	0.399062
Twf2	80.3526	86.2565	81.4448	88.0101	91.8808	76.5745	55.2473	64.3071	79.1157	91.6555	-0.235673	0.045632	0.399105
Pgf	0.114251	0	0	0	0.208524	0.11193	0.505675	0.922765	0.731369	0	2.87489	0.0457118	0.399556
Rab5c	26.6938	32.8082	13.8225	43.632	41.7916	27.488	26.5782	11.626	18.6981	20.0297	-0.590841	0.0458518	0.400533
Txnrd2	28.9517	30.5763	28.9305	26.4392	27.8539	25.5305	20.9159	27.5242	24.7931	24.629	-0.217675	0.0459006	0.400713
Gimap5	8.25851	6.4123	9.76017	5.18443	10.7534	5.42612	5.69073	3.16051	6.79171	7.19621	-0.528495	0.0460062	0.401388
Adamtsl5	0.112075	0.270484	0	0.130551	0.0974055	0.195196	0.356132	1.07573	0.130443	0.362422	1.85558	0.0461545	0.402195
Gfi1b	193.806	227.36	198.588	251.778	167.586	299.932	331.262	282.855	201.733	217.263	0.371409	0.0461554	0.402195
Pnpla2	11.2106	12.3136	9.93136	23.2833	21.8715	11.8952	9.39138	7.97269	9.89223	15.9189	-0.519341	0.0462579	0.402594
Ptma	999.708	927.174	854.302	1138.15	897.147	884.107	637.086	788.274	874.774	962.231	-0.227582	0.0462527	0.402594
Myh10	1.22221	1.56018	0.357033	1.16485	0.70172	1.6207	2.12681	1.10115	1.71469	1.44519	0.698582	0.0463783	0.403147
Txndc11	18.8492	24.7283	29.5746	27.6337	27.8045	22.0709	12.8128	20.2651	22.5269	25.0494	-0.344067	0.0463523	0.403147
Clec2l	0.268959	0.0442576	0.170576	0	0.175316	0.834399	1.05305	0.377787	0	0.695796	2.19668	0.046531	0.404227
G530011O06Rik	2.58381	1.83355	1.1778	1.89052	1.22106	1.21292	0.797215	0.311893	0.736156	1.74941	-0.863457	0.0466076	0.404645
Rnf43	0.111442	0.146704	0.327945	0.389444	0.534643	0.756969	0.242827	0.532219	0.691768	0.893734	0.999697	0.0467579	0.405702
Hbp1	26.7861	21.4344	22.024	26.5296	19.8649	21.476	15.0913	23.8416	15.166	16.7377	-0.339452	0.0468543	0.40629
A030009H04Rik	0.216044	0.497706	0	0.226495	0.0844947	1.79907	0.404549	0	0.377177	2.06096	2.18554	0.0469436	0.406568
Syce2	89.7171	114.051	144.175	105.356	85.358	119.158	189.561	165.191	126.494	114.782	0.4175	0.0469383	0.406568
Mgea5	7.71168	10.0727	4.64945	7.74173	8.23078	7.36531	5.76932	4.10773	4.98124	6.21822	-0.429758	0.0470339	0.407102
Dazl	0.587879	0.343952	0	0.273918	0.0510932	0	0.111194	0	0	0.0422456	-2.98086	0.0471139	0.407252
Ptprg	0.135921	0.0550548	0.0477428	0	0.114495	0.184375	0.249176	0.007343	0.377239	0.324579	1.69309	0.0471374	0.407252
Zfp324	2.75554	2.21185	2.44379	1.95721	1.76403	1.05349	0.747471	1.52618	2.17287	2.1009	-0.574449	0.0471065	0.407252
Nol4	0	0	0	0	0	0.0579247	0	0.286522	0	0	5.22336	0.0471835	0.407277
Rgs18	217.756	177.179	118.179	164.945	105.844	105.628	124.413	143.313	112.936	109.712	-0.391462	0.0471977	0.407277
Gm16596	0	0	0	0	0	0.0810273	0.380142	0	0.0962626	0.0802367	4.34308	0.0475103	0.409477
Klhl7	12.0002	10.7591	8.33612	9.34731	10.3515	14.2102	7.94207	12.9372	13.2163	17.0092	0.349487	0.0475088	0.409477
Pmm1	32.2612	37.6198	29.0576	35.9356	42.5026	47.358	51.5386	43.9533	34.7504	43.8865	0.32894	0.0475502	0.409573
Ecel1	0	0.0234411	0	0	0.0557139	0.16282	0.291	0.200095	0.0414503	0	3.15853	0.0476566	0.409743
Nxn	9.93259	10.9425	7.27329	11.6193	11.4794	15.1598	9.47342	11.0821	14.5804	14.6246	0.333502	0.0476324	0.409743
Smim13	8.38042	7.32182	5.87226	5.48271	6.94076	8.55313	6.34855	7.70709	12.024	8.7885	0.341146	0.0476076	0.409743
Bbs5	7.9902	6.95285	6.11531	6.38902	6.03807	5.92618	5.07183	4.6605	4.36088	5.6056	-0.386127	0.0476931	0.409808
Erc2	0.0315915	0	0.0280499	0.0110399	0.197687	0.175381	0.268891	0.122029	0.238999	0.122591	1.78701	0.0477504	0.410053
Atp10d	0.33363	0.826106	0.834275	0.355321	0.405946	0.933863	0.659891	0.747571	1.02316	1.22273	0.696168	0.0477948	0.410186
Parm1	7.83431	8.22022	8.394	10.0492	8.91563	6.29061	5.5542	9.15945	6.56159	3.21893	-0.494502	0.0478803	0.410423
Rbm24	0	0	0	0	0.0932482	0.0583954	0.304404	0.146518	0.0809379	0.0963761	2.884	0.0478803	0.410423
Chtf8	37.6999	44.6442	21.7141	72.2192	70.1578	44.7918	28.6395	22.3099	39.6179	34.6442	-0.539762	0.0480234	0.411402
Pex11c	3.66934	5.16737	6.58091	4.2345	3.60438	3.28826	2.90527	2.81675	3.01267	4.08402	-0.557424	0.0480971	0.411536
Tango2	113.284	100.589	117.578	100.512	84.6231	129.864	144.682	146.286	100.876	122.152	0.321884	0.0480727	0.411536
Hmgcll1	0.186058	0.227434	0	0	0.0831624	0.190958	0.959228	0.298676	0.216551	0.206285	2.01867	0.0481619	0.411843
Plac8	75.5155	99.0462	101.004	128.619	117.776	74.1166	89.1155	95.4059	46.2222	78.8399	-0.433114	0.0482827	0.412378
Uck2	54.8341	55.9595	59.9812	70.3703	82.6345	56.0905	38.9525	38.5108	57.213	68.0927	-0.33788	0.048276	0.412378
Fam189b	4.55456	4.46575	3.43438	5.59813	4.04578	6.07246	4.40597	3.79436	7.66514	8.73541	0.458356	0.048422	0.413028
Pnma2	0	0	0	0	0	0.208352	0	0.194172	0	0	5.17262	0.048446	0.413028
Tmc4	1.55637	1.07833	1.65204	1.66028	0.854312	0.749001	0.948211	1.17936	0.540256	0.582759	-0.768634	0.048411	0.413028
Cma1	0	0	0	0	0	0	1.45933	0	0	0.173262	5.23274	0.0485445	0.413443
Trim3	1.49575	1.96902	1.19608	0.681783	1.2378	2.50598	0.730652	2.46635	3.19162	2.29226	0.742928	0.048553	0.413443
2010109A12Rik	0.175338	0	0.222403	0.36764	0	1.03066	0.716349	0.738856	0.204075	1.0206	2.26059	0.0486768	0.414249
Itga4	5.9125	6.60616	6.42604	6.14728	6.18673	4.14882	3.63999	3.83671	7.53364	5.77063	-0.348405	0.0487353	0.414498
Tnfaip8l2	18.0696	19.334	15.3595	21.9064	26.571	18.905	13.0037	9.62313	11.6617	20.6591	-0.460989	0.0488073	0.414862
Ranbp3l	0.283252	0.186439	0.0878247	0.0439932	0.131295	0.0411108	0	0.0221036	0.0366305	0.0814193	-2.01234	0.0488912	0.415327
Rgs2	27.5579	20.1986	32.3789	22.0058	31.1722	24.2346	15.9381	23.3911	18.1123	23.7297	-0.350378	0.0490724	0.416617
Cpe	0	0	0	0	0.0478561	0.269723	0	0	0.516262	0.148384	3.92958	0.0491725	0.416997
Ly96	4.78037	5.87342	6.10394	3.00697	3.40683	3.0181	3.58056	1.45484	2.41099	3.09171	-0.784498	0.0491899	0.416997
Myc	214.56	198.88	168.697	223.218	233.776	220.39	165.653	149.507	169.047	162.288	-0.262381	0.0492054	0.416997
Sstr2	0.165951	0	0	0	0	0.162579	0.564996	0	0.257531	0.268322	3.5946	0.0492799	0.417379
Bbs12	10.3428	7.95099	8.03164	8.44274	9.83992	11.7828	8.89737	10.979	11.9154	10.3147	0.269417	0.0493796	0.417726
Cplx1	0	0	0	0	0	0.114518	0	0	0.765281	0	5.17569	0.0493702	0.417726
Bend4	19.4956	13.1828	5.20376	9.03872	9.0297	14.9633	16.8452	18.7351	19.3553	11.4576	0.545804	0.049575	0.41901
Mcc	0	0.0150099	0	0.0717219	0	0.0744697	0.147515	0.0320314	0.0398124	0.154861	2.43073	0.0495905	0.41901
Gfap	0	0	0	0	0	0	0.0160674	0.0331445	0	0.320484	4.84719	0.0496323	0.419114
Postn	0.903991	0.307104	1.33158	1.12096	1.20131	0.39996	0.814109	0.532485	0.282835	0.528077	-0.927632	0.0497237	0.419636
9230114K14Rik	2.72197	1.94092	2.5204	1.90243	1.3721	3.17037	2.44037	2.67635	3.78409	2.9634	0.512658	0.0498699	0.42062
Notch3	0.0120969	0.00796225	0.00920635	0	0.0315406	0.0948089	0.0411851	0	0.0844767	0.0860602	2.29443	0.050162	0.422748
Palm3	0	0	0	0	0	0.025625	0.0267156	0.137775	0.0913295	0.0507499	3.99692	0.0501818	0.422748
Axin2	0	0.014853	0.0114492	0.157716	0.035302	0.0442149	0.0614623	0.110938	0.35019	0.350268	2.04787	0.0502121	0.422752
Atg12	21.7079	18.9073	17.8902	16.735	20.7298	23.6467	18.5883	24.9944	22.0644	24.3636	0.238389	0.0504131	0.424193
Csda	348.323	362.244	338.244	319.693	348.8	364.502	348.321	386.374	396.321	414.378	0.147355	0.0505409	0.424765
Dact1	0	0.0168158	0.110178	0	0	0.0834294	0.121772	0.233254	0.297349	0.0660923	2.41977	0.050527	0.424765
Pik3r3	0.537649	0.556104	0.389694	0.187886	0.62081	0.0627055	0.156898	0	0.320332	0.347724	-1.38702	0.0506378	0.425328
Rraga	14.7319	15.7423	13.1636	21.9684	30.6044	16.0103	11.7776	7.5818	17.9794	14.5425	-0.511636	0.0506976	0.425578
Lgalsl	4.41438	5.2022	1.91784	1.73662	2.94981	3.78088	3.59981	5.49511	5.7224	5.84677	0.588266	0.0507512	0.425776
Arf6	35.076	37.8007	35.3446	37.7087	36.7565	32.9505	27.4437	34.8715	35.8989	32.4624	-0.166599	0.0509484	0.426879
Prtg	0.909984	1.27008	0.305943	0.383134	0.314445	0.393834	0.253823	0.307997	0.157379	0.553078	-0.934976	0.0509513	0.426879
Slc12a2	0.943171	0.485001	1.03184	0.999095	0.829966	1.48226	0.842919	0.838352	1.61803	1.70608	0.571168	0.0509728	0.426879
Tceb3	33.7094	32.7101	30.4904	37.6873	40.2523	29.1639	29.3365	29.2149	30.9375	33.8053	-0.200649	0.0510507	0.427279
Zik1	4.19557	2.30884	2.92551	3.5733	5.54734	2.45572	2.84124	2.04492	1.91236	3.58833	-0.528491	0.051106	0.427489
Rgs9bp	0	0	0.0185026	0	0	0.0285816	0	0.163916	0.0169778	0.0754739	3.49243	0.0511403	0.427525
Dmrt1	0	0	0	0	0	0	0	0.209851	0.165605	0.193249	4.62553	0.0513188	0.427676
Il27ra	1.80748	0.309321	0.33014	0.378982	2.63911	1.29856	1.27998	1.54869	3.70252	4.76946	1.18594	0.0513392	0.427676
Lhpp	15.4861	18.379	18.035	15.3785	12.6277	18.0027	19.5425	21.4582	19.6479	20.0699	0.298397	0.0513102	0.427676
Nub1	15.2402	19.678	18.3715	22.1584	21.0428	18.9266	14.1268	15.684	16.8424	15.8461	-0.2519	0.0512037	0.427676
Slc25a33	15.5109	18.1612	16.6485	19.7853	20.1009	21.3978	28.7919	20.6725	20.1184	21.487	0.325766	0.0512485	0.427676
Stxbp5	1.85309	1.52639	1.08526	3.08617	1.8443	1.18263	0.814768	1.32376	1.73365	1.49297	-0.531322	0.0512637	0.427676
C630043F03Rik	0.178797	0.305982	0.117931	0.0999712	0.0745893	0.186842	0.219144	1.0548	0.138733	0.53193	1.46949	0.0514253	0.427891
Gls2	1.09366	0.25709	0.247717	1.44685	0.794353	1.07144	0.452135	1.56361	1.74266	3.76396	1.14624	0.0514158	0.427891
Mxd4	4.15637	5.36422	4.36234	6.43646	4.16482	3.8324	2.4417	2.91908	3.00371	4.9546	-0.527296	0.0515769	0.428901
Mal2	0	0	0	0	0	0.0904586	0	0.559312	0	0	5.17508	0.0516266	0.428987
Stat2	1.83686	2.25975	1.54773	1.86459	1.4482	1.5139	0.729609	0.706459	1.81553	1.35771	-0.563392	0.0516477	0.428987
Ccser2	1.45275	1.6524	1.16381	1.33599	0.936984	0.724103	0.746245	0.948689	1.19645	1.18682	-0.452593	0.0517253	0.42938
Cxcl5	0	0.76428	0.0147283	0.0811549	0	0.189594	3.51841	0.570846	0.0225243	0.413037	2.57154	0.0517582	0.429403
Eps15	11.7754	10.2874	8.84	8.97478	9.90994	10.9155	9.22745	13.6711	14.5528	11.9347	0.268432	0.0519571	0.430801
Gm16515	0.600679	1.39901	0.421982	1.17874	1.10837	1.32784	1.90349	0.876181	1.83744	1.71832	0.713329	0.0520382	0.430969
Ripk4	0.216531	0	0	0	0	1.13137	0.3686	0	0.661547	1.90806	4.249	0.052021	0.430969
Lrrc8c	17.7295	20.3884	25.4696	23.4772	21.9621	16.2601	16.7903	20.2041	19.2516	18.9132	-0.263793	0.0521642	0.43151
Mapk14	55.2466	66.3496	58.3322	57.4581	63.4254	47.6466	31.5215	46.3183	65.1966	58.9771	-0.289093	0.0521369	0.43151
Ubr7	38.4401	42.8315	43.1579	46.5353	52.7596	37.089	31.333	35.0816	45.7963	43.5022	-0.226534	0.0523165	0.432518
1810010H24Rik	0.874299	0.748111	0.598848	0.855486	0.547101	0.68523	1.30972	2.39473	0.780151	2.14872	1.02482	0.0524403	0.433036
Wsb1	67.1568	61.1348	58.4195	58.1562	64.191	52.0846	48.1055	59.7051	58.0257	57.1837	-0.173577	0.0524288	0.433036
1700048O20Rik	0.883903	0.855576	0.989259	1.70796	1.08453	0.271669	0.35404	1.27807	0.443782	0.403528	-1.01211	0.0524827	0.433135
Abcb4	1.01391	1.17952	1.65692	0.395518	1.14351	1.64782	0.642224	2.08657	2.65289	2.54673	0.785118	0.0525561	0.433463
Slc25a21	0.625285	0	0.361312	0.412743	0.235492	1.42936	0.804231	0.268367	0.822103	0.831274	1.34671	0.0525836	0.433463
Eif4enif1	33.2324	30.3064	28.1843	29.5771	30.158	26.6155	21.8243	24.2489	28.4474	31.909	-0.196904	0.0526166	0.433484
Gypc	93.4434	73.5626	79.9739	69.7717	78.901	90.1357	100.299	106.759	89.0427	86.5507	0.259148	0.0527909	0.434416
Pura	2.04054	3.23924	1.44638	1.59395	2.15944	3.68459	2.08417	3.2034	4.05141	2.7947	0.593488	0.0527657	0.434416
9930021J03Rik	1.61619	1.6863	0.570965	1.47264	1.16742	1.12594	0.798879	0.706268	0.942857	0.797503	-0.567432	0.0529276	0.434982
Bbs9	1.64894	2.13389	2.31842	4.55127	1.88004	1.78885	1.46534	1.88432	1.58305	1.73524	-0.574372	0.0529517	0.434982
Oaz3	0	0	0	0.236464	0.0882137	0.165728	0.172781	0.53463	0.623482	0.328222	2.52659	0.0529327	0.434982
Cdk6	2.41186	2.15081	4.55927	5.89991	7.18109	2.31205	1.50984	3.87954	3.98433	1.81146	-0.733659	0.0531102	0.43598
Fbxo42	5.69215	8.04829	5.82951	6.36987	8.73567	4.5756	3.55567	4.68104	7.43037	6.7335	-0.379988	0.0531653	0.43598
Pml	3.62755	4.12845	3.05542	5.85754	5.12515	3.01115	1.07077	3.08734	4.61725	3.21291	-0.5633	0.053152	0.43598
Mgst1	5.40035	3.01801	6.66897	4.55775	2.23163	5.8563	5.2036	8.80203	6.16683	9.16004	0.662255	0.0534154	0.437748
Pgap1	0.054496	0	0	0	0.00473631	0.00593209	0	0.11482	0.158568	0.15273	2.94982	0.0534426	0.437748
Ezh1	1.60372	2.6691	2.66188	2.43387	3.38098	0.912755	1.2324	1.44812	2.8976	2.08922	-0.593405	0.0535386	0.438282
Ccnl1	71.9857	74.9495	60.0804	86.1596	76.6414	70.889	56.398	62.0081	63.5893	66.7787	-0.213836	0.0536772	0.439163
Mtus1	3.51952	3.73613	1.00361	4.59603	6.75477	2.4283	0.639671	2.89926	0.923985	2.52441	-1.06066	0.0537477	0.439487
Tmem30b	0.204936	0	0	0	0	0.267696	0.19935	0.205613	0.408896	0.0757383	2.65779	0.053886	0.440364
Nrde2	3.47235	5.03156	5.34443	4.88997	5.48619	5.60197	4.4994	7.69821	6.43412	7.1562	0.356646	0.0539706	0.440801
Vcl	10.4189	8.18824	7.43986	9.76062	14.2104	6.25276	4.4919	8.63369	8.96831	9.59068	-0.412991	0.0540639	0.441242
Zfp383	0.220043	1.03798	0.269803	0.230687	0.248614	0.0718576	0.224748	0	0	0.213469	-1.96429	0.0540867	0.441242
Hist3h2ba	0.154977	0.102007	0	0.108316	0.242445	0.80975	0.31658	0.326527	0.721503	0.501156	2.22647	0.0541193	0.441254
Eml1	0	0	0.00580227	0	0	0.298765	0	0	0.124229	0	4.55389	0.0541783	0.441428
Mxd1	2.80361	2.25242	1.52182	1.68574	2.02098	1.4945	0.407074	1.40437	1.74352	1.69324	-0.629159	0.0542028	0.441428
Heatr2	16.9021	16.9079	13.0615	18.324	26.4999	13.0612	7.65368	14.1037	17.0752	17.7681	-0.41328	0.0543267	0.442183
Pacs1	3.07598	4.32601	3.69953	4.74822	5.74677	3.1797	2.00408	1.88055	4.73912	3.76409	-0.493283	0.0544128	0.442553
Porcn	0.050678	0	0	0	0.290696	0.761276	0.138031	0.177959	0.15729	0.688296	2.4773	0.0544433	0.442553
Slc17a9	3.8924	6.39062	3.28407	5.65489	5.74718	3.5134	3.51404	3.16371	4.25885	4.04483	-0.432433	0.0544657	0.442553
Gapdh	1672.37	1963.34	1621.22	2465.08	2597.87	1907.68	1677.25	1235.17	1432.47	1950.96	-0.330439	0.0545108	0.442667
Slc44a4	0.327797	0.620305	0.155919	0.630032	0.534172	0.107046	0.418507	0.115108	0.0794833	0.132502	-1.37597	0.0545663	0.442864
Farp1	0	0	0	0	0.0722128	0	0.0269411	0.180619	0.130476	0.332659	3.15562	0.0546355	0.442919
Plscr3	8.38309	11.9987	7.39303	11.4412	12.8443	9.55669	6.80835	6.35857	9.60326	8.5171	-0.3561	0.0546285	0.442919
Wdr53	14.0068	15.9892	18.642	12.9582	13.1615	11.1811	11.7031	14.1142	10.737	11.5096	-0.344607	0.0547672	0.44348
Ythdf2	72.5	58.0798	59.9222	55.8752	63.5594	57.2156	49.3186	53.9791	57.6076	54.7068	-0.189633	0.0547439	0.44348
Rab11fip2	0.0632141	0.093618	0.100228	0.154635	0.148338	0.0722515	0.247502	0.321872	0.349478	0.194198	1.07205	0.0549404	0.44418
Tecpr1	0.253828	0.531591	0.134638	0.177404	0.505386	0.15071	0	0.0162061	0.214857	0.164163	-1.57336	0.0549125	0.44418
Ttpa	9.53616	5.59316	5.92417	4.75127	8.09104	6.51606	8.67925	11.3391	12.4178	7.61271	0.45663	0.0549475	0.44418
Kcne3	3.63537	6.00046	3.07884	2.77535	3.73311	2.55698	2.78006	2.31749	2.03964	3.43633	-0.550438	0.0552717	0.446546
Gpi1	181.17	232.25	195.532	282.472	267.123	212.855	166.636	136.169	177.317	241.001	-0.317902	0.0553578	0.446987
Rhoc	4.82247	3.47364	3.76248	3.3705	3.27393	7.96331	6.75331	3.77031	4.51851	4.64898	0.571858	0.0554652	0.4476
2410006H16Rik	82.1208	111.946	106.173	136.205	126.513	78.1382	99.2043	91.4889	80.054	101.505	-0.320909	0.0556115	0.448525
A730046J19Rik	0	0	0	0	0.0638692	0.293313	0.125099	0	0.0871159	0.0660116	3.13504	0.0556475	0.448561
C230052I12Rik	49.1175	60.945	52.6087	58.2541	53.6083	45.7681	49.7286	49.7813	46.0759	42.9234	-0.227693	0.0560534	0.450466
Dhrs9	0	0	0	0	0	0.133665	0.185805	0	0	0.110301	4.61769	0.0560742	0.450466
Fgd1	0	0	0.0695842	0	0.0429107	0.394126	0.112064	0.0192641	0.0744915	0.12418	2.47888	0.0560592	0.450466
Gm2694	0	0.370933	0.0714819	0	0	0.276051	0.479667	0.692633	0.491934	0.546715	2.47646	0.0560251	0.450466
Trpv5	0	0.0243247	0.281254	0.0258291	0.0578139	0	0	0	0	0	-4.31962	0.0560241	0.450466
Zfp787	0.758969	0.965814	0.834332	1.80355	1.00264	0.4957	0.310079	0.319821	1.02077	0.719933	-0.911459	0.0559737	0.450466
Clic5	0	0.0215483	0	0.0457619	0.00853584	0	0.167189	0.0344883	0.0381032	0.222318	2.66555	0.056172	0.45062
E4f1	10.2655	8.35393	8.30504	7.33129	7.98104	6.534	3.83816	7.91749	7.31361	7.46009	-0.367397	0.0561886	0.45062
Itgb7	0.898331	1.77386	1.52232	0.703201	2.36099	2.20607	1.63933	0.70662	3.88948	5.62404	0.914933	0.0561374	0.45062
Cxcr7	0	0	0	0	0.108032	0.135308	0.451412	0	0.176824	0.21438	3.1753	0.0563702	0.451672
Gulp1	2.42151	1.19008	1.54803	2.14375	1.34692	1.41285	2.92397	1.60996	4.25887	3.52897	0.661503	0.0564152	0.451672
R3hcc1	7.07412	6.52606	6.51422	10.2388	7.46497	8.51294	5.57548	12.6358	14.4356	11.528	0.460896	0.0563917	0.451672
Fam117a	3.85669	3.60303	2.46173	2.63753	3.84927	5.79616	2.28725	3.69885	6.33897	5.68597	0.520915	0.056505	0.451881
Prr15l	0.282189	0	0	0	0	0.460761	0.480371	0.495464	0.246328	0.0456265	2.8876	0.0564796	0.451881
Ptgis	0.932869	0.216713	0.180971	0.460233	0.858459	1.32608	1.12096	0.462471	1.12834	1.49059	1.0914	0.0567415	0.453517
Arfip1	16.4126	13.2571	11.4075	14.8789	11.5168	14.9864	13.8231	18.5324	19.189	15.6646	0.281409	0.0568011	0.453668
Arhgap30	3.21213	3.14318	2.33595	3.71175	4.02004	2.2098	1.26858	2.45144	3.26502	2.92227	-0.452933	0.0568256	0.453668
Noxo1	0.0858673	0.0565185	0.261398	0.120028	0.201496	0.30845	0.906266	0.241223	0.216537	0.333208	1.43004	0.0568563	0.453668
Trpc2	1.52517	0.898993	0.975937	2.37057	2.01798	1.68002	0.60451	0.655477	1.13043	0.647786	-0.728702	0.0569554	0.454203
Lamb1	0.182925	0.0109457	0	0	0.0607023	0.0651668	0.249115	0.0116792	0.245163	0.634554	2.29002	0.0570199	0.454463
4833420G17Rik	20.178	19.8399	15.4106	19.4503	18.706	16.2467	16.3082	14.1713	15.9328	17.193	-0.228065	0.0572747	0.456237
Tnfrsf13b	9.86478	9.61311	7.3776	15.2219	10.6223	9.87355	5.58307	6.11839	6.9088	8.94864	-0.498068	0.057357	0.456636
Abca2	0.190717	0.384439	0.0786204	0.333237	0.335652	0.420395	0.105514	0.301372	0.952636	1.07157	1.076	0.0575367	0.45781
Nebl	0.161217	0.636686	0.44988	0.157748	0.52123	0.168471	0	0.294385	0	0.0625604	-1.90204	0.0576091	0.45813
Fahd1	16.5947	11.7319	14.7084	15.9417	13.9953	20.5617	16.4613	20.1919	17.5923	15.5469	0.305707	0.0577013	0.458596
Lsm14b	0.303348	0.224624	0.211625	0.344524	0.395465	0.619136	1.21352	0.346199	0.500174	0.318809	1.05639	0.0577323	0.458596
Rab3b	0.0578828	0.266692	0	0.303414	0.241472	0.207925	0.43355	1.07728	0.426672	0.430511	1.59598	0.0577672	0.458616
Bves	0.239167	0.0787108	0	0.585052	0.436512	0.27336	1.5064	0.755868	1.11346	0.541385	1.70155	0.0578343	0.458892
Atg13	9.81562	9.1335	8.03643	9.19091	9.88645	6.63913	4.22993	4.77834	10.9965	8.53971	-0.411772	0.0581025	0.460763
Zbtb8b	0.0292231	0	0.00741342	0	0	0	0	0	0.0793624	0.491401	4.0688	0.0582125	0.461139
Zdhhc8	0.572407	0.987378	0.160232	0.979468	1.25572	2.19155	0.416644	0.526771	2.37389	2.80845	1.04353	0.0582149	0.461139
Sox6	0.44159	0.424808	0.292987	0.443167	0.17123	0.281017	0.192749	0.111331	0.206464	0.256306	-0.758334	0.0582693	0.461312
Mapk8ip3	2.51551	1.41919	1.12869	2.69101	1.40991	0.480586	1.07199	0.769165	2.02488	1.31702	-0.702409	0.0583677	0.461833
1700024F13Rik	0.143626	1.03989	0.838016	1.60611	0.973647	1.50088	2.24934	1.0087	3.39901	2.04358	1.12657	0.0584272	0.462047
Ngrn	24.5527	22.2348	23.3964	25.7208	23.1278	22.8667	21.1741	18.3828	20.1143	16.5306	-0.264705	0.0585626	0.46286
Magi1	0.0492393	0.084265	0.0774455	0.0206485	0.102707	0	0	0.0138326	0.019103	0.0573219	-1.9372	0.0587744	0.464034
Poglut1	26.9956	24.2823	29.9223	22.6056	30.4123	23.9522	20.4381	21.0035	27.0725	21.836	-0.242083	0.0587766	0.464034
Rad51b	1.99825	3.0095	3.25635	2.91158	3.23204	2.34476	2.07557	1.71263	2.5754	2.27808	-0.408281	0.058901	0.464758
Ptprs	0.151489	0.516686	0.747645	0.616019	0.574521	0.863486	0.365721	0.435244	2.041	1.38057	0.906868	0.0590041	0.465313
Nags	0	0	0.311175	0	0	1.27588	0.278411	0	0.405384	0.587644	2.84497	0.0591483	0.466191
Eomes	0	0	0	0	0	0.06757	0.24656	0	0	0.0167277	4.6952	0.0592858	0.466613
Galnt4	1.46581	1.16271	1.42066	1.53671	2.14611	1.7306	1.38198	1.70256	3.28813	3.13573	0.516317	0.0593334	0.466613
Gsdmd	2.4346	3.59666	2.56655	4.80223	3.32907	3.4982	5.67325	2.92575	6.00305	6.54324	0.556798	0.0593303	0.466613
Hnrnpa2b1	297.171	276.339	290.887	346.382	341.992	235.107	232.893	232.71	360.311	264.212	-0.240356	0.059309	0.466613
Fndc3b	0.181689	0.101191	0.0248185	0	0.342539	0.282971	0.00951659	0.932481	0.558487	0.433873	1.76268	0.0596301	0.468687
Plxnc1	2.83687	1.94805	3.49801	3.87015	2.81643	1.31836	1.25374	1.89659	2.77797	3.35195	-0.526643	0.0597053	0.469019
Ank3	0.503583	0.396571	0.0844069	0.263972	0.304806	0.0939719	0.220436	0.227362	0.0941972	0.151214	-0.948984	0.0598381	0.469802
Bpgm	16.6802	12.5387	19.9435	16.8863	16.3787	21.3333	17.5589	25.0937	18.747	20.3138	0.312825	0.0599217	0.470086
Cd300ld	0.236567	0.0519033	0.850186	0.57869	0.452326	0.0257512	0	0.359979	0	0.1275	-2.12471	0.0599736	0.470086
Tpi1	659.635	702.678	748.297	753.142	824.657	712.223	640.903	536.443	569.806	701.121	-0.224779	0.059945	0.470086
Ntrk1	0	0	0	0	0	0	0.126404	0	0.345697	0.0240121	4.6443	0.0602083	0.471197
Pawr	8.88318	6.26214	7.46728	6.68618	7.07177	11.6723	5.08237	8.04766	17.0278	10.0626	0.486148	0.0601721	0.471197
Tnfrsf13c	1.00824	0.265453	0.30693	0.0352338	0.788647	0.987759	1.20143	1.02675	1.31039	0.782497	1.17116	0.0602149	0.471197
Kdm6a	7.93869	7.75987	4.05098	5	6.03358	3.09904	3.74044	5.31911	5.33853	5.53565	-0.422679	0.0603148	0.471718
Taf1	2.44386	2.26769	2.92444	1.87469	1.81523	2.13338	1.83454	4.91465	4.33827	3.08404	0.504108	0.0603484	0.471721
Gja4	0.512912	0.937784	0.852992	0.836458	0.475496	1.48886	1.12537	1.52095	0.707524	1.54805	0.798683	0.0607428	0.474034
Prickle3	1.94112	1.96973	2.34931	2.00676	2.1299	3.82978	2.47828	1.93131	2.41615	4.31551	0.505774	0.0607444	0.474034
Slc46a1	5.45166	5.76694	6.5322	5.51125	4.59426	8.42464	7.22543	6.8371	6.70394	6.39062	0.344118	0.0607212	0.474034
Pabpn1	41.9604	36.331	18.7063	22.997	25.7932	19.6702	19.6316	11.5168	32.7453	21.1419	-0.488645	0.0608305	0.474445
Tlr2	3.73572	2.81331	3.16751	4.93964	8.35382	2.94545	2.81873	3.61638	2.53305	3.7003	-0.558482	0.0608712	0.474501
Smg6	0.927882	2.22483	2.01762	1.7255	2.18601	0.941497	1.13952	0.942586	1.66493	1.70388	-0.525209	0.0609323	0.474717
2310022B05Rik	6.18875	4.93408	4.67311	6.33582	8.0908	7.32497	4.5306	8.93777	9.76186	9.8843	0.405289	0.0611322	0.476013
Mapk1	64.3604	51.9823	53.7583	70.643	69.5058	56.7883	41.9878	48.5517	61.7174	57.7933	-0.228463	0.0612214	0.476185
Stk17b	25.5016	24.0976	15.4	18.643	22.393	16.2728	16.1072	16.2838	19.0937	19.9435	-0.27628	0.0612205	0.476185
Mfsd9	0	0.742396	0.68053	0.106529	0.651751	0.736662	0.498172	1.94825	2.14063	0.492888	1.37344	0.0612882	0.476365
Ociad2	11.0012	15.3441	12.7137	9.00087	7.60345	13.4293	16.26	15.2992	13.6002	14.2582	0.387376	0.0613117	0.476365
Chrna7	0	0	0	0	0.0239624	0	0.344186	0.0322727	0.0891384	0.0297194	3.81084	0.0614936	0.477331
Kcnip3	1.04214	1.39149	0.694927	0.665938	1.41295	2.00305	0.648792	2.21664	2.2526	1.40578	0.700515	0.0615033	0.477331
Mgll	0.290665	0.0409966	0	0.145107	0	0.39324	0.890638	0.262463	0.0483289	0.241698	2.05585	0.0615636	0.477538
Vwa5a	7.76635	6.75497	6.14514	6.25192	7.90693	7.42742	3.54125	3.99341	5.89161	6.4281	-0.366807	0.0617176	0.478472
Pi4k2b	9.6475	9.70256	10.1469	9.06716	7.51502	9.882	8.30328	16.2235	13.8672	11.0257	0.351521	0.0617773	0.478673
Mpp5	7.05742	6.04455	5.34454	3.98257	4.40716	7.63675	6.08702	5.78873	9.14026	5.97315	0.358848	0.0618684	0.478854
Nlgn2	0.249722	0.455176	0.370357	0.0671288	0.180307	0.363837	0.261602	0.377749	0.804876	0.944201	1.01107	0.0618886	0.478854
Ppap2c	13.6014	10.7584	8.63355	10.9342	12.6938	17.4236	13.5146	11.1924	12.3202	17.8577	0.353149	0.0619019	0.478854
Miip	43.0874	48.5232	38.0218	40.9305	35.5685	37.6603	36.4483	31.6381	26.3802	36.4017	-0.287938	0.0619395	0.478884
Hdac10	15.9136	11.3629	10.8585	14.3001	10.1322	12.8991	9.16698	7.38437	9.83965	9.94752	-0.349003	0.0621371	0.479943
Pdk1	15.132	15.6848	18.3728	16.2497	17.274	9.07678	6.44459	11.8228	16.5525	19.2224	-0.419579	0.0621441	0.479943
Ephx1	0.346254	0.113953	0	0.201669	0.120373	0	0.432248	1.86437	0.291057	0.597173	2.10171	0.0623843	0.481537
Dnajb1	137.932	126.74	101.743	170.47	122.408	148.102	99.0068	90.016	97.2447	91.2112	-0.327219	0.0624648	0.481895
2310069G16Rik	0.445872	0	0.876607	0.23372	0.290634	0.800826	2.50473	0.626285	1.08114	0.648828	1.58316	0.0625983	0.482025
Cnst	3.17114	5.48255	2.11843	3.79736	4.43176	1.47742	1.26679	1.91534	4.47004	3.39088	-0.626089	0.0625939	0.482025
Enc1	0.344392	0.186679	0.046253	0.169907	0.0316922	0	0.0965604	0	0.0392976	0.0524084	-1.9989	0.062522	0.482025
Fut4	2.22906	1.32909	1.25735	0.659826	0.711102	1.91829	0.928543	1.54708	2.74699	3.35818	0.738058	0.0626174	0.482025
Pcdhb22	0	0	0	0	0	0	0	0.418051	0.10939	0	5.00126	0.0627286	0.48262
Fam20b	6.00818	6.9094	7.21252	6.35427	6.90456	6.26372	6.02085	8.32779	11.5316	10.5869	0.335399	0.0627835	0.48278
Rasal3	12.0989	11.9368	9.83101	14.1909	12.7273	10.0013	5.32025	7.24924	12.4495	12.5064	-0.37644	0.0629352	0.483684
Yipf3	21.2002	22.2831	17.3682	26.1693	30.1125	22.5427	16.0432	12.4685	17.3108	23.2389	-0.360615	0.0630622	0.484398
Ctnna1	13.7489	13.7293	16.9421	13.8294	12.2537	13.1794	10.6078	26.4899	28.5768	18.2407	0.438113	0.0631787	0.485031
Klf15	0.460741	1.43361	0.276268	0.0878234	0	1.91495	1.56864	0.911922	0.585003	1.38156	1.51526	0.0633326	0.485784
Ly6k	0	0	0	0	0.324097	0	0.0846398	1.92058	0.385797	0.803924	3.26141	0.0633453	0.485784
Cdr2l	0.856979	0.888837	0.362336	0.744157	1.39483	0.797166	1.25548	1.16726	1.54148	2.217	0.71926	0.0634318	0.486121
Mtfp1	45.2896	32.8	44.1236	41.9482	36.1792	56.4171	41.6181	51.8685	47.6118	44.5598	0.265791	0.0634769	0.486121
Slc25a13	32.4081	32.5539	27.5062	28.2432	34.313	28.7044	19.5944	24.0359	32.2269	28.7826	-0.229639	0.063492	0.486121
Snord17	1.7391	1.71704	3.41916	4.2542	3.62754	0.567924	0.592096	1.2214	2.1928	1.12477	-1.37779	0.063548	0.486287
Lax1	1.05366	1.94721	2.40566	1.13295	2.89517	1.42927	1.35213	0.426922	0.974785	1.38912	-0.773214	0.0636277	0.486636
Cdk17	37.7432	36.2313	30.8522	25.8263	29.9147	23.29	19.5041	27.6005	34.5148	28.4703	-0.282286	0.0640091	0.488384
Dusp16	1.27938	1.41176	0.634799	0.920481	1.27545	0.442374	0.230601	0.673897	1.1314	0.900451	-0.725564	0.0640208	0.488384
Extl1	0	0	0	0	0	0	0	0	0.0634282	0.347423	4.994	0.0638914	0.488384
Grid1	0	0	0.00711066	0	0	0	0.343547	0.0196856	0	0.0181282	4.26004	0.0640284	0.488384
Zfp692	9.21908	9.02097	9.37994	7.71825	7.99526	8.04972	4.22973	6.95943	7.66975	7.77987	-0.338374	0.0639279	0.488384
Ccdc112	0.102912	0	0.191452	0.119878	0.0715536	0.201642	0.327016	0.0722765	0.585583	0.332792	1.58102	0.0643516	0.488412
Ccdc62	2.108	1.2907	1.24986	1.54184	1.5594	1.36077	0.684309	1.37719	1.16968	0.776791	-0.528908	0.0643289	0.488412
D430042O09Rik	0.139682	0.919395	0.429157	0.585754	0.606995	0.162185	0.200792	0.109	0.656318	0.190716	-1.03948	0.0643138	0.488412
Galns	9.92066	10.4673	8.99229	11.0108	10.2303	9.82832	5.92027	6.5499	10.5519	8.53089	-0.302484	0.0641922	0.488412
Icosl	0	0	0	0	0	0.0228368	0	0	0.189915	0.248754	4.58041	0.0641112	0.488412
Nkd2	0	0	0	0	0.419877	0.175295	0.243674	0.356051	1.16854	0.405031	2.44933	0.0641663	0.488412
Plxnb2	0.278466	1.14796	0.237953	0.409736	0.466203	1.15824	0.299389	1.0602	0.693697	1.55453	0.892767	0.0644105	0.488412
Psen1	38.4596	44.2061	39.4053	52.0273	52.7242	42.9927	37.702	36.9221	38.7204	37.5573	-0.227379	0.0643848	0.488412
R3hdm1	12.1205	12.8276	9.54853	14.9467	17.1599	8.28134	7.65486	9.48004	13.4407	13.8053	-0.352218	0.0642754	0.488412
Sh2d4a	7.11873	4.89131	6.10485	2.47556	5.28759	4.536	2.55369	3.58507	4.83653	2.24587	-0.556773	0.0643201	0.488412
Zfp935	13.41	9.3894	8.26316	7.47079	6.42533	7.10824	5.90216	7.07034	8.18842	6.15903	-0.388547	0.0643542	0.488412
Wnk2	0.0145298	0	0	0	0	0.0189795	0.00989363	0.0306134	0.0225481	0.0375886	3.33601	0.0645796	0.489433
Mbnl2	8.23047	5.84797	5.54642	6.91764	5.94265	6.45061	3.83679	5.39502	5.5675	5.06373	-0.30977	0.0646734	0.489689
Nfx1	43.9091	43.2548	40.367	44.5739	49.9624	38.9261	29.5109	33.3264	47.2107	44.2751	-0.21426	0.0646824	0.489689
2610528J11Rik	2.83531	3.45596	2.0779	1.32109	1.31424	1.64605	1.5731	1.18002	0.325925	0.407497	-1.08344	0.0647214	0.489723
Emilin3	0	0	0	0	0	0.0176926	0	0.228302	0	0.10512	4.61591	0.0647914	0.489991
Bai1	0	0	0	0	0	0.0907019	0	0.010837	0.0299323	0.0199593	4.19044	0.0648553	0.490214
Gemin4	44.5036	48.0934	47.8317	52.2365	55.1043	47.1941	33.2825	37.264	48.208	49.8877	-0.212076	0.0649434	0.490357
Glmn	19.0155	14.0543	13.7162	12.2654	12.3053	17.8361	17.5032	17.8601	17.0478	16.8027	0.288048	0.0649119	0.490357
Fzd6	0.278643	0.473796	0.371108	0.210977	1.36827	0.803782	0.379468	0.260927	2.85573	2.04241	1.18038	0.0649933	0.490396
Snhg1	92.0483	83.174	67.9539	90.9987	71.4738	53.7905	73.3987	59.4013	68.0552	76.3736	-0.291409	0.0650176	0.490396
Rnase10	0.288545	0.151938	0.292797	0	0.481493	0.113073	0	0	0	0.0746466	-2.75597	0.0650796	0.490602
Cyth2	20.4567	18.0698	18.7903	18.018	17.1512	22.748	24.9072	24.2744	19.4133	19.7963	0.269125	0.0651469	0.490739
Spef2	0.32082	0.443448	0.390656	0.224226	0.267675	0.146674	0.196607	0.247848	0.11202	0.041498	-1.15287	0.0651668	0.490739
Cacna1a	0.121182	0.199408	0.0953002	0.237149	0.42339	0.395735	0.280553	0.272346	0.554769	0.415386	0.826735	0.0652809	0.491338
1110020A21Rik	0.630069	0.466555	0.799191	0.770639	1.10889	0.411512	0.375398	0.16594	0.488888	0.35656	-1.07722	0.0653875	0.491539
1810030O07Rik	30.8206	32.1876	29.2845	31.3846	35.8257	23.936	27.6766	24.8467	29.6105	32.2797	-0.209593	0.0656036	0.491539
Cenpe	4.47653	3.9988	6.55791	3.45534	6.2271	4.46591	8.39081	6.21876	8.4594	5.92561	0.434479	0.0656418	0.491539
Dpep2	0	0	0.0552103	0	0.340467	0.888387	0.185239	0.649602	0.316628	0.0351887	2.34294	0.0655819	0.491539
Grrp1	0.391866	0.206343	0.19882	0	0.204345	0.0511873	0.693757	0.770596	0.486495	1.16582	1.67931	0.0655532	0.491539
Mapk8	0.801408	0.38463	0.25413	0.595124	0.626861	0.316232	0.272848	0.316598	0.349782	0.367137	-0.698232	0.0656539	0.491539
Mfsd10	45.5972	58.7094	43.1071	61.8258	63.1871	55.1645	31.5494	35.1262	45.6636	53.7759	-0.311918	0.0653691	0.491539
Nipal2	0.150722	0.0661377	0.267651	0	0.0392983	0.295321	0.530255	0.670411	0.097458	0.0974797	1.67324	0.0654979	0.491539
Uba7	5.04434	7.32048	6.6296	7.22104	6.86136	4.9617	5.44187	5.61285	6.2601	4.83468	-0.292906	0.0654511	0.491539
Zbtbd6	1.54665	0.509007	0.776545	0.720651	1.05856	2.48329	0.767918	1.15412	1.61262	1.60464	0.71921	0.0654939	0.491539
Hoga1	0	0.309452	0.924325	0.246443	0.306455	0.0383826	0	0	0.113999	0.228049	-2.30796	0.0657021	0.49164
Grhpr	48.9832	60.2522	65.5311	66.1149	57.9114	57.0226	49.3634	46.7311	44.8487	54.6922	-0.247929	0.0658141	0.492219
Ifi205	0	0.352881	0	0.999216	0.186381	0.0778123	0	0.0418365	0	0.0770531	-3.00317	0.0660781	0.493933
Magee2	0.871242	1.11961	0.599911	0.0869892	1.10336	1.43612	0.621496	2.68064	2.09244	0.965958	1.03418	0.0661716	0.49418
Nmbr	0	0	0	0	0	0.267501	0.0557771	0	0.0953393	0.370847	4.15971	0.0661807	0.49418
1190002F15Rik	10.4475	16.1497	16.103	11.1742	10.9786	14.2673	30.0725	23.124	11.1157	17.4042	0.579737	0.0667218	0.494957
Arhgef16	0	0	0	0	0.110649	0	0.120402	0	0.754609	0.388825	3.43666	0.0667074	0.494957
Dgat2	4.7808	5.87207	2.8696	4.95239	7.01164	9.06067	4.88301	4.76662	6.24331	12.644	0.549478	0.0664161	0.494957
Fhl2	0.4918	1.94224	0.436666	1.67567	1.47463	2.08784	4.39526	2.37461	1.431	1.19277	0.976345	0.0666464	0.494957
Fuom	2.80865	2.23787	5.21257	4.33929	4.00843	4.82736	9.663	5.50239	4.01452	6.59675	0.710994	0.0664352	0.494957
Gapt	2.05731	1.56956	1.57758	3.07184	1.95057	1.34367	0.222864	1.14933	0.997699	2.14704	-0.83058	0.0667371	0.494957
Gm16386	1.13423	0.319954	0.657682	0.566237	0.844947	0.211655	1.54464	3.07255	1.50871	2.41028	1.3231	0.0667681	0.494957
Lrp4	0.275785	0.100846	0.10883	0.207028	0.197077	0.553706	0.278204	0.25825	0.18625	0.264243	0.814335	0.066583	0.494957
Mpdz	0.294074	0.0168314	0.311382	0.250214	0.446715	0.384133	0.417894	0.179593	1.32444	0.686347	1.14217	0.0665227	0.494957
N6amt1	16.0947	14.1249	13.7052	14.6235	15.0792	17.0292	14.4296	20.5725	16.1932	19.5347	0.248281	0.0663635	0.494957
Sbk1	0.0704439	0.170011	0.202532	0.147703	0.0244894	0.230043	0.191867	0.148421	0.264187	0.728954	1.28192	0.066773	0.494957
Slc20a1	17.2224	10.7433	7.7132	11.9886	12.9658	9.74054	6.28799	8.33394	11.0794	11.5567	-0.379329	0.0666102	0.494957
Sowaha	0	0	0	0	0	0.0173454	0	0	0.288495	0.0515285	4.6028	0.0665113	0.494957
Ube2t	43.6347	54.8624	50.5353	55.0813	31.1127	57.4048	76.9475	66.5441	48.4713	54.9441	0.380141	0.0666353	0.494957
Gm10364	0.507621	0.906897	0.551894	1.01367	0.415969	0.331539	0.296271	0.25465	0.365743	0.375205	-1.06318	0.066866	0.495388
Alox15	0	0	0	0	0.228318	0	0	1.90091	0	7.67138	5.35707	0.0670702	0.496642
Vmac	3.54621	4.58492	6.02958	5.75367	4.51301	2.31611	4.13947	3.58759	4.71703	3.03072	-0.464762	0.0671205	0.496755
Aff3	0.303764	0	0.206846	0.0893919	0.091707	0.271489	0.250385	0.20211	0.917986	0.2068	1.38809	0.067359	0.497891
Lrrfip2	12.3202	13.3666	11.911	14.5023	10.267	10.4336	8.79044	9.66693	10.8517	12.9243	-0.25354	0.0674143	0.497891
Tbk1	30.1258	28.7208	23.8203	28.1699	25.3338	21.3328	13.582	24.543	28.8871	23.9754	-0.294199	0.067394	0.497891
Zfp668	2.78428	5.88275	2.74055	4.41737	4.87841	3.20052	1.34607	1.91633	3.74829	4.03364	-0.561287	0.0673367	0.497891
Fam132a	20.8755	22.1666	24.0063	21.3007	19.7994	30.6415	28.9739	22.5792	24.071	25.1678	0.278156	0.0675734	0.498547
Slmo2	163.255	161.912	150.516	165.738	133.723	181.851	158.173	188.892	183.248	171.218	0.183497	0.0675708	0.498547
Zfp687	0.684547	0.76461	0.736733	0.898888	0.832926	0.47419	0.83337	0.961534	1.94758	2.30757	0.70847	0.0676154	0.498598
Fut8	55.7885	58.7971	59.9834	61.1855	70.0116	57.5391	51.2141	44.2651	59.1743	56.8216	-0.19136	0.0676596	0.498665
Six4	0	0.0454014	0.078743	0.168733	0	0.259042	0.364003	0.0968876	0.341199	0.0223056	1.88047	0.0677327	0.498945
Tiam1	0.308045	0.332522	0.146915	0.172238	0.128508	0.13681	0.385948	0.372113	0.721843	0.358611	0.871024	0.0677784	0.499022
Invs	1.126	0.752372	1.13394	0.8466	1.0409	0.779988	0.534379	0.323512	1.11198	0.452393	-0.626471	0.0679254	0.499845
Cited1	3.60558	0.374718	0.882583	0.618946	0.560758	3.67693	2.28282	3.06535	2.33139	1.1455	1.07634	0.0683107	0.5019
Olfm4	0.585887	0.347072	1.18904	2.8664	0.336073	1.14797	0	0	0.159112	0.113677	-1.93976	0.0682587	0.5019
Ppp1r3d	0.0588399	0.309831	0.194047	0.308431	0.0153415	0.230578	0.360587	0.516551	0.50221	0.532766	1.25295	0.0682945	0.5019
Oas1a	0.508927	1.5744	1.2136	2.84558	1.7781	1.79492	2.703	4.28912	1.95471	2.73194	0.76978	0.0685555	0.503438
Appl2	3.23004	4.05879	4.86679	3.96777	3.30066	5.00766	5.68734	5.79728	5.1771	3.79823	0.384371	0.0688857	0.503801
C1rl	0.255377	0.46225	0.623555	0.356974	0.565974	0.375283	0.0869456	0.291451	0.247692	0.185811	-0.971513	0.0686963	0.503801
Cpsf3	124.16	128.069	124.838	112.591	120.194	111.612	96.8364	116.354	116.93	109.77	-0.15199	0.0688815	0.503801
Galk2	23.2207	26.7784	23.4081	24.4638	25.2913	20.7691	16.5384	20.6731	19.5708	27.6439	-0.238327	0.0688889	0.503801
Git2	12.819	17.2518	13.3612	11.9592	15.4285	12.9199	8.39102	11.9504	12.8107	13.5464	-0.261094	0.0686934	0.503801
Gm20337	0.757241	0.387661	0.362855	0.0588053	0.526501	1.154	1.9479	0.413639	0.652849	0.761827	1.28127	0.0687306	0.503801
Tmem191c	1.70606	1.2577	0.93485	2.00322	0.74731	1.96111	1.81224	2.54017	1.69444	2.55988	0.685935	0.068866	0.503801
Tmprss3	1.13356	0.658336	0.524383	0.699053	1.13007	0.39195	0.454036	0.18732	0.75021	0.560627	-0.811683	0.0688335	0.503801
Commd7	37.201	42.2782	39.2318	42.3399	42.0745	38.6878	35.2603	35.1983	32.4366	37.1953	-0.186282	0.0689597	0.504059
Abl2	0.349761	0.855927	0.168357	0.307133	0.350747	0.451016	1.07477	0.396806	0.831563	0.678623	0.779132	0.0691426	0.504967
Limd2	102.795	132.298	106.285	129.258	125.518	121.512	88.4257	104.22	94.3694	106.276	-0.215375	0.0691551	0.504967
Sesn2	0.506666	2.88231	0.550855	3.16175	4.11411	1.01638	1.47857	0.330421	0.926677	1.63843	-1.04368	0.0692102	0.50511
Setdb1	7.48477	9.71734	9.95937	11.6442	10.2254	7.56838	6.1355	6.44412	10.0634	10.0149	-0.302959	0.0692491	0.505134
Fcrl1	2.30568	1.95122	0.716219	1.61147	1.79123	0.614649	0.480607	0.264377	0.894518	2.13028	-0.951271	0.0694623	0.506255
Gm12070	470.62	555.25	464.79	704.074	738.522	542.268	491.614	355.819	411.708	556.534	-0.313653	0.069474	0.506255
Pdyn	2.82983	1.43929	2.741	2.24751	2.68302	3.86447	3.24067	2.98114	3.69284	4.65867	0.609935	0.069557	0.506599
Abca4	0.609814	0.540996	0.50782	0.611517	0.698212	0.277067	0.333993	0.484144	0.390881	0.591596	-0.52275	0.0696222	0.506814
Armcx2	1.32251	3.34802	2.16784	3.25291	4.81425	2.22585	0.606122	1.21461	2.85157	2.40152	-0.709758	0.0697005	0.507124
Ms4a3	5.03215	9.81159	13.4642	16.059	12.7244	1.36425	9.76227	6.73488	3.13103	10.4391	-0.849628	0.0698005	0.507591
Rabgap1l	8.19192	6.41839	4.78824	6.4898	3.4164	4.09376	3.7164	5.58974	3.9678	4.87899	-0.400699	0.0698964	0.508028
Yipf6	5.6053	6.00296	7.03478	6.30958	5.08385	5.6062	8.28854	7.73044	8.57659	7.05902	0.306264	0.0700031	0.508543
Hgf	0.488275	0.642772	1.3183	0.195007	0.727483	1.1845	1.02118	0.734833	2.48969	1.12783	0.90499	0.0701095	0.508795
Nupl2	17.6052	15.3708	14.8984	18.4453	17.1381	15.3599	12.5725	15.7977	14.2242	14.3983	-0.209261	0.0700982	0.508795
1700001L05Rik	0.0800312	0.358204	0	0.123057	0.0500803	0.313621	0.283373	0.112414	0.732761	0.362321	1.5625	0.0701523	0.508846
Fgfrl1	0	1.47633	1.14718	0.556259	1.37714	2.50455	0.615838	1.27037	2.93337	3.27563	1.16964	0.0702022	0.508948
Lingo1	0	0	0	0	0	0	0.0198563	0.184322	0.0339402	0.0377198	4.17092	0.0703341	0.509644
Llgl1	1.91085	2.41543	1.8013	2.8987	2.19671	3.60224	1.78907	1.79953	4.17004	4.91529	0.512451	0.0705183	0.510197
Obsl1	1.24894	2.0716	1.42788	1.51304	1.83228	1.76194	0.861771	2.72502	3.10755	3.85569	0.576189	0.0704938	0.510197
Tmtc3	3.92748	4.00642	2.4743	1.89413	4.11121	4.14585	2.84206	4.3156	6.69086	4.62091	0.447189	0.0705028	0.510197
Uxs1	9.28142	13.1195	9.51468	10.5811	12.2982	9.09286	7.87398	7.05277	9.14971	10.9231	-0.321604	0.0705837	0.51041
Slc11a2	11.6121	11.1	13.7082	10.7139	12.0039	12.0945	6.61813	10.5744	10.3729	9.66061	-0.277319	0.0707277	0.511191
Aqp3	0.872018	0	0	0	0	0.854302	0.40822	1.26314	0.613189	1.2337	2.38908	0.0709013	0.511664
Hopx	3.05437	1.71723	1.46898	1.60106	0.962289	2.7014	3.03302	2.77079	1.85154	3.29236	0.653639	0.0708762	0.511664
Il10ra	2.44821	6.01118	0.865314	3.88361	2.32381	1.83254	0.861615	1.5069	1.8356	3.11339	-0.77817	0.0708365	0.511664
Ch25h	0	0	0	0.0496713	0	0	0.338747	0	0.275722	0.22982	3.88992	0.0711648	0.511789
Nfam1	11.4686	17.9815	10.6678	17.2811	17.2536	10.1186	5.22134	9.65601	12.8538	17.6685	-0.450722	0.0710994	0.511789
Prkcz	0.0418218	0.0550548	0.042438	0	0.0436173	0.31412	0.113909	0	0.194704	0.0811447	1.91815	0.070996	0.511789
Sema4a	0.612897	0.0733478	0.416974	0.292066	0.319605	1.1645	0.70188	0.489143	0.0972743	1.51349	1.20341	0.0710191	0.511789
Shc4	0.0398695	0	0	0.0557308	0	0.078119	0	0.0140005	0.324826	0.23207	2.80408	0.0710578	0.511789
St3gal2	0.795339	1.66953	0.77434	0.901418	0.683765	0.968711	1.09776	2.05315	2.22665	1.13999	0.628415	0.0712071	0.511789
Tfr2	5.18849	3.54479	5.29826	6.12801	5.39412	4.50399	0.760254	3.82845	3.09586	4.60871	-0.633893	0.0712019	0.511789
Tpbg	0	0	0.013098	0.0360858	0.228853	0.252911	0	0.308221	0.480744	0.300532	2.22014	0.0710679	0.511789
Ylpm1	1.21575	1.1239	0.900993	1.66123	1.81644	1.45425	1.14408	2.21615	2.20465	2.30586	0.46345	0.0712497	0.511837
Srp72	35.0226	30.7186	30.5013	32.4694	34.8722	32.2047	29.0926	21.4895	26.6476	29.7185	-0.235051	0.0712866	0.511843
Fmnl2	0.0985324	0.205373	0.0333281	0.103299	0.205525	0.375397	0.100639	0.495938	0.496951	0.0637258	1.25096	0.0714045	0.51243
Tgm1	1.24662	1.09404	1.36229	1.92129	2.43359	2.881	1.50181	1.93063	3.07547	2.37741	0.529422	0.0714425	0.512444
Epb4.1l4a	0.0249378	0	0	0.0348589	0.0260085	0.0325749	0.0849034	0.0175142	0.193499	0.0967713	2.41249	0.0715254	0.51252
Foxo3	0.964513	1.46672	1.12216	1.02279	1.63029	1.08611	0.656757	0.513883	0.877425	1.05401	-0.582337	0.0715249	0.51252
Gpr25	0	0	0	0.102789	0	0.224127	0.0333809	0.172148	0.342346	0.0317058	3.00822	0.0716124	0.512885
Abhd3	0.152759	0	0	0	0	0.266055	0	0.929802	0.296325	0	3.48254	0.0719433	0.513075
Ankrd13d	0.987333	2.42224	0.580636	1.03509	1.09993	2.78458	0.947326	2.17481	2.22865	2.1769	0.747555	0.0718672	0.513075
Eya1	0.398053	0.0727781	0.0729297	0	0.219103	0.534398	0	0.978453	0.506187	0.543486	1.74836	0.0718904	0.513075
Fbxo44	0.608778	1.06854	0.759316	0.567313	1.03174	0.861482	1.65812	1.49644	1.14155	1.37805	0.689918	0.0720673	0.513075
Fcho2	6.11914	6.65923	4.057	3.98815	2.80919	3.3468	2.60735	3.07157	5.05386	3.42341	-0.446108	0.0721489	0.513075
Naa60	36.4927	34.6604	41.1315	40.3488	43.8448	34.5479	31.2429	26.9929	39.3529	37.9266	-0.21892	0.0721452	0.513075
Nab2	0	0	0	0	0.175126	0.316825	0.381126	0.209653	0.347442	0	2.84303	0.0722172	0.513075
Nelfa	47.2202	57.6836	46.1676	61.7795	61.2116	48.1485	40.9332	41.907	47.5588	57.2834	-0.223675	0.072135	0.513075
Pnrc1	14.1258	18.234	12.6878	29.4438	28.7878	13.3987	13.4252	9.64031	19.3457	19.3371	-0.467381	0.0718562	0.513075
Ppp1r26	0.0175788	0.0462819	0	0	0	0.149254	0.0119697	0.0123458	0.102299	0.102322	2.63756	0.0719985	0.513075
Rfx7	5.04449	3.52586	1.82815	2.40921	2.47395	1.92974	2.50257	1.52678	2.50692	2.43913	-0.482265	0.0717956	0.513075
Sat1	78.9366	78.5022	67.9886	95.2225	93.6049	80.0908	57.681	75.5922	46.572	73.9589	-0.310587	0.0716756	0.513075
Serpinb9b	0	0	0.0126363	0	0	0	0.542678	0	0.212574	0	4.37664	0.071726	0.513075
Tmco4	1.4462	1.44689	0.38889	0.808617	1.56862	0.4156	0.137865	0.771922	0.875273	0.841797	-0.907704	0.0721194	0.513075
Tnfrsf26	1.00055	1.97572	1.10536	1.94	1.32964	2.63502	1.45051	2.28945	1.41497	3.31904	0.585476	0.0719019	0.513075
Zcchc7	9.52096	10.3527	7.94155	14.7993	11.7766	9.20316	7.33877	8.85319	10.2983	7.83257	-0.324166	0.0721922	0.513075
Gstk1	3.20285	3.19621	6.34283	3.61052	3.7175	5.12842	9.28635	4.78906	4.6096	7.21664	0.615877	0.0724469	0.514323
[truncated: 15,455 more rows]
