# Supplementary material for: Ezh2 is essential for the generation of functional yolk sac derived erythro-myeloid progenitors
Source: Nat Commun. 2021 Dec 2;12:7019. doi: 10.1038/s41467-021-27140-8 (PMC8640066; doi:10.1038/s41467-021-27140-8)
Supplement: Supplementary file 5 — Supplementary Data 2 [file 41467_2021_27140_MOESM5_ESM.xls]

## Sheet: 500 EMPs H3K27me3 CUT&RUN
	seqnames	start	end	SYMBOL	ENSEMBL	peak_num	feature	distance
1	chr1	4489142	4490919	Sox17	ENSMUSG00000025902	p1	downstream	12
2	chr1	4492657	4493182	Sox17	ENSMUSG00000025902	p2	inside	1726
3	chr1	4493946	4494885	Sox17	ENSMUSG00000025902	p3	inside	2469
4	chr1	4496048	4496999	Sox17	ENSMUSG00000025902	p4	inside	355
5	chr1	4497654	4497858	Sox17	ENSMUSG00000025902	p5	upstream	299
6	chr1	4498622	4499568	Sox17	ENSMUSG00000025902	p6	upstream	1267
11	chr1	9300366	9300638	Sntg1	ENSMUSG00000025909	p11	upstream	487
12	chr1	9966188	9966488	Tcf24	ENSMUSG00000099032	p12	inside	1444
13	chr1	10993112	10993262	Prex2	ENSMUSG00000048960	p13	upstream	202
14	chr1	11413520	11413952	A830018L16Rik	ENSMUSG00000057715	p14	upstream	152
15	chr1	12693799	12694184	Sulf1	ENSMUSG00000016918	p15	inside	1522
16	chr1	13124632	13125389	Prdm14	ENSMUSG00000042414	p16	inside	1774
17	chr1	13128583	13129824	Prdm14	ENSMUSG00000042414	p17	upstream	1419
22	chr1	14756416	14756553	Msc	ENSMUSG00000025930	p22	upstream	425
23	chr1	14756862	14757239	Msc	ENSMUSG00000025930	p23	upstream	871
24	chr1	14757751	14757888	Msc	ENSMUSG00000025930	p24	upstream	1760
28	chr1	19102553	19103131	Tfap2d	ENSMUSG00000042596	p28	overlapStart	0
29	chr1	19105603	19105787	Gm15825	ENSMUSG00000089787	p29	upstream	762
30	chr1	19106466	19106603	Gm15825	ENSMUSG00000089787	p30	upstream	1625
31	chr1	19205992	19206129	Tfap2b	ENSMUSG00000025927	p31	upstream	2784
32	chr1	19207382	19208853	Tfap2b	ENSMUSG00000025927	p32	upstream	60
33	chr1	19210665	19211121	Tfap2b	ENSMUSG00000025927	p33	inside	1751
34	chr1	19211870	19212345	Tfap2b	ENSMUSG00000025927	p34	inside	2956
50	chr1	19234931	19235758	Tfap2b	ENSMUSG00000025927	p50	inside	2818
51	chr1	19236119	19237735	Tfap2b	ENSMUSG00000025927	p51	inside	841
52	chr1	19239608	19240260	Tfap2b	ENSMUSG00000025927	p52	downstream	1032
58	chr1	23761226	23761477	B3gat2	ENSMUSG00000026156	p58	upstream	275
59	chr1	24585485	24585885	Col19a1	ENSMUSG00000026141	p59	inside	1587
60	chr1	24587035	24587256	Col19a1	ENSMUSG00000026141	p60	inside	216
61	chr1	24587615	24587931	Col19a1	ENSMUSG00000026141	p61	upstream	142
62	chr1	33905156	33907331	Bend6	ENSMUSG00000042182	p62	inside	485
63	chr1	33905156	33907331	Dst	ENSMUSG00000026131	p62	upstream	893
64	chr1	33908562	33910080	Dst	ENSMUSG00000026131	p63	inside	337
65	chr1	33908562	33910080	Bend6	ENSMUSG00000042182	p63	upstream	745
66	chr1	33910751	33911158	Dst	ENSMUSG00000026131	p64	inside	2526
67	chr1	33910751	33911158	Bend6	ENSMUSG00000042182	p64	upstream	2934
68	chr1	34535600	34535856	Cfc1	ENSMUSG00000026124	p65	overlapStart	0
69	chr1	34676491	34677293	Arhgef4	ENSMUSG00000037509	p66	upstream	894
70	chr1	34677663	34677846	Arhgef4	ENSMUSG00000037509	p67	upstream	341
76	chr1	36558580	36559541	Sema4c	ENSMUSG00000026121	p73	upstream	230
77	chr1	36560033	36560420	Sema4c	ENSMUSG00000026121	p74	upstream	1683
78	chr1	37718648	37718785	Cracdl	ENSMUSG00000026090	p75	inside	1300
79	chr1	37721139	37721332	Cracdl	ENSMUSG00000026090	p76	upstream	1053
80	chr1	38837105	38838058	Lonrf2	ENSMUSG00000048814	p77	upstream	393
81	chr1	38897096	38897458	Chst10	ENSMUSG00000026080	p78	inside	703
82	chr1	39192829	39193307	Npas2	ENSMUSG00000026077	p79	upstream	423
83	chr1	39194302	39195381	Npas2	ENSMUSG00000026077	p80	inside	571
84	chr1	40678891	40679028	Slc9a2	ENSMUSG00000026062	p81	upstream	1545
85	chr1	40679767	40680588	Slc9a2	ENSMUSG00000026062	p82	overlapStart	0
86	chr1	40682421	40682641	Slc9a2	ENSMUSG00000026062	p83	inside	1847
95	chr1	42691459	42692714	Pantr1	ENSMUSG00000060424	p92	inside	2128
96	chr1	42693418	42694272	Pantr1	ENSMUSG00000060424	p93	inside	570
97	chr1	42693418	42694272	Pou3f3	ENSMUSG00000045515	p93	upstream	1495
98	chr1	42696244	42696381	Pou3f3	ENSMUSG00000045515	p94	inside	476
99	chr1	42696244	42696381	Pantr1	ENSMUSG00000060424	p94	upstream	1401
100	chr1	42698968	42700442	Pou3f3	ENSMUSG00000045515	p95	inside	2734
101	chr1	42700825	42700974	Pou3f3	ENSMUSG00000045515	p96	inside	2202
102	chr1	42701820	42702394	Pou3f3	ENSMUSG00000045515	p97	inside	782
103	chr1	42702832	42703232	Pou3f3	ENSMUSG00000045515	p98	overlapEnd	56
104	chr1	42704599	42706941	Pou3f3	ENSMUSG00000045515	p99	downstream	1423
105	chr1	42707348	42709615	Pantr2	ENSMUSG00000097063	p100	inside	287
106	chr1	42710483	42710620	Pantr2	ENSMUSG00000097063	p101	inside	2834
107	chr1	42711808	42712036	Pantr2	ENSMUSG00000097063	p102	inside	1418
108	chr1	42713322	42713654	Pantr2	ENSMUSG00000097063	p103	overlapStart	0
117	chr1	54192248	54193016	Hecw2	ENSMUSG00000042807	p112	inside	2152
118	chr1	54193406	54193681	Hecw2	ENSMUSG00000042807	p113	inside	1487
119	chr1	54195384	54196026	Hecw2	ENSMUSG00000042807	p114	upstream	215
121	chr1	56969227	56969546	9130024F11Rik	ENSMUSG00000087022	p116	upstream	1865
122	chr1	56970170	56971019	9130024F11Rik	ENSMUSG00000087022	p117	upstream	392
123	chr1	56975513	56975702	Satb2	ENSMUSG00000038331	p118	inside	2948
124	chr1	56976225	56978470	Satb2	ENSMUSG00000038331	p119	inside	180
125	chr1	56979921	56980688	Satb2	ENSMUSG00000038331	p120	upstream	1270
126	chr1	56981159	56981392	Satb2	ENSMUSG00000038331	p121	upstream	2508
130	chr1	62704955	62705398	Nrp2	ENSMUSG00000025969	p125	inside	1670
131	chr1	63213809	63214399	Gpr1	ENSMUSG00000046856	p126	inside	144
158	chr1	66469691	66470021	Unc80	ENSMUSG00000055567	p153	inside	1324
159	chr1	69105056	69105447	Erbb4	ENSMUSG00000062209	p154	inside	2612
160	chr1	69105755	69106675	Erbb4	ENSMUSG00000062209	p155	inside	1384
161	chr1	69107442	69107700	Erbb4	ENSMUSG00000062209	p156	inside	359
163	chr1	72535006	72535470	Marchf4	ENSMUSG00000039372	p158	inside	1460
164	chr1	72823831	72824006	Igfbp2	ENSMUSG00000039323	p159	upstream	496
165	chr1	72825369	72825701	Igfbp2	ENSMUSG00000039323	p160	inside	866
166	chr1	72875429	72876423	Igfbp5	ENSMUSG00000026185	p161	upstream	544
172	chr1	74123052	74123189	Tns1	ENSMUSG00000055322	p167	inside	1260
173	chr1	74123052	74123189	Rufy4	ENSMUSG00000061815	p167	upstream	2351
174	chr1	74768998	74769135	Wnt6	ENSMUSG00000033227	p168	upstream	2756
175	chr1	74769968	74771518	Wnt6	ENSMUSG00000033227	p169	upstream	373
176	chr1	74772155	74772292	Wnt6	ENSMUSG00000033227	p170	inside	263
177	chr1	74773102	74774502	Wnt6	ENSMUSG00000033227	p171	inside	1210
181	chr1	74789633	74790037	Wnt10a	ENSMUSG00000026167	p175	upstream	1478
182	chr1	74790415	74791184	Wnt10a	ENSMUSG00000026167	p176	upstream	331
183	chr1	74791915	74794673	Wnt10a	ENSMUSG00000026167	p177	inside	399
188	chr1	74801719	74803047	Wnt10a	ENSMUSG00000026167	p182	inside	1132
189	chr1	74803510	74805312	Wnt10a	ENSMUSG00000026167	p183	overlapEnd	669
190	chr1	74806298	74807248	Wnt10a	ENSMUSG00000026167	p184	downstream	2119
192	chr1	74849462	74849599	Gm16582	ENSMUSG00000089964	p186	upstream	1295
193	chr1	74850855	74853032	Gm16582	ENSMUSG00000089964	p187	overlapStart	0
194	chr1	74850855	74853032	Cdk5r2	ENSMUSG00000090071	p187	upstream	1901
195	chr1	74853911	74854465	Cdk5r2	ENSMUSG00000090071	p188	upstream	468
196	chr1	74856702	74856984	Cdk5r2	ENSMUSG00000090071	p189	inside	748
197	chr1	74857431	74858263	Cdk5r2	ENSMUSG00000090071	p190	overlapEnd	301
198	chr1	74859294	74860259	Cdk5r2	ENSMUSG00000090071	p191	downstream	1562
200	chr1	74878859	74878996	Fev	ENSMUSG00000055197	p193	downstream	2513
201	chr1	74881469	74881928	Fev	ENSMUSG00000055197	p194	overlapEnd	40
202	chr1	74882274	74882547	Fev	ENSMUSG00000055197	p195	inside	765
203	chr1	74882970	74883400	Fev	ENSMUSG00000055197	p196	inside	1461
204	chr1	74883774	74883911	Fev	ENSMUSG00000055197	p197	inside	1508
205	chr1	74884542	74884982	Fev	ENSMUSG00000055197	p198	inside	437
206	chr1	74885979	74886308	Fev	ENSMUSG00000055197	p199	upstream	559
207	chr1	74886698	74887144	Fev	ENSMUSG00000055197	p200	upstream	1278
208	chr1	74889695	74889832	Cryba2	ENSMUSG00000006546	p201	downstream	102
209	chr1	74892083	74893555	Cryba2	ENSMUSG00000006546	p202	overlapStart	0
211	chr1	74899176	74900617	Mir375	ENSMUSG00000065616	p204	downstream	41
212	chr1	74901388	74902124	Mir375	ENSMUSG00000065616	p205	upstream	666
213	chr1	74903489	74903973	Mir375	ENSMUSG00000065616	p206	upstream	2767
215	chr1	74934217	74934354	Cfap65	ENSMUSG00000047021	p208	inside	1245
216	chr1	74944367	74944563	Ihh	ENSMUSG00000006538	p209	downstream	752
217	chr1	74945331	74945468	Ihh	ENSMUSG00000006538	p210	inside	16
219	chr1	74949067	74949722	Ihh	ENSMUSG00000006538	p212	inside	1950
220	chr1	74950052	74950348	Ihh	ENSMUSG00000006538	p213	inside	1324
221	chr1	74952031	74953912	Ihh	ENSMUSG00000006538	p214	upstream	358
223	chr1	75264391	75264987	Ptprn	ENSMUSG00000026204	p216	overlapStart	0
225	chr1	75358890	75359211	Des	ENSMUSG00000026208	p218	upstream	1117
226	chr1	75369473	75369610	Gm15179	ENSMUSG00000085653	p219	inside	1261
227	chr1	75375013	75375269	Gm15179	ENSMUSG00000085653	p220	upstream	0
228	chr1	75375013	75375269	Speg	ENSMUSG00000026207	p220	upstream	27
229	chr1	75375657	75376178	Speg	ENSMUSG00000026207	p221	inside	360
230	chr1	75375657	75376178	Gm15179	ENSMUSG00000085653	p221	upstream	644
231	chr1	75377155	75377661	Speg	ENSMUSG00000026207	p222	inside	1858
232	chr1	75377155	75377661	Gm15179	ENSMUSG00000085653	p222	upstream	2142
242	chr1	75448854	75449103	Asic4	ENSMUSG00000033007	p232	upstream	1332
243	chr1	75449640	75450296	Asic4	ENSMUSG00000033007	p233	upstream	139
244	chr1	75451047	75451702	Asic4	ENSMUSG00000033007	p234	inside	611
245	chr1	75452650	75453107	Asic4	ENSMUSG00000033007	p235	inside	2214
251	chr1	75472739	75473030	Chpf	ENSMUSG00000032997	p241	downstream	1539
252	chr1	75481258	75481440	Tmem198	ENSMUSG00000051703	p242	inside	1726
253	chr1	75481258	75481440	Chpf	ENSMUSG00000032997	p242	upstream	1950
254	chr1	75482123	75482758	Tmem198	ENSMUSG00000051703	p243	inside	2591
255	chr1	75482123	75482758	Chpf	ENSMUSG00000032997	p243	upstream	2815
256	chr1	75483307	75484030	Tmem198	ENSMUSG00000051703	p244	inside	1675
257	chr1	75485779	75486645	Tmem198	ENSMUSG00000051703	p245	downstream	74
258	chr1	75486954	75487106	Tmem198	ENSMUSG00000051703	p246	downstream	1249
259	chr1	75545622	75545759	Slc4a3	ENSMUSG00000006576	p247	upstream	506
260	chr1	75560531	75561071	Slc4a3	ENSMUSG00000006576	p248	inside	1101
270	chr1	78195228	78195570	Pax3	ENSMUSG00000004872	p258	inside	1564
271	chr1	78197001	78198666	Pax3	ENSMUSG00000004872	p259	overlapStart	0
272	chr1	78199007	78200320	Pax3	ENSMUSG00000004872	p260	upstream	1872
286	chr1	78310903	78311843	Sgpp2	ENSMUSG00000032908	p274	inside	558
287	chr1	78312395	78312532	Sgpp2	ENSMUSG00000032908	p275	inside	2050
293	chr1	82288556	82288868	Irs1	ENSMUSG00000055980	p281	inside	2548
294	chr1	82292109	82292614	Irs1	ENSMUSG00000055980	p282	upstream	692
295	chr1	82585677	82585962	Col4a4	ENSMUSG00000067158	p283	inside	887
296	chr1	82585677	82585962	Col4a3	ENSMUSG00000079465	p283	upstream	958
297	chr1	84694107	84694372	Mir5126	ENSMUSG00000093254	p284	upstream	1466
298	chr1	86018299	86018436	Spata3	ENSMUSG00000026226	p285	inside	1483
299	chr1	86019162	86019395	Spata3	ENSMUSG00000026226	p286	inside	2346
300	chr1	86044648	86044785	2810459M11Rik	ENSMUSG00000026227	p287	upstream	1077
301	chr1	86045253	86045707	2810459M11Rik	ENSMUSG00000026227	p288	upstream	155
302	chr1	86047077	86047479	2810459M11Rik	ENSMUSG00000026227	p289	inside	1214
304	chr1	86668617	86669581	Nppc	ENSMUSG00000026241	p291	inside	990
305	chr1	86670881	86671543	Nppc	ENSMUSG00000026241	p292	upstream	309
306	chr1	87127930	87128598	Akp3	ENSMUSG00000036500	p293	downstream	18
308	chr1	87153131	87153862	Ecel1	ENSMUSG00000026247	p295	inside	2659
309	chr1	87154992	87155872	Ecel1	ENSMUSG00000026247	p296	inside	649
310	chr1	87156433	87156611	Ecel1	ENSMUSG00000026247	p297	overlapStart	0
311	chr1	87157246	87157603	Ecel1	ENSMUSG00000026247	p298	upstream	724
314	chr1	87183419	87183665	Prss56	ENSMUSG00000036480	p301	inside	106
316	chr1	87262207	87262594	Efhd1	ENSMUSG00000026255	p303	upstream	1768
317	chr1	87262981	87264291	Efhd1	ENSMUSG00000026255	p304	upstream	71
318	chr1	87264930	87265067	Efhd1	ENSMUSG00000026255	p305	inside	567
319	chr1	87265573	87266896	Efhd1	ENSMUSG00000026255	p306	inside	1210
321	chr1	87507827	87508262	Neu2	ENSMUSG00000079434	p308	upstream	1626
322	chr1	87509313	87509530	Neu2	ENSMUSG00000079434	p309	upstream	358
323	chr1	87511008	87511310	Neu2	ENSMUSG00000079434	p310	inside	1119
324	chr1	87511739	87511896	Neu2	ENSMUSG00000079434	p311	inside	1850
342	chr1	89927019	89927156	Gbx2	ENSMUSG00000034486	p329	downstream	800
343	chr1	89932232	89933068	Gbx2	ENSMUSG00000034486	p330	upstream	1052
344	chr1	89933398	89934281	Gbx2	ENSMUSG00000034486	p331	upstream	2218
354	chr1	91799715	91799935	Twist2	ENSMUSG00000007805	p341	upstream	1525
355	chr1	91800299	91800436	Twist2	ENSMUSG00000007805	p342	upstream	1024
356	chr1	91800742	91801045	Twist2	ENSMUSG00000007805	p343	upstream	415
357	chr1	91802574	91802763	Twist2	ENSMUSG00000007805	p344	inside	1113
358	chr1	91803927	91804228	Twist2	ENSMUSG00000007805	p345	inside	2466
359	chr1	92832310	92833018	Gpc1	ENSMUSG00000034220	p346	inside	665
360	chr1	93099428	93099769	Kif1a	ENSMUSG00000014602	p347	inside	2182
361	chr1	93101031	93101704	Kif1a	ENSMUSG00000014602	p348	inside	247
362	chr1	93102270	93102552	Kif1a	ENSMUSG00000014602	p349	upstream	318
363	chr1	105357433	105357656	Rnf152	ENSMUSG00000047496	p350	upstream	722
366	chr1	119050765	119052227	Gli2	ENSMUSG00000048402	p353	inside	1392
371	chr1	119419263	119419422	Inhbb	ENSMUSG00000037035	p358	inside	2826
372	chr1	119419756	119420035	Inhbb	ENSMUSG00000037035	p359	inside	2213
373	chr1	119422750	119422990	Inhbb	ENSMUSG00000037035	p360	upstream	501
374	chr1	119423445	119424362	Inhbb	ENSMUSG00000037035	p361	upstream	1196
375	chr1	120007118	120007829	Sctr	ENSMUSG00000026387	p362	inside	224
376	chr1	120339667	120340082	C1ql2	ENSMUSG00000036907	p363	upstream	499
377	chr1	120341907	120342047	C1ql2	ENSMUSG00000036907	p364	inside	1127
378	chr1	120342583	120343729	C1ql2	ENSMUSG00000036907	p365	overlapEnd	555
379	chr1	120345286	120345423	C1ql2	ENSMUSG00000036907	p366	downstream	2112
390	chr1	120600068	120600589	En1	ENSMUSG00000058665	p377	upstream	1828
391	chr1	120602638	120603175	En1	ENSMUSG00000058665	p378	inside	220
392	chr1	120604719	120606468	En1	ENSMUSG00000058665	p379	inside	1524
393	chr1	120607134	120607498	En1	ENSMUSG00000058665	p380	inside	494
394	chr1	120608527	120608850	En1	ENSMUSG00000058665	p381	downstream	535
395	chr1	120609915	120610964	En1	ENSMUSG00000058665	p382	downstream	1923
401	chr1	121179209	121179647	Celrr	ENSMUSG00000097881	p388	downstream	768
402	chr1	121528393	121528530	Htr5b	ENSMUSG00000050534	p389	overlapStart	0
404	chr1	125909754	125910125	Lypd1	ENSMUSG00000026344	p391	inside	2976
405	chr1	125913590	125913960	Lypd1	ENSMUSG00000026344	p392	upstream	488
406	chr1	127676903	127677090	Tmem163	ENSMUSG00000026347	p393	inside	2458
407	chr1	128594735	128594872	Cxcr4	ENSMUSG00000045382	p394	upstream	2441
409	chr1	129273848	129274313	Thsd7b	ENSMUSG00000042581	p396	inside	546
411	chr1	131243669	131244236	Rassf5	ENSMUSG00000026430	p398	inside	1022
412	chr1	131599033	131599170	Avpr1b	ENSMUSG00000026432	p399	upstream	68
413	chr1	131963542	131964307	Slc45a3	ENSMUSG00000026435	p400	inside	588
414	chr1	131964866	131965152	Slc45a3	ENSMUSG00000026435	p401	inside	1912
417	chr1	132188613	132190735	Lemd1	ENSMUSG00000079330	p404	upstream	695
418	chr1	132191724	132192724	Lemd1	ENSMUSG00000079330	p405	inside	293
419	chr1	132193638	132193775	Lemd1	ENSMUSG00000079330	p406	inside	2207
420	chr1	132199620	132200327	Mir135b	ENSMUSG00000065435	p407	downstream	1436
421	chr1	132298229	132298392	Klhdc8a	ENSMUSG00000042115	p408	upstream	233
422	chr1	132391220	132391357	Tmcc2	ENSMUSG00000042066	p409	overlapStart	0
423	chr1	132540254	132542697	Cntn2	ENSMUSG00000053024	p410	inside	559
424	chr1	132543160	132543531	Cntn2	ENSMUSG00000053024	p411	overlapStart	0
425	chr1	132543917	132544082	Cntn2	ENSMUSG00000053024	p412	upstream	660
429	chr1	132740093	132740347	Nfasc	ENSMUSG00000026442	p416	inside	1450
430	chr1	132741327	132741473	Nfasc	ENSMUSG00000026442	p417	inside	324
431	chr1	132741845	132742085	Nfasc	ENSMUSG00000026442	p418	upstream	47
432	chr1	132743107	132743244	Nfasc	ENSMUSG00000026442	p419	upstream	1309
435	chr1	132878725	132879741	Lrrn2	ENSMUSG00000026443	p422	upstream	531
436	chr1	132880519	132880704	Lrrn2	ENSMUSG00000026443	p423	inside	246
440	chr1	133328706	133329091	Kiss1	ENSMUSG00000116158;ENSMUSG00000115958	p427	inside	810
441	chr1	133329507	133329805	Kiss1	ENSMUSG00000116158;ENSMUSG00000115958	p428	inside	96
442	chr1	133906633	133907029	Optc	ENSMUSG00000010311	p429	inside	970
443	chr1	134234013	134234913	Adora1	ENSMUSG00000042429	p430	inside	518
444	chr1	134643763	134643927	Syt2	ENSMUSG00000026452	p431	upstream	2749
445	chr1	134645596	134645748	Syt2	ENSMUSG00000026452	p432	upstream	928
446	chr1	134646062	134646340	Syt2	ENSMUSG00000026452	p433	upstream	336
447	chr1	134647323	134647840	Syt2	ENSMUSG00000026452	p434	inside	646
448	chr1	134649064	134649286	Syt2	ENSMUSG00000026452	p435	inside	2387
451	chr1	135104421	135104558	Lgr6	ENSMUSG00000042793	p438	inside	718
452	chr1	135105406	135105543	Lgr6	ENSMUSG00000042793	p439	upstream	129
453	chr1	135816252	135816427	Lad1	ENSMUSG00000041782	p440	upstream	2170
454	chr1	135817568	135818343	Lad1	ENSMUSG00000041782	p441	upstream	254
455	chr1	135819567	135819875	Lad1	ENSMUSG00000041782	p442	inside	969
459	chr1	135917591	135917769	Pkp1	ENSMUSG00000026413	p446	inside	1438
460	chr1	135918389	135918700	Pkp1	ENSMUSG00000026413	p447	inside	507
461	chr1	135919458	135921350	Pkp1	ENSMUSG00000026413	p448	upstream	250
462	chr1	136049696	136049916	Ascl5	ENSMUSG00000097918	p449	upstream	887
463	chr1	136232170	136232443	Inava	ENSMUSG00000041605	p450	inside	1821
464	chr1	136261443	136261806	Gpr25	ENSMUSG00000052759	p451	upstream	569
465	chr1	136344561	136345008	Camsap2	ENSMUSG00000041570	p452	inside	1096
466	chr1	136346804	136347056	Camsap2	ENSMUSG00000041570	p453	upstream	699
481	chr1	138845567	138847646	Lhx9	ENSMUSG00000019230	p468	inside	931
482	chr1	138848055	138849199	Lhx9	ENSMUSG00000019230	p469	overlapStart	0
483	chr1	146495174	146495311	Brinp3	ENSMUSG00000035131	p470	inside	414
484	chr1	146496086	146496565	Brinp3	ENSMUSG00000035131	p471	inside	1326
485	chr1	152954072	152954209	Nmnat2	ENSMUSG00000042751	p472	upstream	783
486	chr1	152954848	152955170	Nmnat2	ENSMUSG00000042751	p473	overlapStart	0
488	chr1	153185606	153185743	Lamc2	ENSMUSG00000026479	p475	inside	704
489	chr1	153186519	153187355	Lamc2	ENSMUSG00000026479	p476	upstream	71
490	chr1	153651971	153652108	Rgs8	ENSMUSG00000042671	p477	upstream	916
491	chr1	153652734	153653703	Rgs8	ENSMUSG00000042671	p478	overlapStart	0
493	chr1	153738609	153738957	C230024C17Rik	ENSMUSG00000100334	p480	upstream	779
494	chr1	153738609	153738957	Rgs16	ENSMUSG00000026475	p480	upstream	1391
495	chr1	154204450	154204830	Zfp648	ENSMUSG00000066797	p481	inside	859
499	chr1	155247139	155247394	BC034090	ENSMUSG00000033722	p485	upstream	2694
511	chr1	155749748	155750065	Lhx4	ENSMUSG00000026468	p497	inside	1619
512	chr1	156202666	156202847	Fam163a	ENSMUSG00000015484	p498	inside	2179
513	chr1	156203306	156203558	Fam163a	ENSMUSG00000015484	p499	inside	1468
514	chr1	156203870	156204238	Fam163a	ENSMUSG00000015484	p500	inside	788
515	chr1	156204690	156205159	Fam163a	ENSMUSG00000015484	p501	overlapStart	0
516	chr1	156205762	156206160	Fam163a	ENSMUSG00000015484	p502	upstream	735
517	chr1	156207201	156207571	Fam163a	ENSMUSG00000015484	p503	upstream	2174
518	chr1	156304424	156305068	Tdrd5	ENSMUSG00000060985	p504	upstream	759
519	chr1	156311158	156311415	Nphs2	ENSMUSG00000026602	p505	inside	431
520	chr1	158354927	158355064	Brinp2	ENSMUSG00000004031	p506	inside	1262
521	chr1	162475955	162476769	Dnm3	ENSMUSG00000040265	p507	inside	1265
522	chr1	163309744	163311805	Prrx1	ENSMUSG00000026586	p508	inside	1905
523	chr1	163312930	163313079	Prrx1	ENSMUSG00000026586	p509	inside	631
524	chr1	163314973	163316070	Prrx1	ENSMUSG00000026586	p510	upstream	1262
527	chr1	164459283	164459738	Atp1b1	ENSMUSG00000026576	p513	upstream	927
529	chr1	166253165	166253347	Ildr2	ENSMUSG00000040612	p515	upstream	791
531	chr1	167597252	167597580	Rxrg	ENSMUSG00000015843	p517	upstream	803
533	chr1	167686393	167687024	Lmx1a	ENSMUSG00000026686	p519	upstream	2212
534	chr1	167687597	167688401	Lmx1a	ENSMUSG00000026686	p520	upstream	835
535	chr1	167688830	167688967	Lmx1a	ENSMUSG00000026686	p521	upstream	269
536	chr1	167689388	167691912	Lmx1a	ENSMUSG00000026686	p522	inside	151
548	chr1	171194679	171194816	Pcp4l1	ENSMUSG00000038370	p534	inside	1452
549	chr1	172340134	172340434	Kcnj10	ENSMUSG00000044708	p535	upstream	775
550	chr1	172341529	172342327	Kcnj10	ENSMUSG00000044708	p536	inside	319
552	chr1	172561138	172561337	Vsig8	ENSMUSG00000049598	p538	inside	2380
553	chr1	172562611	172562748	Vsig8	ENSMUSG00000049598	p539	inside	969
554	chr1	173368276	173369195	Cadm3	ENSMUSG00000005338	p540	upstream	580
555	chr1	173370009	173370146	Cadm3	ENSMUSG00000005338	p541	upstream	2313
556	chr1	176274354	176274984	Pld5	ENSMUSG00000055214	p542	inside	328
557	chr1	180695384	180695521	Mixl1	ENSMUSG00000026497	p543	inside	1513
558	chr1	180696199	180696568	Mixl1	ENSMUSG00000026497	p544	inside	466
559	chr1	180893868	180894029	Lefty2	ENSMUSG00000066652	p545	inside	760
560	chr1	180934892	180935390	Lefty1	ENSMUSG00000038793	p546	overlapStart	0
561	chr1	180936064	180936761	Lefty1	ENSMUSG00000038793	p547	inside	1042
562	chr1	181020766	181020903	Ephx1	ENSMUSG00000038776	p548	inside	1
563	chr1	181351013	181351523	Cnih3	ENSMUSG00000026514	p549	upstream	1104
564	chr1	181351899	181352036	Cnih3	ENSMUSG00000026514	p550	upstream	591
565	chr1	182765099	182765272	Susd4	ENSMUSG00000038576	p551	inside	1239
566	chr1	184717711	184719074	4930488B22Rik	ENSMUSG00000092578	p552	overlapEnd	85
567	chr1	184719868	184720027	4930488B22Rik	ENSMUSG00000092578	p553	downstream	879
568	chr1	184720558	184720910	4930488B22Rik	ENSMUSG00000092578	p554	downstream	1569
569	chr1	184721216	184721726	4930488B22Rik	ENSMUSG00000092578	p555	downstream	2227
572	chr1	184724265	184724724	Hlx	ENSMUSG00000039377	p558	downstream	2416
573	chr1	184725599	184725924	Hlx	ENSMUSG00000039377	p559	downstream	1216
574	chr1	184882273	184882728	C130074G19Rik	ENSMUSG00000039349	p560	inside	490
575	chr1	185454245	185454598	Slc30a10	ENSMUSG00000026614	p561	upstream	249
576	chr1	187604310	187606495	Esrrg	ENSMUSG00000026610	p562	upstream	2295
577	chr1	187606967	187607247	Esrrg	ENSMUSG00000026610	p563	upstream	1543
578	chr1	187607869	187608368	Esrrg	ENSMUSG00000026610	p564	upstream	422
579	chr1	187609746	187609886	Esrrg	ENSMUSG00000026610	p565	inside	955
580	chr1	187610506	187611857	Esrrg	ENSMUSG00000026610	p566	inside	1715
588	chr1	190171941	190172078	Prox1	ENSMUSG00000010175	p574	upstream	1226
589	chr1	190172426	190173483	Prox1	ENSMUSG00000010175	p575	upstream	1711
603	chr1	190976692	190977207	Vash2	ENSMUSG00000037568	p589	inside	2089
604	chr1	190977819	190977965	Vash2	ENSMUSG00000037568	p590	inside	1331
605	chr1	191099032	191099708	Batf3	ENSMUSG00000026630	p591	inside	1185
606	chr1	191100049	191100605	Batf3	ENSMUSG00000026630	p592	inside	2202
619	chr1	192189232	192189369	Kcnh1	ENSMUSG00000058248	p605	upstream	1404
620	chr1	192191705	192191842	Kcnh1	ENSMUSG00000058248	p606	inside	931
621	chr1	192836462	192836599	A730013G03Rik	ENSMUSG00000047384	p607	upstream	1247
623	chr1	192852357	192854014	Gm15867	NA	p609	upstream	908
624	chr1	192854526	192854731	Gm15867	NA	p610	upstream	191
625	chr1	192856417	192856558	Sertad4	ENSMUSG00000016262	p611	upstream	660
626	chr1	192856880	192857023	Sertad4	ENSMUSG00000016262	p612	upstream	1123
627	chr1	192857528	192858140	Sertad4	ENSMUSG00000016262	p613	upstream	1771
634	chr10	5920090	5920410	Rgs17	ENSMUSG00000019775	p620	inside	1990
635	chr10	5921197	5921370	Rgs17	ENSMUSG00000019775	p621	inside	1030
640	chr10	11079800	11079965	Grm1	ENSMUSG00000019828	p626	inside	2391
641	chr10	14544627	14544764	Adgrg6	ENSMUSG00000039116	p627	inside	895
643	chr10	19352992	19355186	Olig3	ENSMUSG00000045591	p629	upstream	1346
644	chr10	19355555	19356541	Olig3	ENSMUSG00000045591	p630	overlapStart	0
645	chr10	19357673	19358346	Olig3	ENSMUSG00000045591	p631	inside	258
646	chr10	19358839	19359677	Olig3	ENSMUSG00000045591	p632	downstream	235
647	chr10	19360952	19362032	Olig3	ENSMUSG00000045591	p633	downstream	2348
649	chr10	22149031	22149973	E030030I06Rik	ENSMUSG00000097327	p635	overlapStart	0
650	chr10	22150679	22151341	E030030I06Rik	ENSMUSG00000097327	p636	upstream	1408
651	chr10	22151894	22162123	E030030I06Rik	ENSMUSG00000097327	p637	upstream	2623
652	chr10	22151894	22162123	Raet1e	ENSMUSG00000053219	p637	overlapStart	0
653	chr10	22151894	22162123	H60b	ENSMUSG00000075297	p637	overlapStart	0
655	chr10	22173171	22173322	Raet1c	ENSMUSG00000078452	p639	upstream	596
670	chr10	22400529	22400691	Gm10825	ENSMUSG00000096937	p654	upstream	2191
671	chr10	22401258	22401427	Gm10825	ENSMUSG00000096937	p655	upstream	1455
672	chr10	22406902	22407039	Gm10825	ENSMUSG00000096937	p656	inside	431
676	chr10	22814476	22814999	Tcf21	ENSMUSG00000045680	p660	downstream	2282
677	chr10	22815313	22815914	Tcf21	ENSMUSG00000045680	p661	downstream	1367
678	chr10	22816503	22817421	Tcf21	ENSMUSG00000045680	p662	overlapEnd	140
679	chr10	22818872	22819650	Tcf21	ENSMUSG00000045680	p663	inside	524
680	chr10	22820208	22821607	Tcf21	ENSMUSG00000045680	p664	upstream	33
683	chr10	23348197	23348371	Eya4	ENSMUSG00000010461	p667	inside	2415
684	chr10	23350715	23350992	Eya4	ENSMUSG00000010461	p668	overlapStart	0
685	chr10	24224352	24224575	Moxd1	ENSMUSG00000020000	p669	inside	835
686	chr10	26076416	26076553	Gm9767	ENSMUSG00000039098	p670	upstream	1701
687	chr10	26077312	26077753	Gm9767	ENSMUSG00000039098	p671	upstream	501
688	chr10	29143959	29144440	Soga3	ENSMUSG00000038916	p672	inside	120
689	chr10	30844049	30844186	Hey2	ENSMUSG00000019789	p673	upstream	1247
690	chr10	30845032	30845597	Hey2	ENSMUSG00000019789	p674	upstream	2230
692	chr10	32889231	32889608	Nkain2	ENSMUSG00000069670	p676	inside	853
693	chr10	36508153	36508313	Hs3st5	ENSMUSG00000044499	p677	inside	1339
706	chr10	42580111	42581149	Nr2e1	ENSMUSG00000019803	p690	inside	2483
707	chr10	42580111	42581149	Ostm1	ENSMUSG00000038280	p690	upstream	2685
708	chr10	42582057	42582743	Nr2e1	ENSMUSG00000019803	p691	inside	889
709	chr10	42582057	42582743	Ostm1	ENSMUSG00000038280	p691	upstream	1091
710	chr10	42583123	42584285	Nr2e1	ENSMUSG00000019803	p692	overlapStart	0
711	chr10	42583123	42584285	Ostm1	ENSMUSG00000038280	p692	overlapStart	0
712	chr10	42584598	42590467	Ostm1	ENSMUSG00000038280	p693	inside	763
713	chr10	42584598	42590467	Nr2e1	ENSMUSG00000019803	p693	upstream	965
729	chr10	43171885	43172266	Sobp	ENSMUSG00000038248	p709	inside	2264
730	chr10	43171885	43172266	9030612E09Rik	ENSMUSG00000045008	p709	upstream	2432
731	chr10	43175074	43175641	9030612E09Rik	ENSMUSG00000045008	p710	inside	375
732	chr10	43175074	43175641	Sobp	ENSMUSG00000038248	p710	upstream	543
733	chr10	43176718	43178373	9030612E09Rik	ENSMUSG00000045008	p711	downstream	156
734	chr10	43176718	43178373	Sobp	ENSMUSG00000038248	p711	upstream	2187
735	chr10	43580994	43581158	Cd24a	ENSMUSG00000047139	p712	inside	1825
740	chr10	50893039	50893959	Sim1	ENSMUSG00000019913	p717	upstream	1691
741	chr10	50895377	50896002	Sim1	ENSMUSG00000019913	p718	overlapStart	0
742	chr10	50896674	50897535	Sim1	ENSMUSG00000019913	p719	inside	1023
751	chr10	51678629	51678899	Rfx6	ENSMUSG00000019900	p728	inside	873
752	chr10	52021182	52022165	Vgll2	ENSMUSG00000049641	p729	upstream	336
753	chr10	52022988	52024862	Vgll2	ENSMUSG00000049641	p730	inside	486
754	chr10	52025247	52026705	Vgll2	ENSMUSG00000049641	p731	inside	1766
755	chr10	52027095	52027420	Vgll2	ENSMUSG00000049641	p732	inside	1051
756	chr10	52028287	52028957	Vgll2	ENSMUSG00000049641	p733	overlapEnd	184
757	chr10	52029411	52029564	Vgll2	ENSMUSG00000049641	p734	downstream	940
758	chr10	52029994	52030447	Vgll2	ENSMUSG00000049641	p735	downstream	1523
759	chr10	52689867	52690264	Slc35f1	ENSMUSG00000038602	p736	upstream	268
760	chr10	53750423	53750754	Fam184a	ENSMUSG00000019856	p737	inside	369
761	chr10	58813698	58813841	Sh3rf3	ENSMUSG00000037990	p738	inside	339
762	chr10	58814223	58815094	Sh3rf3	ENSMUSG00000037990	p739	inside	864
763	chr10	59224013	59224150	Sowahc	ENSMUSG00000098188	p740	inside	2060
764	chr10	59224013	59224150	Septin10	ENSMUSG00000019917	p740	upstream	2165
765	chr10	60105904	60106208	Spock2	ENSMUSG00000058297	p741	upstream	10
766	chr10	60106975	60107112	Spock2	ENSMUSG00000058297	p742	inside	756
767	chr10	60107971	60108201	Spock2	ENSMUSG00000058297	p743	inside	1752
772	chr10	60217835	60218325	Chst3	ENSMUSG00000057337	p748	inside	935
773	chr10	60219705	60220309	Chst3	ENSMUSG00000057337	p749	upstream	444
774	chr10	60220740	60220880	Chst3	ENSMUSG00000057337	p750	upstream	1479
784	chr10	60828424	60830528	Unc5b	ENSMUSG00000020099	p760	inside	1053
785	chr10	60831597	60831779	Unc5b	ENSMUSG00000020099	p761	upstream	15
786	chr10	61272631	61272985	Adamts14	ENSMUSG00000059901	p762	inside	453
787	chr10	61416843	61417181	Nodal	ENSMUSG00000037171	p763	upstream	790
788	chr10	61417829	61417966	Nodal	ENSMUSG00000037171	p764	upstream	5
789	chr10	61419312	61419865	Nodal	ENSMUSG00000037171	p765	inside	1340
790	chr10	61596225	61596545	Npffr1	ENSMUSG00000020090	p766	inside	733
792	chr10	62130360	62130707	Neurog3	ENSMUSG00000044312	p768	upstream	2382
793	chr10	62133748	62135927	Neurog3	ENSMUSG00000044312	p769	overlapEnd	658
794	chr10	63098806	63099334	Atoh7	ENSMUSG00000036816	p770	upstream	316
795	chr10	63100421	63101091	Atoh7	ENSMUSG00000036816	p771	inside	188
796	chr10	64088963	64089208	Lrrtm3	ENSMUSG00000042846	p772	inside	1069
797	chr10	67538800	67539427	Egr2	ENSMUSG00000037868	p773	inside	2761
798	chr10	69398248	69398748	Ank3	ENSMUSG00000069601	p774	upstream	247
799	chr10	69400435	69400611	Ank3	ENSMUSG00000069601	p775	inside	1439
800	chr10	69401669	69401806	Ank3	ENSMUSG00000069601	p776	inside	2673
802	chr10	70246288	70246425	Slc16a9	ENSMUSG00000037762	p778	inside	1188
804	chr10	71160371	71160552	Bicc1	ENSMUSG00000014329	p780	upstream	670
805	chr10	73096953	73097349	Pcdh15	ENSMUSG00000052613	p781	upstream	1992
806	chr10	73100783	73100920	Pcdh15	ENSMUSG00000052613	p782	inside	1441
807	chr10	75559330	75559467	Lrrc75b	ENSMUSG00000046807	p783	inside	863
808	chr10	75559330	75559467	Ggt1	ENSMUSG00000006345	p783	upstream	2136
809	chr10	75560736	75560873	Lrrc75b	ENSMUSG00000046807	p784	upstream	405
810	chr10	75560736	75560873	Ggt1	ENSMUSG00000006345	p784	upstream	730
811	chr10	75930441	75931355	Chchd10	ENSMUSG00000049422	p785	upstream	1774
813	chr10	77417148	77417285	Adarb1	ENSMUSG00000020262	p787	inside	985
815	chr10	77684146	77684405	Tspear	ENSMUSG00000069581	p789	upstream	2163
816	chr10	77685239	77685734	Tspear	ENSMUSG00000069581	p790	upstream	834
817	chr10	77686043	77686645	Tspear	ENSMUSG00000069581	p791	overlapStart	0
818	chr10	77686967	77687305	Tspear	ENSMUSG00000069581	p792	inside	398
819	chr10	77688669	77689018	Gm19402	ENSMUSG00000095970	p793	downstream	939
820	chr10	77968386	77968523	Trpm2	ENSMUSG00000009292	p794	inside	2040
821	chr10	77969905	77970307	Trpm2	ENSMUSG00000009292	p795	inside	256
822	chr10	78066185	78066756	Icosl	ENSMUSG00000000732	p796	upstream	2545
824	chr10	78350248	78351411	Agpat3	ENSMUSG00000001211	p798	inside	1078
825	chr10	78353298	78353515	Agpat3	ENSMUSG00000001211	p799	upstream	808
827	chr10	78780652	78780879	Slc1a6	ENSMUSG00000005357	p801	inside	156
828	chr10	79612477	79612688	C2cd4c	ENSMUSG00000045912	p802	inside	1337
829	chr10	79715537	79716246	Hcn2	ENSMUSG00000020331	p803	upstream	387
830	chr10	79719216	79719516	Hcn2	ENSMUSG00000020331	p804	inside	2582
831	chr10	80189620	80190420	Efna2	ENSMUSG00000003070	p805	overlapEnd	390
832	chr10	80190743	80191282	Efna2	ENSMUSG00000003070	p806	downstream	733
838	chr10	80340381	80340594	Adamtsl5	ENSMUSG00000043822	p812	inside	588
840	chr10	80346827	80347223	Adamtsl5	ENSMUSG00000043822	p814	inside	1189
841	chr10	80354358	80354575	Plk5	ENSMUSG00000035486	p815	upstream	1883
842	chr10	80355125	80356255	Plk5	ENSMUSG00000035486	p816	upstream	203
843	chr10	80356947	80357223	Plk5	ENSMUSG00000035486	p817	inside	488
844	chr10	80357557	80357776	Plk5	ENSMUSG00000035486	p818	inside	1098
845	chr10	80366451	80366829	Plk5	ENSMUSG00000035486	p819	downstream	962
851	chr10	80492790	80494632	Onecut3	ENSMUSG00000045518	p825	upstream	202
852	chr10	80495370	80495507	Onecut3	ENSMUSG00000045518	p826	inside	535
853	chr10	80496126	80496656	Onecut3	ENSMUSG00000045518	p827	inside	1291
854	chr10	80497192	80499084	Onecut3	ENSMUSG00000045518	p828	inside	2357
861	chr10	80843105	80843336	Lingo3	ENSMUSG00000051067	p835	inside	703
862	chr10	80930838	80930975	Gadd45b	ENSMUSG00000015312	p836	inside	765
864	chr10	81194924	81195187	Atcayos	NA	p838	inside	315
865	chr10	81196334	81196471	Atcayos	NA	p839	inside	1725
868	chr10	81253240	81253480	Matk	ENSMUSG00000004933	p842	inside	305
874	chr10	81453219	81453356	Nfic	ENSMUSG00000055053	p848	inside	2279
875	chr10	81453837	81453974	Nfic	ENSMUSG00000055053	p849	inside	1661
877	chr10	83335627	83336039	Slc41a2	ENSMUSG00000034591	p851	inside	1843
878	chr10	83336969	83337365	Slc41a2	ENSMUSG00000034591	p852	inside	517
879	chr10	84439651	84440101	Nuak1	ENSMUSG00000020032	p853	inside	496
881	chr10	84753904	84754041	Rfx4	ENSMUSG00000020037	p855	upstream	2020
882	chr10	84755990	84756295	Rfx4	ENSMUSG00000020037	p856	overlapStart	0
883	chr10	84756857	84759929	Rfx4	ENSMUSG00000020037	p857	inside	795
891	chr10	87486819	87489034	Ascl1	ENSMUSG00000020052	p865	downstream	1785
892	chr10	87489430	87489832	Ascl1	ENSMUSG00000020052	p866	downstream	987
893	chr10	87490975	87492043	Ascl1	ENSMUSG00000020052	p867	inside	156
894	chr10	87494407	87494544	Ascl1	ENSMUSG00000020052	p868	upstream	746
895	chr10	87495232	87495405	Ascl1	ENSMUSG00000020052	p869	upstream	1571
897	chr10	88885540	88885677	Slc5a8	ENSMUSG00000020062	p871	upstream	314
898	chr10	89343947	89344084	Ano4	ENSMUSG00000035189	p872	inside	561
899	chr10	89345646	89345793	Ano4	ENSMUSG00000035189	p873	upstream	1000
900	chr10	89874001	89874480	Anks1b	ENSMUSG00000058589	p874	inside	492
905	chr10	92163129	92163469	Rmst	ENSMUSG00000112117	p879	inside	1701
906	chr10	93639983	93640607	Ntn4	ENSMUSG00000020019	p880	upstream	73
907	chr10	93641739	93642392	Ntn4	ENSMUSG00000020019	p881	inside	1058
912	chr10	95413542	95413977	Socs2	ENSMUSG00000020027	p886	inside	2052
914	chr10	103030914	103032068	Alx1	ENSMUSG00000036602	p888	upstream	698
915	chr10	103033002	103033177	Alx1	ENSMUSG00000036602	p889	upstream	2786
917	chr10	106469375	106469512	Ppfia2	ENSMUSG00000053825	p891	upstream	826
918	chr10	107270402	107270695	Lin7a	ENSMUSG00000019906	p892	upstream	990
919	chr10	112270579	112271657	Kcnc2	ENSMUSG00000035681	p893	overlapStart	0
920	chr10	112272550	112273070	Kcnc2	ENSMUSG00000035681	p894	inside	1429
921	chr10	114800049	114800434	Gm15723	ENSMUSG00000084865	p895	upstream	1291
922	chr10	114802933	114803089	Trhde	ENSMUSG00000050663	p896	upstream	625
923	chr10	115585354	115585491	Lgr5	ENSMUSG00000020140	p897	inside	2289
924	chr10	115590138	115590317	Lgr5	ENSMUSG00000020140	p898	upstream	2357
928	chr10	127048107	127048946	Cyp27b1	ENSMUSG00000006724	p902	overlapStart	0
929	chr10	127049255	127050149	Cyp27b1	ENSMUSG00000006724	p903	inside	1005
930	chr10	127061164	127061334	Marchf9	ENSMUSG00000040502	p904	upstream	979
931	chr10	127061164	127061334	Cdk4	ENSMUSG00000006728	p904	upstream	2199
934	chr10	127179221	127179555	Slc26a10	ENSMUSG00000040441	p907	inside	1090
935	chr10	127179915	127180121	Slc26a10	ENSMUSG00000040441	p908	inside	524
936	chr10	127180484	127181260	Slc26a10	ENSMUSG00000040441	p909	overlapStart	0
938	chr10	127262142	127262334	Kif5a	ENSMUSG00000074657	p911	inside	1014
939	chr10	127340330	127340751	Gli1	ENSMUSG00000025407	p912	inside	1223
941	chr10	127512341	127513155	Ndufa4l2	ENSMUSG00000040280	p914	upstream	1811
942	chr10	127514121	127515110	Ndufa4l2	ENSMUSG00000040280	p915	overlapStart	0
943	chr10	127525320	127526281	Shmt2	ENSMUSG00000025403	p916	upstream	2875
946	chr10	127531316	127531787	Nxph4	ENSMUSG00000040258	p919	inside	2772
947	chr10	127532212	127534100	Nxph4	ENSMUSG00000040258	p920	inside	459
948	chr10	127535543	127535830	Nxph4	ENSMUSG00000040258	p921	upstream	983
950	chr10	127619338	127619900	Lrp1	ENSMUSG00000040249	p923	inside	1248
951	chr10	127665324	127665737	1700012D01Rik	ENSMUSG00000040195	p924	upstream	1163
952	chr10	128587485	128587774	Erbb3	ENSMUSG00000018166	p925	inside	1878
953	chr10	128587485	128587774	Mir6917	ENSMUSG00000098592	p925	upstream	2987
954	chr10	128589054	128589399	Erbb3	ENSMUSG00000018166	p926	inside	253
955	chr10	128644444	128644581	Gm26876	ENSMUSG00000097372	p927	upstream	1302
956	chr10	128645033	128645446	Gm26876	ENSMUSG00000097372	p928	upstream	437
957	chr10	128934216	128934506	Itga7	ENSMUSG00000025348	p929	inside	398
961	chr11	4744846	4745159	Cabp7	ENSMUSG00000009075	p933	inside	1619
962	chr11	4745592	4746090	Cabp7	ENSMUSG00000009075	p934	inside	688
963	chr11	4747484	4747763	Cabp7	ENSMUSG00000009075	p935	upstream	705
964	chr11	4748185	4748893	Cabp7	ENSMUSG00000009075	p936	upstream	1406
965	chr11	4749427	4749686	Cabp7	ENSMUSG00000009075	p937	upstream	2648
966	chr11	4948226	4949530	Nefh	ENSMUSG00000020396	p938	upstream	161
967	chr11	4950268	4950826	Nefh	ENSMUSG00000020396	p939	upstream	2203
968	chr11	5058395	5058532	Rasl10a	ENSMUSG00000034209	p940	inside	267
969	chr11	5861457	5861615	Aebp1	ENSMUSG00000020473	p941	upstream	331
970	chr11	5862408	5862545	Aebp1	ENSMUSG00000020473	p942	inside	461
971	chr11	5898425	5898915	Myl7	ENSMUSG00000020469	p943	overlapStart	0
972	chr11	5901072	5901746	Myl7	ENSMUSG00000020469	p944	upstream	2289
975	chr11	6063455	6064064	Camk2b	ENSMUSG00000057897	p947	inside	2298
976	chr11	6064556	6064694	Camk2b	ENSMUSG00000057897	p948	inside	1668
977	chr11	6066774	6067042	Camk2b	ENSMUSG00000057897	p949	upstream	411
978	chr11	6067581	6068367	Camk2b	ENSMUSG00000057897	p950	upstream	1218
979	chr11	6068757	6068894	Camk2b	ENSMUSG00000057897	p951	upstream	2394
981	chr11	7061730	7062182	Adcy1	ENSMUSG00000020431	p953	upstream	1306
982	chr11	7062625	7062845	Adcy1	ENSMUSG00000020431	p954	upstream	643
983	chr11	7065281	7065921	Adcy1	ENSMUSG00000020431	p955	inside	1792
984	chr11	7213956	7214386	Igfbp3	ENSMUSG00000020427	p956	upstream	32
986	chr11	11114738	11115100	Vwc2	ENSMUSG00000050830	p958	inside	515
991	chr11	12035217	12035831	Grb10	ENSMUSG00000020176	p963	inside	2852
992	chr11	12036189	12036391	Grb10	ENSMUSG00000020176	p964	inside	2292
993	chr11	12038221	12038605	Grb10	ENSMUSG00000020176	p965	inside	78
994	chr11	12040114	12040251	Grb10	ENSMUSG00000020176	p966	upstream	1430
996	chr11	12463090	12463666	Cobl	ENSMUSG00000020173	p968	inside	1294
997	chr11	12464234	12464679	Cobl	ENSMUSG00000020173	p969	inside	281
998	chr11	12466119	12466293	Cobl	ENSMUSG00000020173	p970	upstream	1158
999	chr11	16257975	16258112	Vstm2a	ENSMUSG00000048834	p971	inside	251
1000	chr11	16259501	16259811	Vstm2a	ENSMUSG00000048834	p972	inside	1777
1001	chr11	16752700	16752942	Egfr	ENSMUSG00000020122	p973	inside	497
1002	chr11	16754395	16754775	Egfr	ENSMUSG00000020122	p974	inside	2192
1017	chr11	21991758	21992321	Otx1	ENSMUSG00000005917	p989	downstream	2443
1018	chr11	21992680	21992817	Otx1	ENSMUSG00000005917	p990	downstream	1947
1019	chr11	21994049	21994768	Otx1	ENSMUSG00000005917	p991	overlapEnd	4
1020	chr11	21995199	21995921	Otx1	ENSMUSG00000005917	p992	inside	435
1021	chr11	21996497	21998177	Otx1	ENSMUSG00000005917	p993	inside	1733
1023	chr11	22000035	22000800	Otx1	ENSMUSG00000005917	p995	inside	2097
1024	chr11	22001353	22002651	Otx1	ENSMUSG00000005917	p996	inside	246
1025	chr11	22002995	22003825	Otx1	ENSMUSG00000005917	p997	upstream	97
1026	chr11	22004294	22004837	Otx1	ENSMUSG00000005917	p998	upstream	1396
1027	chr11	22005448	22006261	Otx1	ENSMUSG00000005917	p999	upstream	2550
1034	chr11	28853394	28853871	Efemp1	ENSMUSG00000020467	p1006	inside	190
1036	chr11	30023531	30023809	Eml6	ENSMUSG00000044072	p1008	inside	2224
1037	chr11	32278855	32278992	Hba-x	ENSMUSG00000055609	p1009	downstream	739
1038	chr11	32297422	32297559	Hbq1a	ENSMUSG00000020295	p1010	upstream	2509
1042	chr11	33198165	33200291	Tlx3	ENSMUSG00000040610	p1014	downstream	461
1043	chr11	33200974	33201263	Tlx3	ENSMUSG00000040610	p1015	inside	222
1044	chr11	33201625	33201976	Tlx3	ENSMUSG00000040610	p1016	inside	873
1045	chr11	33202726	33203915	Tlx3	ENSMUSG00000040610	p1017	overlapStart	0
1046	chr11	33204578	33204902	Tlx3	ENSMUSG00000040610	p1018	upstream	988
1047	chr11	33205324	33206692	Tlx3	ENSMUSG00000040610	p1019	upstream	1734
1051	chr11	33993022	33993189	Kcnip1	ENSMUSG00000053519	p1023	overlapStart	0
1052	chr11	33994217	33994454	Kcnip1	ENSMUSG00000053519	p1024	upstream	1064
1053	chr11	33995553	33995705	Kcnip1	ENSMUSG00000053519	p1025	upstream	2400
1054	chr11	35120175	35120312	Slit3	ENSMUSG00000056427	p1026	upstream	911
1060	chr11	35797234	35797371	Fbll1	ENSMUSG00000051062	p1032	downstream	11
1061	chr11	35798901	35799038	Fbll1	ENSMUSG00000051062	p1033	upstream	16
1062	chr11	35799797	35799967	Fbll1	ENSMUSG00000051062	p1034	upstream	912
1063	chr11	37234640	37235267	Tenm2	ENSMUSG00000049336	p1035	inside	615
1064	chr11	37235761	37236035	Tenm2	ENSMUSG00000049336	p1036	overlapStart	0
1065	chr11	42180757	42181005	Gabra1	ENSMUSG00000010803	p1037	inside	1925
1066	chr11	42182669	42183083	Gabra1	ENSMUSG00000010803	p1038	overlapStart	0
1069	chr11	44619311	44619749	Ebf1	ENSMUSG00000057098	p1041	inside	1994
1071	chr11	49610289	49610763	Flt4	ENSMUSG00000020357	p1043	inside	1026
1072	chr11	49611328	49611697	Flt4	ENSMUSG00000020357	p1044	inside	2065
1073	chr11	49899701	49899849	Rasgef1c	ENSMUSG00000020374	p1045	upstream	1985
1074	chr11	49900628	49901032	Rasgef1c	ENSMUSG00000020374	p1046	upstream	802
1075	chr11	49902617	49902754	Rasgef1c	ENSMUSG00000020374	p1047	inside	782
1076	chr11	50600980	50601873	Adamts2	ENSMUSG00000036545	p1048	upstream	210
1077	chr11	50603011	50603159	Adamts2	ENSMUSG00000036545	p1049	inside	927
1078	chr11	50603489	50603890	Adamts2	ENSMUSG00000036545	p1050	inside	1405
1080	chr11	50850334	50850617	Grm6	ENSMUSG00000000617	p1052	upstream	67
1081	chr11	50851396	50851735	Grm6	ENSMUSG00000000617	p1053	inside	711
1082	chr11	50852259	50852444	Grm6	ENSMUSG00000000617	p1054	inside	1574
1083	chr11	52165317	52165887	Olfr1372-ps1	NA	p1055	inside	2272
1084	chr11	52166261	52167691	Olfr1372-ps1	NA	p1056	inside	468
1085	chr11	52168671	52168907	Olfr1372-ps1	NA	p1057	upstream	511
1086	chr11	52170458	52170595	Olfr1372-ps1	NA	p1058	upstream	2298
1087	chr11	52170900	52171614	Olfr1372-ps1	NA	p1059	upstream	2740
1088	chr11	52765826	52766132	Fstl4	ENSMUSG00000036264	p1060	inside	1192
1090	chr11	53476009	53476880	Sowaha	ENSMUSG00000044352	p1062	overlapEnd	307
1091	chr11	53478457	53478594	Sowaha	ENSMUSG00000044352	p1063	inside	1680
1092	chr11	53479096	53479233	Sowaha	ENSMUSG00000044352	p1064	inside	1041
1093	chr11	53480240	53480579	Sowaha	ENSMUSG00000044352	p1065	overlapStart	0
1094	chr11	53481180	53481365	Sowaha	ENSMUSG00000044352	p1066	upstream	905
1095	chr11	54102059	54102196	P4ha2	ENSMUSG00000018906	p1067	inside	1964
1096	chr11	54102742	54102879	P4ha2	ENSMUSG00000018906	p1068	inside	2647
1097	chr11	54305208	54305520	Acsl6	ENSMUSG00000020333	p1069	inside	1410
1099	chr11	57826507	57826644	Hand1	ENSMUSG00000037335	p1071	downstream	2061
1100	chr11	57827240	57827698	Hand1	ENSMUSG00000037335	p1072	downstream	1007
1101	chr11	57828719	57835934	Hand1	ENSMUSG00000037335	p1073	overlapStart	0
1106	chr11	58500503	58500640	Olfr331	ENSMUSG00000058807	p1078	downstream	958
1107	chr11	58947186	58947323	H2bu2	ENSMUSG00000056895	p1079	upstream	1596
1108	chr11	58948191	58948535	H2bu2	ENSMUSG00000056895	p1080	upstream	384
1109	chr11	58949304	58950082	H2bu2	ENSMUSG00000056895	p1081	overlapEnd	229
1110	chr11	58950633	58951120	H2bu2	ENSMUSG00000056895	p1082	downstream	1100
1113	chr11	59137057	59137194	Obscn	ENSMUSG00000061462	p1085	inside	1976
1114	chr11	59174776	59175009	Gjc2	ENSMUSG00000043448	p1086	downstream	559
1115	chr11	59175730	59176314	Gjc2	ENSMUSG00000043448	p1087	inside	162
1122	chr11	59287296	59289210	Wnt3a	ENSMUSG00000009900	p1094	inside	1542
1123	chr11	59289611	59289748	Wnt3a	ENSMUSG00000009900	p1095	inside	1004
1124	chr11	59290269	59290460	Wnt3a	ENSMUSG00000009900	p1096	inside	292
1125	chr11	59291210	59292539	Wnt3a	ENSMUSG00000009900	p1097	upstream	457
1126	chr11	59293618	59294029	Wnt3a	ENSMUSG00000009900	p1098	upstream	2865
1127	chr11	59304342	59304814	Wnt9a	ENSMUSG00000000126	p1099	upstream	2113
1128	chr11	59305438	59306568	Wnt9a	ENSMUSG00000000126	p1100	upstream	359
1129	chr11	59307501	59307828	Wnt9a	ENSMUSG00000000126	p1101	inside	573
1130	chr11	59308844	59310343	Wnt9a	ENSMUSG00000000126	p1102	inside	1916
1131	chr11	59571730	59571867	Olfr222	ENSMUSG00000059610	p1103	overlapStart	0
1134	chr11	61020211	61020387	Kcnj12	ENSMUSG00000042529	p1106	upstream	2176
1135	chr11	61020837	61021986	Kcnj12	ENSMUSG00000042529	p1107	upstream	577
1136	chr11	61023113	61023973	Kcnj12	ENSMUSG00000042529	p1108	inside	549
1137	chr11	61025427	61025564	Kcnj12	ENSMUSG00000042529	p1109	inside	2863
1138	chr11	61342907	61343110	Slc47a2	ENSMUSG00000069855	p1110	upstream	46
1140	chr11	61375984	61376138	Slc47a1	ENSMUSG00000010122	p1112	inside	2207
1141	chr11	61376900	61378476	Slc47a1	ENSMUSG00000010122	p1113	overlapStart	0
1158	chr11	61576839	61577885	Epn2	ENSMUSG00000001036	p1130	inside	1802
1159	chr11	61578252	61578905	Epn2	ENSMUSG00000001036	p1131	inside	782
1160	chr11	61580421	61580558	Epn2	ENSMUSG00000001036	p1132	upstream	733
1161	chr11	61581596	61582048	Epn2	ENSMUSG00000001036	p1133	upstream	1908
1162	chr11	61582493	61582976	Epn2	ENSMUSG00000001036	p1134	upstream	2805
1186	chr11	61685468	61685859	Fam83g	ENSMUSG00000042377	p1158	inside	1049
1187	chr11	62249633	62249770	Adora2b	ENSMUSG00000018500	p1159	inside	649
1192	chr11	63061323	63061701	Tekt3	ENSMUSG00000042189	p1164	overlapStart	0
1193	chr11	63062293	63062899	Tekt3	ENSMUSG00000042189	p1165	inside	639
1195	chr11	63128988	63129281	Pmp22	ENSMUSG00000018217	p1167	inside	6
1196	chr11	63129788	63131202	Pmp22	ENSMUSG00000018217	p1168	inside	806
1197	chr11	63131618	63132591	Pmp22	ENSMUSG00000018217	p1169	inside	2636
1206	chr11	63919332	63919992	Hs3st3b1	ENSMUSG00000070407	p1178	inside	2298
1207	chr11	63920335	63921104	Hs3st3b1	ENSMUSG00000070407	p1179	inside	1186
1208	chr11	63922291	63922492	Hs3st3b1	ENSMUSG00000070407	p1180	upstream	0
1209	chr11	63922843	63923343	Hs3st3b1	ENSMUSG00000070407	p1181	upstream	552
1210	chr11	63925200	63925337	Hs3st3b1	ENSMUSG00000070407	p1182	upstream	2909
1211	chr11	64436725	64436919	Hs3st3a1	ENSMUSG00000047759	p1183	inside	1393
1212	chr11	64438072	64438209	Hs3st3a1	ENSMUSG00000047759	p1184	inside	2740
1213	chr11	64520818	64521534	Hs3st3a1	ENSMUSG00000047759	p1185	inside	1307
1214	chr11	65268661	65268798	Myocd	ENSMUSG00000020542	p1186	inside	1191
1215	chr11	65269981	65270192	Myocd	ENSMUSG00000020542	p1187	overlapStart	0
1216	chr11	66524279	66525182	Shisa6	ENSMUSG00000053930	p1188	inside	782
1217	chr11	66527871	66528467	Shisa6	ENSMUSG00000053930	p1189	upstream	1906
1218	chr11	66528898	66529051	Shisa6	ENSMUSG00000053930	p1190	upstream	2933
1220	chr11	67456395	67456532	Gas7	ENSMUSG00000033066	p1192	inside	958
1228	chr11	68394138	68398642	Ntn1	ENSMUSG00000020902	p1200	inside	2181
1229	chr11	68399052	68399458	Ntn1	ENSMUSG00000020902	p1201	inside	1365
1230	chr11	68399804	68399959	Ntn1	ENSMUSG00000020902	p1202	inside	864
1231	chr11	68400794	68402111	Ntn1	ENSMUSG00000020902	p1203	overlapStart	0
1232	chr11	68402792	68403535	Ntn1	ENSMUSG00000020902	p1204	upstream	1968
1233	chr11	69156466	69156603	Alox12b	ENSMUSG00000032807	p1205	upstream	385
1234	chr11	69327958	69328095	Kcnab3	ENSMUSG00000018470	p1206	inside	1700
1235	chr11	69801921	69802058	Fgf11	ENSMUSG00000042826	p1207	upstream	63
1236	chr11	69804395	69804532	Tmem102	ENSMUSG00000089876	p1208	inside	792
1237	chr11	69804395	69804532	Fgf11	ENSMUSG00000042826	p1208	upstream	2537
1238	chr11	69936655	69937328	Ybx2	ENSMUSG00000018554	p1209	inside	859
1239	chr11	69937705	69938246	Ybx2	ENSMUSG00000018554	p1210	inside	1909
1240	chr11	69939343	69939480	Ybx2	ENSMUSG00000018554	p1211	inside	2125
1241	chr11	69963360	69966253	Cldn7	ENSMUSG00000018569	p1212	overlapStart	0
1242	chr11	70215164	70215301	Slc16a11	ENSMUSG00000040938	p1213	inside	1116
1243	chr11	70254440	70254725	Alox12	ENSMUSG00000000320	p1214	inside	628
1244	chr11	70351244	70351666	Alox15	ENSMUSG00000018924	p1215	inside	365
1245	chr11	70352574	70353244	Alox15	ENSMUSG00000018924	p1216	upstream	542
1246	chr11	70459152	70459308	Zmynd15	ENSMUSG00000040829	p1217	upstream	124
1248	chr11	71752209	71752763	Wscd1	ENSMUSG00000020811	p1219	inside	2289
1249	chr11	72050307	72051163	Pimreg	ENSMUSG00000020808	p1220	downstream	2937
1251	chr11	72132994	72135278	Pitpnm3	ENSMUSG00000040543	p1222	inside	500
1252	chr11	72136227	72136703	Pitpnm3	ENSMUSG00000040543	p1223	upstream	448
1253	chr11	72137144	72137295	Pitpnm3	ENSMUSG00000040543	p1224	upstream	1365
1254	chr11	72265913	72266188	1700051A21Rik	ENSMUSG00000086951	p1225	upstream	232
1255	chr11	72266736	72267043	1700051A21Rik	ENSMUSG00000086951	p1226	inside	315
1256	chr11	72314128	72314344	Fbxo39	ENSMUSG00000070388	p1227	upstream	100
1257	chr11	72314791	72315226	Fbxo39	ENSMUSG00000070388	p1228	inside	347
1262	chr11	74610585	74610722	Rap1gap2	ENSMUSG00000038807	p1233	inside	193
1263	chr11	74611149	74611992	Rap1gap2	ENSMUSG00000038807	p1234	upstream	233
1264	chr11	74612638	74614030	Rap1gap2	ENSMUSG00000038807	p1235	upstream	1722
1267	chr11	75170802	75170953	Hic1	ENSMUSG00000043099	p1238	upstream	1282
1268	chr11	75170802	75170953	Mir212	ENSMUSG00000065590	p1238	upstream	2434
1269	chr11	75793429	75794906	Gm12339	NA	p1239	overlapStart	0
1270	chr11	75796323	75796601	Doc2b	ENSMUSG00000020848	p1240	upstream	273
1274	chr11	76621187	76621835	Abr	ENSMUSG00000017631	p1244	inside	1723
1277	chr11	76673263	76673682	Bhlha9	ENSMUSG00000044243	p1247	overlapEnd	6
1278	chr11	76998615	76998966	Slc6a4	ENSMUSG00000020838	p1248	inside	12
1279	chr11	77895898	77896035	Pipox	ENSMUSG00000017453	p1249	upstream	1801
1283	chr11	77914080	77914217	Gm11190	ENSMUSG00000055045	p1253	inside	1953
1284	chr11	77914774	77915364	Gm11190	ENSMUSG00000055045	p1254	inside	2647
1285	chr11	77927942	77928079	Gm11190	ENSMUSG00000055045	p1255	inside	1209
1286	chr11	77927942	77928079	Sez6	ENSMUSG00000000632	p1255	upstream	2720
1287	chr11	77931896	77932507	Sez6	ENSMUSG00000000632	p1256	inside	1096
1288	chr11	77931896	77932507	Gm11190	ENSMUSG00000055045	p1256	upstream	2607
1289	chr11	77932838	77935338	Sez6	ENSMUSG00000000632	p1257	inside	2038
1297	chr11	78495365	78495797	Sarm1	ENSMUSG00000050132	p1265	inside	1957
1298	chr11	78496684	78496891	Sarm1	ENSMUSG00000050132	p1266	inside	863
1299	chr11	78496684	78496891	Vtn	ENSMUSG00000017344	p1266	upstream	2199
1300	chr11	78500697	78500995	Vtn	ENSMUSG00000017344	p1267	inside	1329
1301	chr11	78500697	78500995	Sebox	ENSMUSG00000001103	p1267	upstream	2451
1302	chr11	78500697	78500995	Sarm1	ENSMUSG00000050132	p1267	upstream	2942
1304	chr11	79588843	79589411	Rab11fip4	ENSMUSG00000017639	p1269	upstream	1800
1305	chr11	79590267	79590941	Rab11fip4	ENSMUSG00000017639	p1270	upstream	270
1306	chr11	79592010	79592289	Rab11fip4	ENSMUSG00000017639	p1271	inside	798
1307	chr11	79592615	79593089	Rab11fip4	ENSMUSG00000017639	p1272	inside	1403
1308	chr11	79709725	79710289	Mir193a	ENSMUSG00000065395	p1273	upstream	1679
1309	chr11	79712849	79712986	Mir193a	ENSMUSG00000065395	p1274	downstream	815
1312	chr11	80298755	80298905	Rhbdl3	ENSMUSG00000017692	p1277	upstream	2006
1313	chr11	80299853	80299990	Rhbdl3	ENSMUSG00000017692	p1278	upstream	921
1314	chr11	80301096	80301292	Rhbdl3	ENSMUSG00000017692	p1279	inside	184
1315	chr11	80302581	80302973	Rhbdl3	ENSMUSG00000017692	p1280	inside	1669
1318	chr11	81968335	81968472	Asic2	ENSMUSG00000020704	p1283	overlapStart	0
1320	chr11	82385809	82386223	Tmem132e	ENSMUSG00000020701	p1285	upstream	2676
1321	chr11	82386549	82387334	Tmem132e	ENSMUSG00000020701	p1286	upstream	1565
1322	chr11	82387704	82388517	Tmem132e	ENSMUSG00000020701	p1287	upstream	382
1323	chr11	82390236	82390847	Tmem132e	ENSMUSG00000020701	p1288	inside	1336
1324	chr11	82391171	82391308	Tmem132e	ENSMUSG00000020701	p1289	inside	2271
1325	chr11	82391858	82392281	Tmem132e	ENSMUSG00000020701	p1290	inside	2958
1336	chr11	82950955	82951248	Slfn5	ENSMUSG00000054404	p1301	upstream	846
1338	chr11	83427902	83428258	Gas2l2	ENSMUSG00000020686	p1303	inside	1197
1339	chr11	83849745	83850136	Hnf1b	ENSMUSG00000020679	p1304	overlapStart	0
1340	chr11	83851178	83852802	Hnf1b	ENSMUSG00000020679	p1305	inside	1115
1342	chr11	84066129	84066775	Dusp14	ENSMUSG00000018648	p1307	inside	2486
1343	chr11	84067151	84067999	Dusp14	ENSMUSG00000018648	p1308	inside	1262
1344	chr11	84514961	84519302	Aatf	ENSMUSG00000018697	p1309	upstream	1438
1345	chr11	84519705	84519842	Lhx1	ENSMUSG00000018698	p1310	inside	1421
1346	chr11	84520640	84521817	Lhx1	ENSMUSG00000018698	p1311	inside	2356
1347	chr11	84522499	84522765	Lhx1	ENSMUSG00000018698	p1312	inside	2770
1348	chr11	84522499	84522765	Lhx1os	ENSMUSG00000087211	p1312	upstream	2894
1349	chr11	84523704	84524583	Lhx1	ENSMUSG00000018698	p1313	inside	952
1350	chr11	84523704	84524583	Lhx1os	ENSMUSG00000087211	p1313	upstream	1076
1351	chr11	84525275	84529253	Lhx1	ENSMUSG00000018698	p1314	overlapStart	0
1352	chr11	84525275	84529253	Lhx1os	ENSMUSG00000087211	p1314	overlapStart	0
1359	chr11	84957168	84958053	Car4	ENSMUSG00000000805	p1321	overlapStart	0
1360	chr11	84958470	84958818	Car4	ENSMUSG00000000805	p1322	inside	684
1361	chr11	84959244	84959381	Car4	ENSMUSG00000000805	p1323	inside	1458
1363	chr11	85828970	85831426	2610027K06Rik	ENSMUSG00000087013	p1325	inside	797
1364	chr11	85828970	85831426	Tbx2	ENSMUSG00000000093	p1325	upstream	1124
1365	chr11	85833881	85835600	Tbx2	ENSMUSG00000000093	p1326	inside	1330
1366	chr11	85833881	85835600	2610027K06Rik	ENSMUSG00000087013	p1326	upstream	1657
1368	chr11	85838406	85840789	Tbx2	ENSMUSG00000000093	p1328	inside	1159
1369	chr11	85884876	85885907	Tbx4	ENSMUSG00000000094	p1329	upstream	514
1370	chr11	85886694	85894900	Tbx4	ENSMUSG00000000094	p1330	inside	272
1373	chr11	87359333	87359684	Ppm1e	ENSMUSG00000046442	p1333	upstream	309
1374	chr11	88097631	88097973	2210416O15Rik	ENSMUSG00000018378	p1334	upstream	84
1377	chr11	89298012	89298408	Nog	ENSMUSG00000048616	p1337	downstream	2230
1378	chr11	89298956	89299126	Nog	ENSMUSG00000048616	p1338	downstream	1512
1379	chr11	89301022	89301188	Nog	ENSMUSG00000048616	p1339	inside	384
1381	chr11	90031087	90031567	Tmem100	ENSMUSG00000069763	p1341	inside	739
1382	chr11	94471192	94473310	Cacna1g	ENSMUSG00000020866	p1342	inside	888
1383	chr11	94475532	94476151	Cacna1g	ENSMUSG00000020866	p1343	upstream	1333
1384	chr11	94477132	94477647	Cacna1g	ENSMUSG00000020866	p1344	upstream	2933
1386	chr11	94497245	94497405	Epn3	ENSMUSG00000010080	p1346	inside	2569
1387	chr11	94498140	94498760	Epn3	ENSMUSG00000010080	p1347	inside	1214
1388	chr11	94499416	94499937	Epn3	ENSMUSG00000010080	p1348	inside	37
1389	chr11	94500316	94500528	Epn3	ENSMUSG00000010080	p1349	upstream	341
1393	chr11	94933961	94934098	Col1a1	ENSMUSG00000001506	p1353	upstream	2125
1394	chr11	94935345	94935732	Col1a1	ENSMUSG00000001506	p1354	upstream	491
1395	chr11	95011925	95012062	Samd14	ENSMUSG00000047181	p1355	inside	2046
1396	chr11	95077655	95078289	Itga3	ENSMUSG00000001507	p1356	upstream	853
1397	chr11	95119553	95119751	Dlx3	ENSMUSG00000001510	p1357	upstream	367
1398	chr11	95120447	95123336	Dlx3	ENSMUSG00000001510	p1358	inside	328
1399	chr11	95123912	95124049	Dlx3	ENSMUSG00000001510	p1359	inside	1247
1402	chr11	95142187	95144738	Dlx4os	ENSMUSG00000086552	p1362	upstream	313
1403	chr11	95145206	95145621	Dlx4os	ENSMUSG00000086552	p1363	inside	154
1404	chr11	95145981	95146118	Dlx4	ENSMUSG00000020871	p1364	inside	145
1405	chr11	95146744	95148392	Dlx4	ENSMUSG00000020871	p1365	upstream	480
1406	chr11	95148767	95150611	Dlx4	ENSMUSG00000020871	p1366	upstream	2503
1415	chr11	95512731	95514122	Nxph3	ENSMUSG00000046719	p1375	inside	448
1416	chr11	95515082	95515642	Nxph3	ENSMUSG00000046719	p1376	upstream	511
1417	chr11	95516951	95517372	Nxph3	ENSMUSG00000046719	p1377	upstream	2380
1421	chr11	95583928	95585781	Ngfr	ENSMUSG00000000120	p1381	inside	1954
1422	chr11	95587259	95587513	Ngfr	ENSMUSG00000000120	p1382	inside	222
1423	chr11	95588383	95588891	Ngfr	ENSMUSG00000000120	p1383	upstream	647
1432	chr11	95913549	95913920	B4galnt2	ENSMUSG00000013418	p1392	inside	971
1433	chr11	95914293	95915093	B4galnt2	ENSMUSG00000013418	p1393	overlapStart	0
1442	chr11	96163647	96163784	Ttll6	ENSMUSG00000038756	p1402	inside	1667
1453	chr11	96188425	96193115	Hoxb13	ENSMUSG00000049604	p1413	upstream	1200
1454	chr11	96193550	96195763	Hoxb13	ENSMUSG00000049604	p1414	overlapStart	0
1455	chr11	96196460	96197760	Hoxb13	ENSMUSG00000049604	p1415	overlapEnd	313
1456	chr11	96198561	96198717	Hoxb13	ENSMUSG00000049604	p1416	downstream	1114
1457	chr11	96199547	96199959	Hoxb13	ENSMUSG00000049604	p1417	downstream	2100
1458	chr11	96200269	96202054	Hoxb13	ENSMUSG00000049604	p1418	downstream	2822
1464	chr11	96248350	96248674	Gm53	NA	p1424	upstream	2430
1465	chr11	96250781	96251278	Gm53	NA	p1425	overlapStart	0
1466	chr11	96251687	96254293	Gm53	NA	p1426	inside	582
1470	chr11	96260620	96265176	Mir196a-1	ENSMUSG00000065546	p1430	overlapStart	0
1471	chr11	96266021	96270743	Mir196a-1	ENSMUSG00000065546	p1431	downstream	756
1472	chr11	96266021	96270743	Hoxb9	ENSMUSG00000020875	p1431	upstream	713
1473	chr11	96271639	96277380	Hoxb9	ENSMUSG00000020875	p1432	overlapEnd	182
1474	chr11	96277849	96280531	Hoxb8	ENSMUSG00000056648	p1433	upstream	1373
1475	chr11	96281044	96282469	Hoxb8	ENSMUSG00000056648	p1434	overlapStart	0
1476	chr11	96283552	96284200	Hoxb8	ENSMUSG00000056648	p1435	inside	1115
1477	chr11	96283552	96284200	Hoxb7	ENSMUSG00000038721	p1435	upstream	2422
1478	chr11	96284741	96285064	Hoxb7	ENSMUSG00000038721	p1436	upstream	1558
1479	chr11	96285987	96287521	Hoxb7	ENSMUSG00000038721	p1437	overlapStart	0
1480	chr11	96287894	96289016	Hoxb7	ENSMUSG00000038721	p1438	inside	1146
1481	chr11	96289325	96290243	Hoxb7	ENSMUSG00000038721	p1439	overlapEnd	81
1482	chr11	96289325	96290243	Hoxb6	ENSMUSG00000000690	p1439	upstream	2232
1483	chr11	96290636	96290885	Hoxb6	ENSMUSG00000000690	p1440	upstream	1590
1484	chr11	96291215	96291779	Hoxb6	ENSMUSG00000000690	p1441	upstream	696
1485	chr11	96292700	96292938	Hoxb6	ENSMUSG00000000690	p1442	inside	224
1486	chr11	96293371	96293933	Hoxb6	ENSMUSG00000000690	p1443	inside	895
1487	chr11	96294421	96294682	Hoxb6	ENSMUSG00000000690	p1444	inside	1945
1491	chr11	96300582	96300939	Hoxb5	ENSMUSG00000038700	p1448	upstream	2572
1492	chr11	96301312	96302183	Hoxb5	ENSMUSG00000038700	p1449	upstream	1328
1493	chr11	96302684	96303423	Hoxb5	ENSMUSG00000038700	p1450	upstream	88
1494	chr11	96304336	96304640	Hoxb5	ENSMUSG00000038700	p1451	inside	824
1496	chr11	96315088	96315702	Mir10a	ENSMUSG00000065519	p1453	upstream	1462
1497	chr11	96317383	96317988	Mir10a	ENSMUSG00000065519	p1454	downstream	109
1498	chr11	96317383	96317988	Hoxb4	ENSMUSG00000038692	p1454	upstream	278
1509	chr11	96350296	96350758	Hoxb2	ENSMUSG00000075588	p1465	upstream	872
1510	chr11	96362991	96363460	Hoxb1	ENSMUSG00000018973	p1466	upstream	2291
1511	chr11	96364496	96364999	Hoxb1	ENSMUSG00000018973	p1467	upstream	752
1512	chr11	96365343	96365480	Hoxb1	ENSMUSG00000018973	p1468	upstream	271
1513	chr11	96365800	96366537	Hoxb1	ENSMUSG00000018973	p1469	inside	48
1518	chr11	96462721	96463672	Gm11529	NA	p1474	inside	875
1519	chr11	96462721	96463672	Skap1	ENSMUSG00000057058	p1474	upstream	920
1520	chr11	96464735	96465032	Skap1	ENSMUSG00000057058	p1475	inside	142
1521	chr11	96464735	96465032	Gm11529	NA	p1475	upstream	187
1522	chr11	96465362	96465655	Skap1	ENSMUSG00000057058	p1476	inside	769
1523	chr11	96465362	96465655	Gm11529	NA	p1476	upstream	814
1526	chr11	97015919	97016407	Sp6	ENSMUSG00000038560	p1479	inside	2525
1530	chr11	97020433	97020932	Gm11532	ENSMUSG00000087067	p1483	overlapEnd	75
1531	chr11	97021743	97022460	Gm11532	ENSMUSG00000087067	p1484	inside	1235
1532	chr11	97022765	97023551	Gm11532	ENSMUSG00000087067	p1485	inside	2257
1533	chr11	97113369	97113662	Tbx21	ENSMUSG00000001444	p1486	inside	1669
1534	chr11	97115155	97115594	Tbx21	ENSMUSG00000001444	p1487	overlapStart	0
1535	chr11	97116136	97116273	Tbx21	ENSMUSG00000001444	p1488	upstream	804
1549	chr11	97572246	97573783	Srcin1	ENSMUSG00000038453	p1502	inside	1443
1550	chr11	97661266	97661615	Mllt6	ENSMUSG00000038437	p1503	upstream	1798
1551	chr11	98050788	98050925	Stac2	ENSMUSG00000017400	p1504	inside	2537
1552	chr11	98051616	98052046	Stac2	ENSMUSG00000017400	p1505	inside	1416
1553	chr11	98053609	98054082	Stac2	ENSMUSG00000017400	p1506	upstream	146
1560	chr11	98322295	98325147	Neurod2	ENSMUSG00000038255	p1513	downstream	268
1561	chr11	98325640	98325880	Neurod2	ENSMUSG00000038255	p1514	inside	225
1562	chr11	98326393	98327883	Neurod2	ENSMUSG00000038255	p1515	inside	978
1563	chr11	98328336	98329069	Neurod2	ENSMUSG00000038255	p1516	inside	579
1564	chr11	98330092	98332335	Neurod2	ENSMUSG00000038255	p1517	upstream	443
1571	chr11	98346726	98347626	Ppp1r1b	ENSMUSG00000061718	p1524	upstream	777
1572	chr11	98349343	98350536	Ppp1r1b	ENSMUSG00000061718	p1525	inside	939
1573	chr11	98387751	98387888	Pnmt	ENSMUSG00000038216	p1526	inside	293
1574	chr11	98410459	98411909	Erbb2	ENSMUSG00000062312	p1527	upstream	560
1575	chr11	98413241	98413378	Erbb2	ENSMUSG00000062312	p1528	inside	771
1576	chr11	98413941	98414605	Erbb2	ENSMUSG00000062312	p1529	inside	1471
1577	chr11	98414938	98415190	Erbb2	ENSMUSG00000062312	p1530	inside	2468
1580	chr11	98542663	98544477	Ikzf3	ENSMUSG00000018168	p1533	inside	1554
1581	chr11	98544949	98545666	Ikzf3	ENSMUSG00000018168	p1534	inside	365
1582	chr11	98546926	98547473	Ikzf3	ENSMUSG00000018168	p1535	upstream	894
1583	chr11	98928641	98928778	Rara	ENSMUSG00000037992	p1536	inside	823
1587	chr11	100356164	100356684	Hap1	ENSMUSG00000006930	p1540	upstream	35
1588	chr11	100357542	100357679	Hap1	ENSMUSG00000006930	p1541	upstream	1413
1589	chr11	101079394	101080202	Hsd17b1	ENSMUSG00000019301	p1542	inside	325
1590	chr11	101079394	101080202	Coasy	ENSMUSG00000001755	p1542	upstream	2362
1594	chr11	101167070	101167563	Cntnap1	ENSMUSG00000017167	p1546	upstream	2959
1595	chr11	101168022	101168190	Cntnap1	ENSMUSG00000017167	p1547	upstream	2332
1596	chr11	101168700	101168858	Cntnap1	ENSMUSG00000017167	p1548	upstream	1664
1597	chr11	101169690	101170014	Cntnap1	ENSMUSG00000017167	p1549	upstream	508
1598	chr11	101170574	101170755	Cntnap1	ENSMUSG00000017167	p1550	inside	51
1599	chr11	101173599	101173904	Ccr10	ENSMUSG00000044052	p1551	inside	602
1600	chr11	101173599	101173904	Plekhh3	ENSMUSG00000035172	p1551	upstream	2247
1601	chr11	101176277	101176792	Ccr10	ENSMUSG00000044052	p1552	upstream	833
1602	chr11	101177448	101177769	Ccr10	ENSMUSG00000044052	p1553	upstream	2004
1603	chr11	101227943	101228374	Ezh1	ENSMUSG00000006920	p1554	upstream	1479
1604	chr11	101262019	101262156	Wnk4	ENSMUSG00000035112	p1555	inside	1452
1606	chr11	101786360	101786497	Etv4	ENSMUSG00000017724	p1557	upstream	988
1608	chr11	101891528	101892039	Meox1	ENSMUSG00000001493	p1559	inside	2335
1609	chr11	101892704	101893761	Meox1	ENSMUSG00000001493	p1560	inside	613
1610	chr11	101894209	101894752	Meox1	ENSMUSG00000001493	p1561	overlapStart	0
1611	chr11	101895891	101896261	Meox1	ENSMUSG00000001493	p1562	upstream	1516
1612	chr11	101963100	101963610	Sost	ENSMUSG00000001494	p1563	inside	642
1613	chr11	101964133	101964884	Sost	ENSMUSG00000001494	p1564	inside	1675
1614	chr11	101966072	101966530	Sost	ENSMUSG00000001494	p1565	inside	485
1616	chr11	102105202	102105977	Pyy	ENSMUSG00000017311	p1567	downstream	699
1617	chr11	102106404	102107208	Pyy	ENSMUSG00000017311	p1568	overlapEnd	272
1618	chr11	102108048	102108386	Pyy	ENSMUSG00000017311	p1569	upstream	215
1619	chr11	102144985	102145431	Nags	ENSMUSG00000048217	p1570	upstream	81
1620	chr11	102146149	102146634	Nags	ENSMUSG00000048217	p1571	inside	636
1621	chr11	102147797	102148001	Nags	ENSMUSG00000048217	p1572	inside	1476
1622	chr11	102148347	102148820	Nags	ENSMUSG00000048217	p1573	inside	657
1623	chr11	102149185	102149322	Nags	ENSMUSG00000048217	p1574	inside	155
1626	chr11	102602103	102602589	Fzd2	ENSMUSG00000050288	p1577	upstream	1806
1627	chr11	102605307	102605858	Fzd2	ENSMUSG00000050288	p1578	inside	911
1628	chr11	102817967	102818434	Gjc1	ENSMUSG00000034520	p1579	inside	1266
1629	chr11	102821050	102821611	Gjc1	ENSMUSG00000034520	p1580	upstream	1349
1631	chr11	102943755	102945615	C1ql1	ENSMUSG00000045532	p1582	inside	1073
1632	chr11	102947230	102950541	C1ql1	ENSMUSG00000045532	p1583	upstream	541
1634	chr11	102964113	102964250	2410004I01Rik	ENSMUSG00000085338	p1585	inside	137
1635	chr11	103640744	103641116	Lyzl6	ENSMUSG00000020945	p1586	upstream	1853
1636	chr11	103647844	103647994	Rprml	ENSMUSG00000046215	p1587	upstream	1575
1637	chr11	103648324	103648795	Rprml	ENSMUSG00000046215	p1588	upstream	774
1638	chr11	103649104	103649241	Rprml	ENSMUSG00000046215	p1589	upstream	328
1639	chr11	103650204	103651382	Rprml	ENSMUSG00000046215	p1590	overlapEnd	375
1640	chr11	103651703	103652182	Rprml	ENSMUSG00000046215	p1591	downstream	1124
1641	chr11	103653200	103653419	Rprml	ENSMUSG00000046215	p1592	downstream	2621
1642	chr11	103747808	103748569	Wnt9b	ENSMUSG00000018486	p1593	inside	1252
1643	chr11	103749297	103749460	Wnt9b	ENSMUSG00000018486	p1594	inside	361
1644	chr11	103750219	103751240	Wnt9b	ENSMUSG00000018486	p1595	upstream	397
1646	chr11	103770958	103771475	Wnt3	ENSMUSG00000000125	p1597	upstream	2674
1647	chr11	103771837	103774294	Wnt3	ENSMUSG00000000125	p1598	overlapStart	0
1648	chr11	103774990	103776654	Wnt3	ENSMUSG00000000125	p1599	inside	840
1652	chr11	104131504	104132219	Crhr1	ENSMUSG00000018634	p1603	upstream	635
1653	chr11	104133279	104135896	Crhr1	ENSMUSG00000018634	p1604	inside	424
1656	chr11	104233535	104235318	Mapt	ENSMUSG00000018411	p1607	inside	2145
1659	chr11	105292282	105292419	Mrc2	ENSMUSG00000020695	p1610	upstream	223
1660	chr11	105965909	105966188	Ace	ENSMUSG00000020681	p1611	upstream	1756
1661	chr11	105967107	105967442	Ace	ENSMUSG00000020681	p1612	upstream	502
1662	chr11	105968211	105968753	Ace	ENSMUSG00000020681	p1613	inside	266
1668	chr11	107792130	107793800	Cacng4	ENSMUSG00000020723	p1619	inside	757
1669	chr11	107795091	107795440	Cacng4	ENSMUSG00000020723	p1620	upstream	533
1670	chr11	107795947	107796337	Cacng4	ENSMUSG00000020723	p1621	upstream	1389
1671	chr11	107796791	107797705	Cacng4	ENSMUSG00000020723	p1622	upstream	2233
1673	chr11	107916073	107916238	Cacng5	ENSMUSG00000040373	p1624	upstream	1017
1676	chr11	112781261	112781422	BC006965	ENSMUSG00000041674	p1627	inside	554
1677	chr11	112781261	112781422	Sox9	ENSMUSG00000000567	p1627	upstream	801
1678	chr11	112783979	112784120	Sox9	ENSMUSG00000000567	p1628	inside	1755
1679	chr11	112783979	112784120	BC006965	ENSMUSG00000041674	p1628	upstream	2002
1680	chr11	112785678	112785970	Sox9	ENSMUSG00000000567	p1629	inside	1790
1681	chr11	112786406	112786543	Sox9	ENSMUSG00000000567	p1630	inside	1217
1683	chr11	113199212	113199349	2610035D17Rik	ENSMUSG00000087259	p1632	inside	2489
1684	chr11	113201551	113201836	2610035D17Rik	ENSMUSG00000087259	p1633	inside	2
1686	chr11	114063338	114064168	Sdk2	ENSMUSG00000041592	p1635	inside	2878
1687	chr11	114064534	114065081	Sdk2	ENSMUSG00000041592	p1636	inside	1965
1688	chr11	114065418	114065875	Sdk2	ENSMUSG00000041592	p1637	inside	1171
1689	chr11	114066249	114066625	Sdk2	ENSMUSG00000041592	p1638	inside	421
1690	chr11	114068430	114068567	Sdk2	ENSMUSG00000041592	p1639	upstream	1383
1695	chr11	114790863	114791000	Btbd17	ENSMUSG00000000202	p1644	downstream	217
1696	chr11	114792787	114793771	Btbd17	ENSMUSG00000000202	p1645	inside	1570
1697	chr11	115248892	115249087	Grin2c	ENSMUSG00000020734	p1646	downstream	82
1698	chr11	115250640	115251017	Grin2c	ENSMUSG00000020734	p1647	inside	1471
1702	chr11	115265877	115266383	Grin2c	ENSMUSG00000020734	p1651	inside	860
1704	chr11	115314671	115314808	Ush1g	ENSMUSG00000045288	p1653	downstream	384
1705	chr11	115315952	115316278	Ush1g	ENSMUSG00000045288	p1654	inside	760
1706	chr11	115316675	115316812	Ush1g	ENSMUSG00000045288	p1655	inside	1483
1707	chr11	115317417	115317679	Ush1g	ENSMUSG00000045288	p1656	inside	2225
1708	chr11	115319884	115320795	Ush1g	ENSMUSG00000045288	p1657	inside	1246
1709	chr11	115323738	115323875	Ush1g	ENSMUSG00000045288	p1658	upstream	1696
1711	chr11	115335312	115335834	Otop3	ENSMUSG00000018862	p1660	inside	581
1712	chr11	115336158	115336520	Otop3	ENSMUSG00000018862	p1661	inside	1427
1715	chr11	115381133	115381306	Cdr2l	ENSMUSG00000050910	p1664	upstream	609
1719	chr11	115974322	115974459	Itgb4	ENSMUSG00000020758	p1668	upstream	249
1720	chr11	116281101	116281559	Galr2	ENSMUSG00000020793	p1669	inside	162
1721	chr11	116281931	116282819	Galr2	ENSMUSG00000020793	p1670	inside	992
1722	chr11	116283939	116284324	Galr2	ENSMUSG00000020793	p1671	downstream	1
1723	chr11	116284650	116284813	Galr2	ENSMUSG00000020793	p1672	downstream	712
1725	chr11	116530672	116532285	Sphk1	ENSMUSG00000061878	p1674	overlapStart	0
1726	chr11	116652893	116653030	Prcd	ENSMUSG00000075410	p1675	upstream	503
1727	chr11	116916757	116917598	Mgat5b	ENSMUSG00000043857	p1676	upstream	1264
1728	chr11	116919775	116920480	Mgat5b	ENSMUSG00000043857	p1677	inside	912
1729	chr11	116921546	116921781	Mgat5b	ENSMUSG00000043857	p1678	inside	2683
1738	chr11	117414731	117416281	Gm11729	ENSMUSG00000086588	p1687	overlapEnd	342
1748	chr11	117616193	117616482	2900041M22Rik	NA	p1697	downstream	2336
1751	chr11	117861325	117861731	Tmem235	ENSMUSG00000070330	p1700	inside	573
1760	chr11	118910902	118911242	Rbfox3	ENSMUSG00000025576	p1709	inside	355
1761	chr11	119022043	119022218	Cbx2	ENSMUSG00000025577	p1710	upstream	743
1762	chr11	119034316	119034453	Cbx8	ENSMUSG00000025578	p1711	downstream	1852
1763	chr11	119035607	119035895	Cbx8	ENSMUSG00000025578	p1712	downstream	410
1764	chr11	119036668	119036906	Cbx8	ENSMUSG00000025578	p1713	inside	363
1765	chr11	119037271	119037613	Cbx8	ENSMUSG00000025578	p1714	inside	966
1766	chr11	119041929	119042221	Cbx8	ENSMUSG00000025578	p1715	upstream	959
1767	chr11	119042553	119044215	Cbx8	ENSMUSG00000025578	p1716	upstream	1583
1777	chr11	119087427	119087689	Cbx4	ENSMUSG00000039989	p1726	upstream	1205
1778	chr11	119088636	119088950	Cbx4	ENSMUSG00000039989	p1727	upstream	2414
1781	chr11	119395884	119396021	Rnf213	ENSMUSG00000070327	p1730	inside	2784
1782	chr11	119539517	119539801	Nptx1	ENSMUSG00000025582	p1731	inside	798
1784	chr11	119545383	119546871	Nptx1	ENSMUSG00000025582	p1733	inside	882
1785	chr11	119545383	119546871	Gm11762	ENSMUSG00000087675	p1733	upstream	1758
1786	chr11	119548120	119549102	Nptx1	ENSMUSG00000025582	p1734	upstream	366
1787	chr11	119548120	119549102	Gm11762	ENSMUSG00000087675	p1734	overlapStart	0
1788	chr11	119549501	119549823	Gm11762	ENSMUSG00000087675	p1735	inside	871
1789	chr11	119549501	119549823	Nptx1	ENSMUSG00000025582	p1735	upstream	1747
1790	chr11	119550161	119550618	Gm11762	ENSMUSG00000087675	p1736	inside	1531
1791	chr11	119550161	119550618	Nptx1	ENSMUSG00000025582	p1736	upstream	2407
1799	chr11	120047620	120047762	Aatk	ENSMUSG00000025375	p1744	upstream	452
1800	chr11	120529330	120529467	Gcgr	ENSMUSG00000025127	p1745	upstream	1231
1801	chr11	120529803	120530194	Gcgr	ENSMUSG00000025127	p1746	upstream	504
1802	chr11	120530875	120531597	Gcgr	ENSMUSG00000025127	p1747	inside	176
1803	chr11	120531910	120532283	Gcgr	ENSMUSG00000025127	p1748	inside	1211
1804	chr11	120659127	120659565	Notum	ENSMUSG00000042988	p1749	inside	1610
1805	chr11	120662176	120662787	Notum	ENSMUSG00000042988	p1750	upstream	1000
1808	chr11	121155280	121157578	Uts2r	ENSMUSG00000039321	p1753	upstream	2692
1809	chr12	4037567	4038261	Efr3b	ENSMUSG00000020658	p1754	inside	654
1810	chr12	4474506	4475611	Ncoa1	ENSMUSG00000020647	p1755	inside	1571
1812	chr12	5372519	5373950	Klhl29	ENSMUSG00000020627	p1757	inside	1732
1813	chr12	5372519	5373950	2810032G03Rik	ENSMUSG00000037735	p1757	upstream	1919
1814	chr12	5375181	5375362	Klhl29	ENSMUSG00000020627	p1758	inside	320
1815	chr12	5375181	5375362	2810032G03Rik	ENSMUSG00000037735	p1758	upstream	507
1816	chr12	8296564	8297973	Gdf7	ENSMUSG00000037660	p1759	overlapEnd	55
1817	chr12	8299142	8301152	Gdf7	ENSMUSG00000037660	p1760	inside	802
1818	chr12	8302838	8303777	Gdf7	ENSMUSG00000037660	p1761	upstream	883
1819	chr12	8304807	8305109	Gdf7	ENSMUSG00000037660	p1762	upstream	2852
1820	chr12	8972225	8973586	Wdr35	ENSMUSG00000066643	p1763	upstream	305
1821	chr12	8974239	8974475	Wdr35	ENSMUSG00000066643	p1764	inside	347
1822	chr12	9570573	9571090	1700022H16Rik	ENSMUSG00000099360	p1765	overlapStart	0
1823	chr12	9571678	9572337	1700022H16Rik	ENSMUSG00000099360	p1766	upstream	1092
1824	chr12	9572742	9572938	1700022H16Rik	ENSMUSG00000099360	p1767	upstream	2156
1832	chr12	11436071	11436273	Vsnl1	ENSMUSG00000054459	p1775	inside	340
1833	chr12	11436071	11436273	4930511A02Rik	ENSMUSG00000097841	p1775	upstream	1953
1834	chr12	14148689	14148828	Lratd1	ENSMUSG00000020607	p1776	inside	1859
1837	chr12	15814151	15814666	Trib2	ENSMUSG00000020601	p1779	inside	2256
1842	chr12	25094582	25094976	Id2	ENSMUSG00000020644	p1784	inside	783
1843	chr12	25096879	25097016	Id2	ENSMUSG00000020644	p1785	inside	124
1845	chr12	27342616	27342882	Sox11	ENSMUSG00000063632	p1787	upstream	41
1846	chr12	27343472	27343806	Sox11	ENSMUSG00000063632	p1788	upstream	897
1847	chr12	29528579	29528833	Myt1l	ENSMUSG00000061911	p1789	inside	195
1851	chr12	29938944	29939291	Pxdn	ENSMUSG00000020674	p1793	inside	1336
1852	chr12	30881385	30881522	Alkal2	ENSMUSG00000054204	p1794	upstream	2799
1853	chr12	30881850	30882288	Alkal2	ENSMUSG00000054204	p1795	upstream	2033
1854	chr12	30882782	30883088	Alkal2	ENSMUSG00000054204	p1796	upstream	1233
1855	chr12	30884028	30884167	Alkal2	ENSMUSG00000054204	p1797	upstream	154
1856	chr12	31266430	31266679	Lamb1	ENSMUSG00000002900	p1798	inside	1196
1857	chr12	31558135	31559195	Slc26a4	ENSMUSG00000020651	p1799	inside	774
1858	chr12	31559767	31560523	Slc26a4	ENSMUSG00000020651	p1800	overlapStart	0
1859	chr12	33928175	33928818	Ferd3l	ENSMUSG00000046518	p1801	overlapStart	0
1860	chr12	33930245	33930561	Ferd3l	ENSMUSG00000046518	p1802	downstream	935
1862	chr12	33954648	33955416	Twist1	ENSMUSG00000035799	p1804	upstream	2254
1863	chr12	33961406	33961646	Twist1	ENSMUSG00000035799	p1805	downstream	1577
1872	chr12	37107161	37107683	Meox2	ENSMUSG00000036144	p1814	upstream	856
1873	chr12	37108129	37108566	Meox2	ENSMUSG00000036144	p1815	overlapStart	0
1876	chr12	45073354	45073812	Stxbp6	ENSMUSG00000046314	p1818	inside	897
1882	chr12	49380523	49381248	Foxg1	ENSMUSG00000020950	p1824	upstream	1411
1883	chr12	49382008	49383109	Foxg1	ENSMUSG00000020950	p1825	overlapStart	0
1884	chr12	49382008	49383109	3110039M20Rik	ENSMUSG00000104861	p1825	upstream	2064
1885	chr12	49386677	49387140	3110039M20Rik	ENSMUSG00000104861	p1826	inside	1503
1886	chr12	49387599	49387812	3110039M20Rik	ENSMUSG00000104861	p1827	inside	2425
1897	chr12	51592635	51593016	Coch	ENSMUSG00000020953	p1838	upstream	324
1899	chr12	53245930	53247632	Npas3	ENSMUSG00000021010	p1840	upstream	1044
1900	chr12	53249119	53250435	Npas3	ENSMUSG00000021010	p1841	inside	442
1904	chr12	55598558	55598833	Insm2	ENSMUSG00000045440	p1845	upstream	593
1915	chr12	56525625	56528126	Sfta3-ps	ENSMUSG00000112343	p1856	inside	1301
1916	chr12	56528441	56531213	Sfta3-ps	ENSMUSG00000112343	p1857	overlapStart	0
1917	chr12	56531604	56532616	Sfta3-ps	ENSMUSG00000112343	p1858	upstream	2176
1918	chr12	56533861	56534849	Nkx2-1	ENSMUSG00000001496	p1859	inside	1903
1919	chr12	56535540	56535858	Nkx2-1	ENSMUSG00000001496	p1860	inside	1050
1920	chr12	56536727	56538322	Nkx2-1	ENSMUSG00000001496	p1861	overlapStart	0
1921	chr12	56538683	56540292	Nkx2-1	ENSMUSG00000001496	p1862	upstream	1774
1922	chr12	56608280	56608417	Nkx2-9	ENSMUSG00000058669	p1863	downstream	2972
1923	chr12	56608796	56609153	Nkx2-9	ENSMUSG00000058669	p1864	downstream	2236
1924	chr12	56610241	56611348	Nkx2-9	ENSMUSG00000058669	p1865	downstream	41
1925	chr12	56611809	56613391	Nkx2-9	ENSMUSG00000058669	p1866	overlapStart	0
1926	chr12	56613884	56614271	Nkx2-9	ENSMUSG00000058669	p1867	upstream	599
1927	chr12	56614810	56615054	Nkx2-9	ENSMUSG00000058669	p1868	upstream	1525
1928	chr12	56615538	56615860	Nkx2-9	ENSMUSG00000058669	p1869	upstream	2253
1938	chr12	56688483	56689448	Pax9	ENSMUSG00000001497	p1879	upstream	2318
1939	chr12	56689789	56691226	Pax9	ENSMUSG00000001497	p1880	upstream	540
1940	chr12	56691731	56692104	Pax9	ENSMUSG00000001497	p1881	overlapStart	0
1941	chr12	56692784	56693196	Pax9	ENSMUSG00000001497	p1882	inside	1017
1942	chr12	56693809	56694532	Pax9	ENSMUSG00000001497	p1883	inside	2042
1951	chr12	57196324	57196655	Slc25a21	ENSMUSG00000035472	p1892	inside	817
1952	chr12	57197379	57197551	Slc25a21	ENSMUSG00000035472	p1893	overlapStart	0
1956	chr12	57536109	57538335	Foxa1	ENSMUSG00000035451	p1897	downstream	2293
1957	chr12	57539437	57540260	Foxa1	ENSMUSG00000035451	p1898	downstream	368
1958	chr12	57541200	57541671	Foxa1	ENSMUSG00000035451	p1899	inside	572
1959	chr12	57542279	57542623	Foxa1	ENSMUSG00000035451	p1900	inside	1651
1960	chr12	57542950	57544722	Foxa1	ENSMUSG00000035451	p1901	inside	1399
1961	chr12	57546395	57546567	Foxa1	ENSMUSG00000035451	p1902	upstream	273
1962	chr12	57548433	57549424	Foxa1	ENSMUSG00000035451	p1903	upstream	2311
1967	chr12	58212347	58212502	Sstr1	ENSMUSG00000035431	p1908	inside	575
1968	chr12	61521111	61521341	Gm20063	ENSMUSG00000113429	p1909	inside	479
1969	chr12	61521111	61521341	Lrfn5	ENSMUSG00000035653	p1909	upstream	1808
1970	chr12	61524154	61524482	Lrfn5	ENSMUSG00000035653	p1910	inside	1004
1971	chr12	61524154	61524482	Gm20063	ENSMUSG00000113429	p1910	upstream	2333
1972	chr12	67220480	67220617	Mdga2	ENSMUSG00000034912	p1911	inside	1932
1973	chr12	67224580	67224717	Mdga2	ENSMUSG00000034912	p1912	upstream	2030
1974	chr12	71311040	71311306	Dact1	ENSMUSG00000044548	p1913	inside	1156
1976	chr12	72935857	72937157	Six6	ENSMUSG00000021099	p1915	upstream	2734
1977	chr12	72937534	72937967	Six6	ENSMUSG00000021099	p1916	upstream	1924
1978	chr12	72938935	72940646	Six6	ENSMUSG00000021099	p1917	overlapStart	0
1979	chr12	72940953	72944108	4930447C04Rik	ENSMUSG00000021098	p1918	upstream	178
1985	chr12	73037184	73041830	Six1	ENSMUSG00000051367	p1924	overlapEnd	3
1986	chr12	73042198	73042960	Six1	ENSMUSG00000051367	p1925	inside	371
1987	chr12	73044027	73044394	Six1	ENSMUSG00000051367	p1926	inside	2200
1991	chr12	73048017	73053757	Six1	ENSMUSG00000051367	p1930	inside	130
1992	chr12	73054160	73055092	Six1	ENSMUSG00000051367	p1931	upstream	272
1993	chr12	73996876	73997550	Syt16	ENSMUSG00000044912	p1932	upstream	110
1994	chr12	74284809	74285054	1700086L19Rik	ENSMUSG00000071265	p1933	inside	567
1995	chr12	74285972	74286237	1700086L19Rik	ENSMUSG00000071265	p1934	inside	1730
1997	chr12	76174950	76175186	Esr2	ENSMUSG00000021055	p1936	inside	2073
1998	chr12	76406052	76406312	Hspa2	ENSMUSG00000059970	p1937	inside	626
1999	chr12	76406640	76407409	Hspa2	ENSMUSG00000059970	p1938	overlapEnd	298
2000	chr12	76531362	76531780	Plekhg3	ENSMUSG00000052609	p1939	inside	471
2001	chr12	76708616	76709451	Sptb	ENSMUSG00000021061	p1940	inside	1096
2002	chr12	76711038	76711975	Sptb	ENSMUSG00000021061	p1941	upstream	490
2003	chr12	76712481	76713310	Sptb	ENSMUSG00000021061	p1942	upstream	1933
2004	chr12	79130829	79131020	Arg2	ENSMUSG00000021125	p1943	inside	52
2005	chr12	79132036	79132589	Arg2	ENSMUSG00000021125	p1944	inside	1259
2006	chr12	80516811	80518475	Galnt16	ENSMUSG00000021130	p1945	overlapStart	0
2007	chr12	80519911	80521513	Galnt16	ENSMUSG00000021130	p1946	inside	1634
2008	chr12	80691221	80691504	Plekhd1os	ENSMUSG00000044062	p1947	inside	962
2009	chr12	80691221	80691504	Plekhd1	ENSMUSG00000066438	p1947	upstream	1086
2010	chr12	80692517	80692654	Plekhd1os	ENSMUSG00000044062	p1948	upstream	50
2011	chr12	80692517	80692654	Plekhd1	ENSMUSG00000066438	p1948	overlapStart	0
2012	chr12	80693622	80694197	Plekhd1	ENSMUSG00000066438	p1949	inside	1031
2013	chr12	80693622	80694197	Plekhd1os	ENSMUSG00000044062	p1949	upstream	1155
2014	chr12	80695065	80695202	Plekhd1	ENSMUSG00000066438	p1950	inside	2474
2015	chr12	80695065	80695202	Plekhd1os	ENSMUSG00000044062	p1950	upstream	2598
2017	chr12	80755387	80756061	Ccdc177	ENSMUSG00000062961	p1952	inside	1344
2019	chr12	80759935	80760902	Ccdc177	ENSMUSG00000062961	p1954	overlapStart	0
2020	chr12	81028184	81028321	Smoc1	ENSMUSG00000021136	p1955	inside	1376
2021	chr12	81028852	81029292	Smoc1	ENSMUSG00000021136	p1956	inside	2044
2023	chr12	81333040	81334427	Slc8a3	ENSMUSG00000079055	p1958	overlapStart	0
2024	chr12	81629246	81630340	Ttc9	ENSMUSG00000042734	p1959	upstream	908
2025	chr12	81631713	81632413	Ttc9	ENSMUSG00000042734	p1960	inside	464
2026	chr12	81779018	81779320	Map3k9	ENSMUSG00000042724	p1961	inside	1855
2027	chr12	81779959	81780443	Map3k9	ENSMUSG00000042724	p1962	inside	732
2035	chr12	83485034	83485658	Dpf3	ENSMUSG00000021221	p1970	inside	2058
2036	chr12	83489734	83489871	Dpf3	ENSMUSG00000021221	p1971	upstream	2017
2037	chr12	83761425	83761631	Papln	ENSMUSG00000021223	p1972	upstream	2002
2038	chr12	83763690	83763827	Papln	ENSMUSG00000021223	p1973	inside	56
2039	chr12	83764463	83764670	Papln	ENSMUSG00000021223	p1974	inside	829
2043	chr12	84068416	84068808	Acot5	ENSMUSG00000042540	p1978	upstream	516
2044	chr12	84070179	84070694	Acot5	ENSMUSG00000042540	p1979	inside	854
2045	chr12	84568446	84568647	Vsx2	ENSMUSG00000021239	p1980	upstream	1114
2046	chr12	84569402	84571429	Vsx2	ENSMUSG00000021239	p1981	overlapStart	0
2047	chr12	84571766	84572843	Vsx2	ENSMUSG00000021239	p1982	inside	2004
2049	chr12	84640852	84641325	Vrtn	ENSMUSG00000071235	p1984	overlapStart	0
2050	chr12	84697336	84697541	Syndig1l	ENSMUSG00000071234	p1985	inside	1290
2051	chr12	84874149	84874856	D030025P21Rik	ENSMUSG00000092130	p1986	upstream	912
2058	chr12	86977915	86978052	Zdhhc22	ENSMUSG00000048483	p1993	downstream	2711
2059	chr12	86989284	86989497	Zdhhc22	ENSMUSG00000048483	p1994	inside	933
2060	chr12	86991158	86991935	Zdhhc22	ENSMUSG00000048483	p1995	upstream	727
2061	chr12	87099426	87099643	Ngb	ENSMUSG00000021032	p1996	inside	1895
2062	chr12	95691310	95691486	Flrt2	ENSMUSG00000047414	p1997	upstream	739
2063	chr12	95693404	95693541	Flrt2	ENSMUSG00000047414	p1998	inside	1178
2065	chr12	98575287	98575424	Kcnk10	ENSMUSG00000033854	p2000	inside	2886
2066	chr12	98577107	98577497	Kcnk10	ENSMUSG00000033854	p2001	inside	813
2067	chr12	98736970	98737107	Ptpn21	ENSMUSG00000021009	p2002	inside	298
2068	chr12	99966209	99966487	Kcnk13	ENSMUSG00000045404	p2003	inside	1710
2071	chr12	102126452	102126666	Slc24a4	ENSMUSG00000041771	p2006	upstream	2066
2072	chr12	102127475	102127625	Slc24a4	ENSMUSG00000041771	p2007	upstream	1107
2073	chr12	102128147	102128304	Slc24a4	ENSMUSG00000041771	p2008	upstream	428
2074	chr12	102129574	102131448	Slc24a4	ENSMUSG00000041771	p2009	inside	841
2077	chr12	103241072	103241209	Prima1	ENSMUSG00000041669	p2012	inside	941
2078	chr12	103242829	103243644	Prima1	ENSMUSG00000041669	p2013	upstream	678
2079	chr12	103315803	103316305	Gm29508	ENSMUSG00000100789	p2014	upstream	1033
2080	chr12	103533625	103534433	Ppp4r4	ENSMUSG00000021209	p2015	inside	1342
2081	chr12	104468733	104469068	Gsc	ENSMUSG00000021095	p2016	downstream	2141
2082	chr12	104470767	104470904	Gsc	ENSMUSG00000021095	p2017	downstream	305
2083	chr12	104474856	104476196	Gsc	ENSMUSG00000021095	p2018	upstream	1525
2090	chr12	105334982	105335177	Tunar	ENSMUSG00000097929	p2025	upstream	1416
2091	chr12	105335881	105336532	Tunar	ENSMUSG00000097929	p2026	upstream	61
2092	chr12	105337922	105338200	Tunar	ENSMUSG00000097929	p2027	inside	1328
2108	chr12	108000552	108000901	Bcl11b	ENSMUSG00000048251	p2043	inside	2701
2109	chr12	108001323	108002322	Bcl11b	ENSMUSG00000048251	p2044	inside	1280
2110	chr12	108003328	108003530	Bcl11b	ENSMUSG00000048251	p2045	inside	72
2111	chr12	108005356	108005565	Bcl11b	ENSMUSG00000048251	p2046	upstream	1753
2112	chr12	108006435	108006747	Bcl11b	ENSMUSG00000048251	p2047	upstream	2832
2113	chr12	108304618	108305053	Hhipl1	ENSMUSG00000021260	p2048	upstream	1216
2114	chr12	108305595	108305908	Hhipl1	ENSMUSG00000021260	p2049	upstream	361
2115	chr12	108306848	108307128	Hhipl1	ENSMUSG00000021260	p2050	inside	578
2121	chr12	108335608	108336705	Cyp46a1	ENSMUSG00000021259	p2056	inside	1227
2148	chr12	109452953	109453090	Dlk1	ENSMUSG00000040856	p2083	inside	130
2149	chr12	109454078	109454757	Dlk1	ENSMUSG00000040856	p2084	inside	1255
2153	chr12	110276329	110276620	Mir1247	ENSMUSG00000080356	p2088	downstream	1428
2154	chr12	110276329	110276620	Dio3	ENSMUSG00000075707	p2088	upstream	2447
2155	chr12	110277218	110277355	Mir1247	ENSMUSG00000080356	p2089	downstream	693
2156	chr12	110277218	110277355	Dio3	ENSMUSG00000075707	p2089	upstream	1712
2157	chr12	110277746	110277883	Mir1247	ENSMUSG00000080356	p2090	downstream	165
2158	chr12	110277746	110277883	Dio3	ENSMUSG00000075707	p2090	upstream	1184
2159	chr12	110280016	110281385	Dio3	ENSMUSG00000075707	p2091	overlapEnd	288
2160	chr12	110280016	110281385	Dio3os	ENSMUSG00000113581	p2091	upstream	1843
2161	chr12	110282459	110282596	Dio3	ENSMUSG00000075707	p2092	downstream	1362
2162	chr12	110283152	110283430	Dio3	ENSMUSG00000075707	p2093	downstream	2055
2163	chr12	110283740	110284079	Dio3	ENSMUSG00000075707	p2094	downstream	2643
2165	chr12	111272016	111272367	Amn	ENSMUSG00000021278	p2096	inside	921
2166	chr12	111275941	111276078	Amn	ENSMUSG00000021278	p2097	inside	348
2167	chr12	111378734	111379273	Cdc42bpb	ENSMUSG00000021279	p2098	upstream	1015
2168	chr12	111379676	111379850	Cdc42bpb	ENSMUSG00000021279	p2099	upstream	1957
2171	chr12	111484557	111484859	Gm266	ENSMUSG00000010529	p2102	overlapEnd	52
2172	chr12	111486165	111487236	Gm266	ENSMUSG00000010529	p2103	upstream	341
2173	chr12	111488109	111488299	Gm266	ENSMUSG00000010529	p2104	upstream	2285
2175	chr12	112143070	112143297	Kif26a	ENSMUSG00000021294	p2106	upstream	2910
2176	chr12	112721194	112721365	Cep170b	ENSMUSG00000072825	p2107	inside	739
2181	chr12	113141019	113141702	Crip2	ENSMUSG00000006356	p2112	inside	783
2182	chr12	117149859	117150414	Gm10421	ENSMUSG00000099907	p2113	inside	855
2183	chr12	117150786	117151197	Gm10421	ENSMUSG00000099907	p2114	inside	72
2184	chr12	117151826	117151999	Gm10421	ENSMUSG00000099907	p2115	upstream	556
2185	chr12	117152327	117152464	Gm10421	ENSMUSG00000099907	p2116	upstream	1057
2186	chr12	117153112	117153626	Gm10421	ENSMUSG00000099907	p2117	upstream	1842
2195	chr12	118197980	118198475	Dnah11	ENSMUSG00000018581	p2126	inside	568
2196	chr12	118529090	118530103	D230030E09Rik	ENSMUSG00000113875	p2127	inside	90
2204	chr12	118843376	118845294	Sp8	ENSMUSG00000048562	p2135	upstream	1034
2205	chr12	118845620	118845802	Sp8	ENSMUSG00000048562	p2136	upstream	526
2206	chr12	118847862	118848670	Sp8	ENSMUSG00000048562	p2137	inside	1533
2207	chr12	118850098	118850372	Sp8	ENSMUSG00000048562	p2138	inside	2204
2208	chr12	118852875	118853183	Sp8	ENSMUSG00000048562	p2139	downstream	299
2209	chr12	118853530	118853922	Sp8	ENSMUSG00000048562	p2140	downstream	954
2210	chr12	118855279	118855543	Sp8	ENSMUSG00000048562	p2141	downstream	2703
2212	chr12	119236330	119236625	Itgb8	ENSMUSG00000025321	p2143	inside	2177
2213	chr12	119237047	119238169	Itgb8	ENSMUSG00000025321	p2144	inside	633
2222	chr13	8202300	8202549	Adarb2	ENSMUSG00000052551	p2153	upstream	316
2223	chr13	8203663	8204139	Adarb2	ENSMUSG00000052551	p2154	inside	797
2225	chr13	10359820	10360176	Chrm3	ENSMUSG00000046159	p2156	inside	671
2226	chr13	10360948	10361200	Chrm3	ENSMUSG00000046159	p2157	upstream	100
2227	chr13	10362360	10362562	Chrm3	ENSMUSG00000046159	p2158	upstream	1512
2229	chr13	14521085	14521360	Hecw1	ENSMUSG00000021301	p2160	inside	1868
2230	chr13	14522480	14522845	Hecw1	ENSMUSG00000021301	p2161	inside	383
2231	chr13	14523763	14523967	Hecw1	ENSMUSG00000021301	p2162	upstream	534
2238	chr13	21980774	21981137	Pom121l2	ENSMUSG00000016982	p2169	upstream	56
2239	chr13	21982160	21982500	Pom121l2	ENSMUSG00000016982	p2170	inside	966
2240	chr13	21984101	21984664	Pom121l2	ENSMUSG00000016982	p2171	inside	2907
2242	chr13	22006877	22007432	Prss16	ENSMUSG00000006179	p2173	inside	2310
2243	chr13	22008022	22008159	Prss16	ENSMUSG00000006179	p2174	inside	1583
2244	chr13	22012501	22012845	Prss16	ENSMUSG00000006179	p2175	upstream	2758
2246	chr13	23992737	23993032	Scgn	ENSMUSG00000021337	p2177	upstream	1522
2247	chr13	28884117	28884655	2610307P16Rik	NA	p2178	inside	965
2248	chr13	28887686	28887823	2610307P16Rik	NA	p2179	upstream	2065
2249	chr13	30747449	30748343	Irf4	ENSMUSG00000021356	p2180	upstream	882
2250	chr13	30749476	30750197	Irf4	ENSMUSG00000021356	p2181	inside	250
2251	chr13	30751191	30752582	Irf4	ENSMUSG00000021356	p2182	inside	1965
2256	chr13	31555043	31555529	Foxq1	ENSMUSG00000038415	p2187	upstream	604
2257	chr13	31556641	31557358	Foxq1	ENSMUSG00000038415	p2188	inside	507
2258	chr13	31560390	31560540	Foxq1	ENSMUSG00000038415	p2189	inside	436
2259	chr13	31561213	31561350	Foxq1	ENSMUSG00000038415	p2190	downstream	237
2260	chr13	31561704	31561947	Foxq1	ENSMUSG00000038415	p2191	downstream	728
2261	chr13	31562599	31562736	Foxq1	ENSMUSG00000038415	p2192	downstream	1623
2268	chr13	31621835	31623629	1700018A04Rik	ENSMUSG00000038408	p2199	inside	1880
2269	chr13	31621835	31623629	Foxf2	ENSMUSG00000038402	p2199	upstream	2186
2270	chr13	31624091	31625739	1700018A04Rik	ENSMUSG00000038408	p2200	overlapStart	0
2271	chr13	31624091	31625739	Foxf2	ENSMUSG00000038402	p2200	upstream	76
2272	chr13	31627083	31629138	Foxf2	ENSMUSG00000038402	p2201	inside	1267
2273	chr13	31627083	31629138	1700018A04Rik	ENSMUSG00000038408	p2201	upstream	1573
2274	chr13	31630234	31631709	Foxf2	ENSMUSG00000038402	p2202	overlapEnd	306
2275	chr13	31632234	31632720	Foxf2	ENSMUSG00000038402	p2203	downstream	831
2280	chr13	31804071	31806149	Foxc1	ENSMUSG00000050295	p2208	upstream	483
2281	chr13	31809494	31810023	Foxc1	ENSMUSG00000050295	p2209	inside	2453
2282	chr13	31810514	31811036	Foxc1	ENSMUSG00000050295	p2210	inside	1440
2283	chr13	31812024	31812718	Foxc1	ENSMUSG00000050295	p2211	overlapEnd	242
2284	chr13	31813079	31813377	Foxc1	ENSMUSG00000050295	p2212	downstream	603
2285	chr13	34133088	34133399	Tubb2b	ENSMUSG00000045136	p2213	upstream	2621
2288	chr13	36723465	36724662	Nrn1	ENSMUSG00000039114	p2216	downstream	699
2289	chr13	36725079	36725809	Nrn1	ENSMUSG00000039114	p2217	overlapEnd	282
2290	chr13	36726146	36726374	Nrn1	ENSMUSG00000039114	p2218	inside	785
2291	chr13	36727194	36727676	Nrn1	ENSMUSG00000039114	p2219	inside	1833
2292	chr13	36728218	36728807	Nrn1	ENSMUSG00000039114	p2220	inside	2857
2295	chr13	36732757	36733092	Nrn1	ENSMUSG00000039114	p2223	inside	2039
2296	chr13	36733701	36734327	Nrn1	ENSMUSG00000039114	p2224	inside	804
2297	chr13	36735444	36735657	Nrn1	ENSMUSG00000039114	p2225	upstream	312
2298	chr13	38148918	38149055	Dsp	ENSMUSG00000054889	p2226	upstream	2238
2299	chr13	38150569	38150966	Dsp	ENSMUSG00000054889	p2227	upstream	327
2300	chr13	38347665	38348122	Bmp6	ENSMUSG00000039004	p2228	inside	2558
2311	chr13	40724980	40725162	Gm26688	ENSMUSG00000097752	p2239	upstream	2645
2312	chr13	40727054	40727861	Gm26688	ENSMUSG00000097752	p2240	overlapStart	0
2313	chr13	40728169	40728605	Gm26688	ENSMUSG00000097752	p2241	inside	361
2314	chr13	40728939	40729076	Gm26688	ENSMUSG00000097752	p2242	inside	1131
2315	chr13	40731744	40732652	Gm26688	ENSMUSG00000097752	p2243	inside	2510
2318	chr13	40735986	40737645	Tfap2a	ENSMUSG00000021359	p2246	inside	731
2319	chr13	40738707	40738945	Tfap2a	ENSMUSG00000021359	p2247	upstream	330
2320	chr13	40739282	40740311	Tfap2a	ENSMUSG00000021359	p2248	upstream	905
2321	chr13	40740733	40742167	Tfap2a	ENSMUSG00000021359	p2249	upstream	2356
2325	chr13	42302040	42302333	Edn1	ENSMUSG00000021367	p2253	inside	564
2326	chr13	42303439	42303621	Edn1	ENSMUSG00000021367	p2254	inside	1963
2329	chr13	43615628	43615845	Rnf182	ENSMUSG00000044164	p2257	overlapStart	0
2330	chr13	43616645	43616966	Rnf182	ENSMUSG00000044164	p2258	inside	935
2331	chr13	43783502	43783664	Cd83	ENSMUSG00000015396	p2259	upstream	1110
2332	chr13	43784042	43784572	Cd83	ENSMUSG00000015396	p2260	upstream	202
2333	chr13	43785850	43786088	Cd83	ENSMUSG00000015396	p2261	inside	1075
2334	chr13	48263693	48263921	A330033J07Rik	ENSMUSG00000097622	p2262	upstream	1069
2336	chr13	48623295	48623432	Ptpdc1	ENSMUSG00000038042	p2264	inside	2232
2337	chr13	48624594	48624867	Ptpdc1	ENSMUSG00000038042	p2265	inside	797
2340	chr13	48659000	48662659	Barx1	ENSMUSG00000021381	p2268	upstream	338
2341	chr13	48663330	48664495	Barx1	ENSMUSG00000021381	p2269	inside	332
2342	chr13	48664806	48665000	Barx1	ENSMUSG00000021381	p2270	inside	1507
2343	chr13	48665309	48665694	Barx1	ENSMUSG00000021381	p2271	inside	813
2344	chr13	48666275	48666910	Barx1	ENSMUSG00000021381	p2272	overlapEnd	232
2345	chr13	48667584	48667790	Barx1	ENSMUSG00000021381	p2273	downstream	1077
2346	chr13	48668227	48669784	Barx1	ENSMUSG00000021381	p2274	downstream	1720
2354	chr13	49145088	49145313	Wnk2	ENSMUSG00000037989	p2282	inside	2701
2355	chr13	49145750	49146704	Wnk2	ENSMUSG00000037989	p2283	inside	1310
2356	chr13	49147594	49148353	Wnk2	ENSMUSG00000037989	p2284	overlapStart	0
2357	chr13	49149602	49149739	Wnk2	ENSMUSG00000037989	p2285	upstream	1587
2359	chr13	51566260	51566755	Shc3	ENSMUSG00000021448	p2287	inside	2732
2360	chr13	51567565	51569494	Shc3	ENSMUSG00000021448	p2288	overlapStart	0
2361	chr13	51569821	51570536	Shc3	ENSMUSG00000021448	p2289	upstream	333
2362	chr13	51571074	51571591	Shc3	ENSMUSG00000021448	p2290	upstream	1586
2365	chr13	53463870	53464007	Msx2	ENSMUSG00000021469	p2293	downstream	2877
2366	chr13	53464410	53465685	Msx2	ENSMUSG00000021469	p2294	downstream	1199
2367	chr13	53466295	53466880	Msx2	ENSMUSG00000021469	p2295	downstream	4
2368	chr13	53467190	53467790	Msx2	ENSMUSG00000021469	p2296	inside	306
2369	chr13	53468566	53468795	Msx2	ENSMUSG00000021469	p2297	inside	1682
2370	chr13	53469193	53469330	Msx2	ENSMUSG00000021469	p2298	inside	2309
2371	chr13	53471295	53473455	Msx2	ENSMUSG00000021469	p2299	overlapStart	0
2372	chr13	53474031	53475902	Msx2	ENSMUSG00000021469	p2300	upstream	956
2375	chr13	54736873	54737364	Gprin1	ENSMUSG00000069227	p2303	inside	202
2376	chr13	54737856	54738327	Gprin1	ENSMUSG00000069227	p2304	inside	1185
2377	chr13	54739002	54739494	Gprin1	ENSMUSG00000069227	p2305	inside	2331
2380	chr13	54763807	54765787	Sncb	ENSMUSG00000034891	p2308	inside	808
2381	chr13	54767821	54768017	Sncb	ENSMUSG00000034891	p2309	upstream	1225
2382	chr13	54790111	54790532	Tspan17	ENSMUSG00000025875	p2310	inside	734
2387	chr13	54950625	54951012	Unc5a	ENSMUSG00000025876	p2315	inside	1214
2388	chr13	54951330	54951579	Unc5a	ENSMUSG00000025876	p2316	inside	1919
2389	chr13	54952356	54953080	Unc5a	ENSMUSG00000025876	p2317	inside	2945
2394	chr13	55150986	55151144	Fgfr4	ENSMUSG00000005320	p2322	upstream	1495
2395	chr13	55152509	55152646	Fgfr4	ENSMUSG00000005320	p2323	overlapStart	0
2396	chr13	55153133	55153304	Fgfr4	ENSMUSG00000005320	p2324	inside	493
2397	chr13	55397129	55397646	Slc34a1	ENSMUSG00000021490	p2325	upstream	540
2398	chr13	55399774	55400202	Slc34a1	ENSMUSG00000021490	p2326	inside	1587
2403	chr13	55411878	55412015	Pfn3	ENSMUSG00000044444	p2331	downstream	2673
2404	chr13	55412661	55413073	Pfn3	ENSMUSG00000044444	p2332	downstream	1615
2405	chr13	55413499	55414464	Pfn3	ENSMUSG00000044444	p2333	downstream	224
2408	chr13	55470378	55470515	Prr7	ENSMUSG00000034686	p2336	inside	2639
2411	chr13	55822289	55823996	Pitx1	ENSMUSG00000021506	p2339	downstream	1055
2412	chr13	55825578	55825827	Pitx1	ENSMUSG00000021506	p2340	inside	527
2413	chr13	55826396	55826703	Pitx1	ENSMUSG00000021506	p2341	inside	1345
2414	chr13	55827259	55829552	Pitx1	ENSMUSG00000021506	p2342	inside	2208
2416	chr13	55831849	55835573	Pitx1	ENSMUSG00000021506	p2344	inside	619
2417	chr13	55836614	55837621	Pitx1	ENSMUSG00000021506	p2345	upstream	421
2418	chr13	55838018	55839776	Pitx1	ENSMUSG00000021506	p2346	upstream	1825
2423	chr13	56220230	56220923	4930550C17Rik	ENSMUSG00000097361	p2351	downstream	1301
2424	chr13	56221329	56222463	4930550C17Rik	ENSMUSG00000097361	p2352	overlapEnd	239
2425	chr13	56223179	56224780	4930550C17Rik	ENSMUSG00000097361	p2353	inside	955
2431	chr13	56245443	56245889	4930550C17Rik	ENSMUSG00000097361	p2359	upstream	1502
2432	chr13	56246294	56246925	4930550C17Rik	ENSMUSG00000097361	p2360	upstream	2353
2434	chr13	56248512	56250766	Neurog1	ENSMUSG00000048904	p2362	overlapEnd	288
2435	chr13	56252085	56253868	Neurog1	ENSMUSG00000048904	p2363	overlapStart	0
2436	chr13	56254175	56255043	Neurog1	ENSMUSG00000048904	p2364	upstream	2011
2442	chr13	56292648	56293639	Cxcl14	ENSMUSG00000021508	p2370	inside	2912
2443	chr13	56293973	56294132	Cxcl14	ENSMUSG00000021508	p2371	inside	2419
2444	chr13	56294890	56295897	Cxcl14	ENSMUSG00000021508	p2372	inside	654
2445	chr13	56296657	56297531	Cxcl14	ENSMUSG00000021508	p2373	upstream	105
2446	chr13	56436424	56437357	Slc25a48	ENSMUSG00000021509	p2374	upstream	997
2447	chr13	56438192	56439970	Slc25a48	ENSMUSG00000021509	p2375	overlapStart	0
2474	chr13	58806306	58806482	Ntrk2	ENSMUSG00000055254	p2402	upstream	86
2475	chr13	58807683	58808072	Ntrk2	ENSMUSG00000055254	p2403	inside	1114
2476	chr13	58808689	58809380	Ntrk2	ENSMUSG00000055254	p2404	inside	2120
2479	chr13	63571700	63572174	Ptch1	ENSMUSG00000021466	p2407	inside	1424
2480	chr13	63573778	63574310	Ptch1	ENSMUSG00000021466	p2408	upstream	179
2482	chr13	68997005	68997436	Adcy2	ENSMUSG00000021536	p2410	inside	2105
2483	chr13	68997893	68998030	Adcy2	ENSMUSG00000021536	p2411	inside	1511
2484	chr13	68998552	68998771	Adcy2	ENSMUSG00000021536	p2412	inside	770
2485	chr13	68999815	69000137	Adcy2	ENSMUSG00000021536	p2413	upstream	273
2489	chr13	70842977	70843242	Adamts16	ENSMUSG00000049538	p2417	upstream	1165
2490	chr13	71955799	71955959	Irx1	ENSMUSG00000060969	p2418	downstream	1962
2491	chr13	71956567	71956793	Irx1	ENSMUSG00000060969	p2419	downstream	1128
2492	chr13	71957598	71958026	Irx1	ENSMUSG00000060969	p2420	overlapEnd	105
2493	chr13	71959196	71959945	Irx1	ENSMUSG00000060969	p2421	inside	1275
2494	chr13	71960289	71961293	Irx1	ENSMUSG00000060969	p2422	inside	2368
2495	chr13	71962330	71962939	Irx1	ENSMUSG00000060969	p2423	inside	784
2496	chr13	71964268	71966884	Irx1	ENSMUSG00000060969	p2424	upstream	544
2500	chr13	72623914	72624077	Gm20554	NA	p2428	downstream	2136
2501	chr13	72625021	72625158	Gm20554	NA	p2429	downstream	1055
2502	chr13	72625895	72626032	Gm20554	NA	p2430	downstream	181
2503	chr13	72625895	72626032	Irx2	ENSMUSG00000001504	p2430	upstream	2787
2504	chr13	72626357	72626885	Gm20554	NA	p2431	inside	144
2505	chr13	72626357	72626885	Irx2	ENSMUSG00000001504	p2431	upstream	1934
2506	chr13	72627280	72627916	Gm20554	NA	p2432	inside	648
2507	chr13	72627280	72627916	Irx2	ENSMUSG00000001504	p2432	upstream	903
2508	chr13	72630033	72630969	Irx2	ENSMUSG00000001504	p2433	inside	1213
2509	chr13	72630033	72630969	Gm20554	NA	p2433	upstream	1468
2510	chr13	72631475	72631730	Irx2	ENSMUSG00000001504	p2434	inside	2468
2511	chr13	72631475	72631730	Gm20554	NA	p2434	upstream	2910
2512	chr13	72632196	72635951	Irx2	ENSMUSG00000001504	p2435	overlapEnd	1753
2513	chr13	72636590	72636762	Irx2	ENSMUSG00000001504	p2436	downstream	2392
2514	chr13	72637144	72638165	Irx2	ENSMUSG00000001504	p2437	downstream	2946
2518	chr13	72817214	72817398	D730050B12Rik	ENSMUSG00000113082	p2441	upstream	450
2519	chr13	73258631	73260161	Irx4	ENSMUSG00000021604	p2442	upstream	317
2520	chr13	73260880	73262925	Irx4	ENSMUSG00000021604	p2443	inside	401
2521	chr13	73263270	73265439	Irx4	ENSMUSG00000021604	p2444	inside	2791
2522	chr13	73266334	73267422	Irx4	ENSMUSG00000021604	p2445	inside	2186
2523	chr13	73267815	73271423	Irx4	ENSMUSG00000021604	p2446	overlapEnd	1793
2524	chr13	73272040	73273434	Irx4	ENSMUSG00000021604	p2447	downstream	2432
2526	chr13	73536635	73537266	Slc6a3	ENSMUSG00000021609	p2449	overlapStart	0
2527	chr13	73845595	73845810	Nkd2	ENSMUSG00000021567	p2450	inside	1821
2528	chr13	74122739	74122958	Slc9a3	ENSMUSG00000036123	p2451	inside	1282
2529	chr13	74123596	74123733	Slc9a3	ENSMUSG00000036123	p2452	inside	2139
2530	chr13	75090579	75090733	Pcsk1	ENSMUSG00000021587	p2453	inside	753
2547	chr13	78195109	78195246	A830082K12Rik	ENSMUSG00000087143	p2470	upstream	2770
2548	chr13	78195911	78197779	A830082K12Rik	ENSMUSG00000087143	p2471	upstream	237
2549	chr13	78200964	78201101	Nr2f1	ENSMUSG00000069171	p2472	upstream	1206
2557	chr13	81631638	81632421	Adgrv1	ENSMUSG00000069170	p2480	inside	733
2558	chr13	81633577	81633902	Adgrv1	ENSMUSG00000069170	p2481	upstream	422
2560	chr13	83717731	83720180	C130071C03Rik	ENSMUSG00000050334	p2483	upstream	1200
2561	chr13	83720774	83721112	C130071C03Rik	ENSMUSG00000050334	p2484	upstream	268
2562	chr13	83721625	83722628	C130071C03Rik	ENSMUSG00000050334	p2485	inside	244
2563	chr13	83723505	83724705	C130071C03Rik	ENSMUSG00000050334	p2486	inside	2124
2571	chr13	83736057	83736664	Mir9-2	ENSMUSG00000065424	p2494	upstream	2149
2572	chr13	83737012	83737279	Mir9-2	ENSMUSG00000065424	p2495	upstream	1534
2573	chr13	83737645	83739039	Mir9-2	ENSMUSG00000065424	p2496	includeFeature	0
2574	chr13	83739779	83740208	Mir9-2	ENSMUSG00000065424	p2497	downstream	894
2575	chr13	83740897	83741034	Mir9-2	ENSMUSG00000065424	p2498	downstream	2012
2576	chr13	83741835	83741988	Mir9-2	ENSMUSG00000065424	p2499	downstream	2950
2581	chr13	89743551	89743931	Vcan	ENSMUSG00000021614	p2504	upstream	1041
2582	chr13	92130843	92130980	Rasgrf2	ENSMUSG00000021708	p2505	inside	676
2583	chr13	92425477	92425769	Ankrd34b	ENSMUSG00000045034	p2506	upstream	126
2584	chr13	92427871	92428456	Ankrd34b	ENSMUSG00000045034	p2507	inside	1975
2585	chr13	92793417	92793573	Thbs4	ENSMUSG00000021702	p2508	inside	1245
2586	chr13	92795610	92795747	Thbs4	ENSMUSG00000021702	p2509	upstream	791
2604	chr13	94871300	94873712	Otp	ENSMUSG00000021685	p2527	upstream	1889
2605	chr13	94875197	94875828	Otp	ENSMUSG00000021685	p2528	overlapStart	0
2606	chr13	94876157	94877052	Otp	ENSMUSG00000021685	p2529	inside	555
2607	chr13	94877388	94878899	Otp	ENSMUSG00000021685	p2530	inside	1786
2609	chr13	94882393	94882732	Otp	ENSMUSG00000021685	p2532	inside	2398
2610	chr13	94884231	94885120	Otp	ENSMUSG00000021685	p2533	inside	10
2611	chr13	94885980	94888538	Otp	ENSMUSG00000021685	p2534	downstream	850
2616	chr13	95250974	95251379	Pde8b	ENSMUSG00000021684	p2539	upstream	637
2617	chr13	95443643	95444341	Crhbp	ENSMUSG00000021680	p2540	inside	583
2618	chr13	95444659	95444796	Crhbp	ENSMUSG00000021680	p2541	inside	128
2619	chr13	95525514	95525771	F2rl1	ENSMUSG00000021678	p2542	upstream	286
2620	chr13	95526847	95527420	F2rl1	ENSMUSG00000021678	p2543	upstream	1619
2622	chr13	96130146	96131160	Sv2c	ENSMUSG00000051111	p2545	inside	1417
2623	chr13	96134667	96135012	Sv2c	ENSMUSG00000051111	p2546	upstream	2089
2625	chr13	96925573	96926333	Gcnt4	ENSMUSG00000091387	p2548	inside	884
2627	chr13	98352466	98352920	Foxd1	ENSMUSG00000078302	p2550	upstream	1321
2628	chr13	98353493	98354377	Foxd1	ENSMUSG00000078302	p2551	overlapStart	0
2629	chr13	98356204	98359397	Foxd1	ENSMUSG00000078302	p2552	overlapEnd	92
2630	chr13	98359925	98361622	Foxd1	ENSMUSG00000078302	p2553	downstream	620
2631	chr13	98361951	98366335	Foxd1	ENSMUSG00000078302	p2554	downstream	2646
2650	chr13	98695756	98696067	Tmem171	ENSMUSG00000052485	p2573	upstream	921
2651	chr13	99513833	99513970	Map1b	ENSMUSG00000052727	p2574	inside	2570
2652	chr13	99516818	99517155	Map1b	ENSMUSG00000052727	p2575	upstream	277
2654	chr13	103332469	103332776	Mast4	ENSMUSG00000034751	p2577	inside	1721
2655	chr13	103333148	103333671	Mast4	ENSMUSG00000034751	p2578	inside	826
2656	chr13	105443801	105444247	Htr1a	ENSMUSG00000021721	p2579	inside	162
2659	chr13	110280830	110281011	Rab3c	ENSMUSG00000021700	p2582	overlapStart	0
2664	chr13	112985700	112986143	Ccno	ENSMUSG00000042417	p2587	upstream	1658
2665	chr13	112986470	112987468	Ccno	ENSMUSG00000042417	p2588	upstream	333
2666	chr13	112989814	112990768	Ccno	ENSMUSG00000042417	p2589	inside	9
2667	chr13	112991293	112991623	Mcidas	ENSMUSG00000074651	p2590	upstream	2221
2668	chr13	112994425	112994593	Mcidas	ENSMUSG00000074651	p2591	inside	580
2669	chr13	112995449	112995781	Mcidas	ENSMUSG00000074651	p2592	inside	1604
2670	chr13	112996239	112997347	Mcidas	ENSMUSG00000074651	p2593	inside	2394
2671	chr13	113033443	113034161	Cdc20b	ENSMUSG00000078926	p2594	upstream	949
2672	chr13	114456228	114456506	Fst	ENSMUSG00000021765	p2595	inside	2445
2673	chr13	114458146	114458373	Fst	ENSMUSG00000021765	p2596	inside	578
2674	chr13	114460275	114460466	Fst	ENSMUSG00000021765	p2597	upstream	1323
2675	chr13	116294622	116295438	Isl1	ENSMUSG00000042258	p2598	downstream	2843
2676	chr13	116296623	116297127	Isl1	ENSMUSG00000042258	p2599	downstream	1154
2677	chr13	116299734	116299871	Isl1	ENSMUSG00000042258	p2600	inside	1453
2681	chr13	116307814	116308133	Isl1	ENSMUSG00000042258	p2604	inside	1556
2702	chr13	120032623	120032760	Gm21188	ENSMUSG00000095609	p2625	downstream	1845
2703	chr13	120033710	120033847	Gm21188	ENSMUSG00000095609	p2626	downstream	758
2704	chr13	120036307	120039294	Gm21188	ENSMUSG00000095609	p2627	inside	1702
2724	chr14	11554423	11554560	Ptprg	NA	p2647	inside	891
2725	chr14	11555516	11556107	Ptprg	NA	p2648	inside	1984
2731	chr14	12339410	12339547	Fezf2	ENSMUSG00000021743	p2654	downstream	2547
2732	chr14	12340069	12340701	Fezf2	ENSMUSG00000021743	p2655	downstream	1393
2733	chr14	12341502	12342604	Fezf2	ENSMUSG00000021743	p2656	overlapEnd	510
2734	chr14	12343334	12343878	Fezf2	ENSMUSG00000021743	p2657	inside	1240
2735	chr14	12344303	12344462	Fezf2	ENSMUSG00000021743	p2658	inside	2209
2736	chr14	12344906	12345043	Fezf2	ENSMUSG00000021743	p2659	inside	2812
2737	chr14	12346374	12346729	Fezf2	ENSMUSG00000021743	p2660	inside	1460
2738	chr14	12347267	12348129	Fezf2	ENSMUSG00000021743	p2661	inside	60
2739	chr14	12348483	12349167	Fezf2	ENSMUSG00000021743	p2662	upstream	293
2740	chr14	12349573	12349987	Fezf2	ENSMUSG00000021743	p2663	upstream	1383
2741	chr14	12350878	12351143	Fezf2	ENSMUSG00000021743	p2664	upstream	2688
2744	chr14	12822317	12822454	Cadps	ENSMUSG00000054423	p2667	inside	625
2746	chr14	21982487	21983109	Zfp503	ENSMUSG00000039081	p2669	downstream	850
2747	chr14	21983941	21984078	Zfp503	ENSMUSG00000039081	p2670	overlapEnd	18
2748	chr14	21987105	21987242	Zfp503	ENSMUSG00000039081	p2671	inside	2359
2749	chr14	21989110	21989317	Zfp503	ENSMUSG00000039081	p2672	inside	284
2750	chr14	21990350	21990605	Zfp503	ENSMUSG00000039081	p2673	upstream	748
2751	chr14	21991329	21991841	Zfp503	ENSMUSG00000039081	p2674	upstream	1727
2754	chr14	24001515	24001670	4930519K11Rik	ENSMUSG00000114953	p2677	upstream	2173
2755	chr14	24002056	24002250	4930519K11Rik	ENSMUSG00000114953	p2678	upstream	1593
2756	chr14	24002918	24003084	4930519K11Rik	ENSMUSG00000114953	p2679	upstream	759
2757	chr14	24005003	24005815	4930519K11Rik	ENSMUSG00000114953	p2680	inside	1159
2758	chr14	24006640	24006799	4930519K11Rik	ENSMUSG00000114953	p2681	inside	1536
2766	chr14	24242120	24243038	Dlg5	ENSMUSG00000021782	p2689	inside	2882
2767	chr14	24243417	24244247	Dlg5	ENSMUSG00000021782	p2690	inside	1673
2768	chr14	24244879	24245032	Dlg5	ENSMUSG00000021782	p2691	inside	888
2769	chr14	24246727	24247075	Dlg5	ENSMUSG00000021782	p2692	upstream	806
2771	chr14	27038722	27039020	Il17rd	ENSMUSG00000040717	p2694	overlapStart	0
2772	chr14	27039828	27040633	Il17rd	ENSMUSG00000040717	p2695	inside	887
2773	chr14	27041078	27041749	Il17rd	ENSMUSG00000040717	p2696	inside	2137
2777	chr14	28506676	28507035	Wnt5a	ENSMUSG00000021994	p2700	inside	1926
2782	chr14	29719285	29719570	Cacna2d3	ENSMUSG00000021991	p2705	inside	2294
2783	chr14	29720044	29720665	Cacna2d3	ENSMUSG00000021991	p2706	inside	1199
2784	chr14	29721062	29721340	Cacna2d3	ENSMUSG00000021991	p2707	inside	524
2785	chr14	29723892	29724627	Cacna2d3	ENSMUSG00000021991	p2708	upstream	2027
2792	chr14	32458732	32459480	Slc18a3	ENSMUSG00000100241	p2715	downstream	2958
2793	chr14	32459975	32460329	Slc18a3	ENSMUSG00000100241	p2716	downstream	2109
2794	chr14	32461309	32461897	Slc18a3	ENSMUSG00000100241	p2717	downstream	541
2795	chr14	32463000	32463511	Slc18a3	ENSMUSG00000100241	p2718	inside	562
2796	chr14	32465515	32465656	Chat	ENSMUSG00000021919	p2719	inside	333
2797	chr14	32465515	32465656	Slc18a3	ENSMUSG00000100241	p2719	upstream	664
2798	chr14	32466051	32466250	Chat	ENSMUSG00000021919	p2720	upstream	61
2799	chr14	32466897	32467159	Chat	ENSMUSG00000021919	p2721	upstream	907
2800	chr14	32594404	32597776	Prrxl1	ENSMUSG00000041730	p2722	upstream	1630
2801	chr14	32598123	32598260	Prrxl1	ENSMUSG00000041730	p2723	upstream	1146
2802	chr14	32598617	32599505	Prrxl1	ENSMUSG00000041730	p2724	overlapStart	0
2803	chr14	32599904	32600672	Prrxl1	ENSMUSG00000041730	p2725	inside	497
2804	chr14	32601124	32601361	Prrxl1	ENSMUSG00000041730	p2726	inside	1717
2805	chr14	32601699	32601973	Prrxl1	ENSMUSG00000041730	p2727	inside	2292
2808	chr14	32857172	32857672	Vstm4	ENSMUSG00000050666	p2730	inside	416
2811	chr14	33921714	33922692	Gdf10	ENSMUSG00000021943	p2733	upstream	894
2812	chr14	33924249	33924822	Gdf10	ENSMUSG00000021943	p2734	inside	662
2813	chr14	33977667	33978027	Zfp488	ENSMUSG00000044519	p2735	inside	737
2814	chr14	34219834	34220318	Syt15	ENSMUSG00000041479	p2736	inside	239
2815	chr14	34817516	34818688	Grid1	ENSMUSG00000041078	p2737	upstream	1419
2816	chr14	34820138	34820662	Grid1	ENSMUSG00000041078	p2738	inside	30
2817	chr14	34821139	34822877	Grid1	ENSMUSG00000041078	p2739	inside	1031
2819	chr14	37098468	37099222	Cdhr1	ENSMUSG00000021803	p2741	upstream	120
2820	chr14	39473830	39474903	Nrg3	ENSMUSG00000041014	p2742	upstream	741
2821	chr14	39475818	39476005	Nrg3	ENSMUSG00000041014	p2743	upstream	2729
2823	chr14	44857990	44858639	Ptgdr	ENSMUSG00000071489	p2745	inside	736
2824	chr14	44859056	44859193	Ptgdr	ENSMUSG00000071489	p2746	inside	182
2825	chr14	45531799	45531936	4930527F14Rik	ENSMUSG00000115324	p2747	inside	1441
2826	chr14	45531799	45531936	Fermt2	ENSMUSG00000037712	p2747	upstream	1680
2837	chr14	48666457	48666969	Otx2os1	ENSMUSG00000098682	p2758	upstream	1738
2838	chr14	48667311	48667929	Otx2os1	ENSMUSG00000098682	p2759	upstream	778
2839	chr14	48668394	48671210	Otx2os1	ENSMUSG00000098682	p2760	overlapStart	0
2840	chr14	48671937	48672272	Otx2	ENSMUSG00000021848	p2761	inside	1547
2841	chr14	48672662	48672919	Otx2	ENSMUSG00000021848	p2762	inside	900
2842	chr14	48673340	48673931	Otx2	ENSMUSG00000021848	p2763	overlapStart	0
2845	chr14	52326745	52327259	Sall2	ENSMUSG00000049532	p2766	inside	1503
2846	chr14	52328451	52328588	Sall2	ENSMUSG00000049532	p2767	inside	174
2848	chr14	54430490	54430627	Mmp14	ENSMUSG00000000957	p2769	upstream	984
2849	chr14	54430947	54431579	Mmp14	ENSMUSG00000000957	p2770	upstream	32
2850	chr14	54432888	54433815	Mmp14	ENSMUSG00000000957	p2771	inside	1276
2851	chr14	54475504	54475641	Rem2	ENSMUSG00000022176	p2772	upstream	458
2852	chr14	54478816	54479271	Rem2	ENSMUSG00000022176	p2773	inside	1160
2854	chr14	55116051	55116239	Jph4	ENSMUSG00000022208	p2775	inside	696
2855	chr14	55116754	55117549	Jph4	ENSMUSG00000022208	p2776	overlapStart	0
2856	chr14	55520447	55521554	Nrl	ENSMUSG00000040632	p2777	inside	1469
2857	chr14	55521973	55522337	Nrl	ENSMUSG00000040632	p2778	inside	2644
2858	chr14	55523042	55523179	Nrl	ENSMUSG00000040632	p2779	inside	1802
2859	chr14	55524598	55525180	Nrl	ENSMUSG00000040632	p2780	overlapStart	0
2860	chr14	55826065	55826214	Nfatc4	ENSMUSG00000023411	p2781	inside	2921
2862	chr14	56362510	56362647	Atp12a	ENSMUSG00000022229	p2783	upstream	2420
2863	chr14	56363284	56364152	Atp12a	ENSMUSG00000022229	p2784	upstream	915
2864	chr14	56365474	56366473	Atp12a	ENSMUSG00000022229	p2785	inside	406
2865	chr14	56367099	56367447	Atp12a	ENSMUSG00000022229	p2786	inside	2031
2867	chr14	57056771	57057643	Gja3	ENSMUSG00000048582	p2788	inside	457
2868	chr14	57103315	57103813	Gjb2	ENSMUSG00000046352	p2789	inside	889
2869	chr14	57105280	57106549	Gjb2	ENSMUSG00000046352	p2790	upstream	577
2870	chr14	57132295	57132505	Gjb6	ENSMUSG00000040055	p2791	inside	1106
2871	chr14	57133872	57134155	Gjb6	ENSMUSG00000040055	p2792	upstream	260
2872	chr14	58069704	58070124	Fgf9	ENSMUSG00000021974	p2793	upstream	422
2873	chr14	58072234	58073860	Fgf9	ENSMUSG00000021974	p2794	inside	1687
2882	chr14	61045575	61045824	Tnfrsf19	ENSMUSG00000060548	p2803	inside	666
2883	chr14	61047243	61047405	Tnfrsf19	ENSMUSG00000060548	p2804	upstream	752
2888	chr14	62555299	62555436	Fam124a	ENSMUSG00000035184	p2809	upstream	300
2889	chr14	62556385	62556671	Fam124a	ENSMUSG00000035184	p2810	inside	648
2905	chr14	63267792	63269286	Gata4	ENSMUSG00000021944	p2826	inside	2406
2906	chr14	63269730	63271160	Gata4	ENSMUSG00000021944	p2827	inside	532
2907	chr14	63271674	63273128	Gata4	ENSMUSG00000021944	p2828	overlapStart	0
2917	chr14	63941588	63941824	Sox7	ENSMUSG00000063060	p2838	upstream	1848
2918	chr14	63942264	63943120	Sox7	ENSMUSG00000063060	p2839	upstream	552
2919	chr14	63944117	63945326	Sox7	ENSMUSG00000063060	p2840	inside	444
2924	chr14	64584802	64586692	Mir124a-1hg	ENSMUSG00000097545	p2845	upstream	1358
2925	chr14	64587601	64587888	Mir124a-1hg	ENSMUSG00000097545	p2846	upstream	162
2926	chr14	64588815	64588982	Mir124a-1hg	ENSMUSG00000097545	p2847	inside	764
2927	chr14	64588815	64588982	Mir124a-1	ENSMUSG00000065597	p2847	upstream	1674
2928	chr14	64589775	64590421	Mir124a-1	ENSMUSG00000065597	p2848	upstream	235
2929	chr14	64590760	64591451	Mir124a-1	ENSMUSG00000065597	p2849	downstream	19
2930	chr14	64590760	64591451	Mir3078	ENSMUSG00000092972	p2849	includeFeature	0
2931	chr14	65259824	65260991	Fzd3	ENSMUSG00000007989	p2850	inside	1472
2932	chr14	65422506	65422693	Pnoc	ENSMUSG00000045731	p2851	inside	2779
2933	chr14	65423151	65423432	Pnoc	ENSMUSG00000045731	p2852	inside	2040
2934	chr14	65954026	65954235	Scara3	ENSMUSG00000034463	p2853	upstream	90
2936	chr14	66136426	66136563	Chrna2	ENSMUSG00000022041	p2855	inside	1387
2939	chr14	66912432	66912964	Pnma2	ENSMUSG00000046204	p2858	inside	1262
2944	chr14	67230220	67231098	Ebf2	ENSMUSG00000022053	p2863	upstream	2193
2945	chr14	67231563	67231797	Ebf2	ENSMUSG00000022053	p2864	upstream	1494
2946	chr14	67232928	67233683	Ebf2	ENSMUSG00000022053	p2865	overlapStart	0
2947	chr14	67235524	67237358	Ebf2	ENSMUSG00000022053	p2866	inside	2232
2951	chr14	68080941	68081460	Nefl	ENSMUSG00000022055	p2870	upstream	2402
2952	chr14	68082088	68082767	Nefl	ENSMUSG00000022055	p2871	upstream	1095
2953	chr14	68084553	68084690	Nefl	ENSMUSG00000022055	p2872	inside	690
2954	chr14	68122071	68123745	Nefm	ENSMUSG00000022054	p2873	inside	1101
2955	chr14	68124504	68124677	Nefm	ENSMUSG00000022054	p2874	inside	169
2956	chr14	68127133	68127792	Nefm	ENSMUSG00000022054	p2875	upstream	2286
2958	chr14	68655918	68656232	Adam28	ENSMUSG00000014725	p2877	upstream	75
2959	chr14	68657991	68658456	Adam28	ENSMUSG00000014725	p2878	upstream	2148
2962	chr14	69029691	69029863	Stc1	ENSMUSG00000014813	p2881	inside	453
2963	chr14	69031062	69031199	Stc1	ENSMUSG00000014813	p2882	inside	1824
2965	chr14	69168664	69169588	Nkx2-6	ENSMUSG00000044186	p2884	upstream	2213
2966	chr14	69169989	69171052	Nkx2-6	ENSMUSG00000044186	p2885	upstream	749
2967	chr14	69171869	69172319	1700092C10Rik	ENSMUSG00000092499	p2886	upstream	11
2968	chr14	69172783	69174382	1700092C10Rik	ENSMUSG00000092499	p2887	upstream	925
2971	chr14	69189498	69189851	Nkx3-1	ENSMUSG00000022061	p2890	upstream	786
2972	chr14	69190253	69191909	Nkx3-1	ENSMUSG00000022061	p2891	overlapStart	0
2973	chr14	69192341	69192708	Nkx3-1	ENSMUSG00000022061	p2892	inside	1703
2980	chr14	70078326	70078612	Egr3	ENSMUSG00000033730	p2899	inside	1123
2981	chr14	70079965	70081985	Egr3	ENSMUSG00000033730	p2900	inside	565
2982	chr14	70082308	70082484	Egr3	ENSMUSG00000033730	p2901	inside	66
2983	chr14	70082958	70083846	Egr3	ENSMUSG00000033730	p2902	downstream	408
2985	chr14	70177383	70177520	Pdlim2	ENSMUSG00000022090	p2904	inside	161
2987	chr14	70456478	70457147	Phyhip	ENSMUSG00000003469	p2906	upstream	328
2988	chr14	70457645	70458022	Phyhip	ENSMUSG00000003469	p2907	inside	169
2989	chr14	70458465	70459147	Phyhip	ENSMUSG00000003469	p2908	inside	989
2991	chr14	70529925	70530871	Lgi3	ENSMUSG00000033595	p2910	overlapStart	0
2992	chr14	70531312	70531515	Lgi3	ENSMUSG00000033595	p2911	inside	627
2993	chr14	70531930	70532091	Lgi3	ENSMUSG00000033595	p2912	inside	1245
2994	chr14	70553297	70553778	Hr	ENSMUSG00000022096	p2913	inside	1085
2998	chr14	70640487	70642957	Fgf17	ENSMUSG00000022101	p2917	overlapStart	0
2999	chr14	70643532	70643669	Fgf17	ENSMUSG00000022101	p2918	upstream	1263
3000	chr14	70888861	70889449	Gfra2	ENSMUSG00000022103	p2919	upstream	670
3001	chr14	70890308	70890712	Gfra2	ENSMUSG00000022103	p2920	inside	188
3002	chr14	77155634	77155923	Enox1	ENSMUSG00000022012	p2921	upstream	839
3003	chr14	77157347	77157708	Enox1	ENSMUSG00000022012	p2922	inside	584
3004	chr14	77159277	77159414	Enox1	ENSMUSG00000022012	p2923	inside	2514
3005	chr14	79767267	79767574	Gm9748	ENSMUSG00000102774	p2924	upstream	2333
3006	chr14	79771295	79771572	Pcdh8	ENSMUSG00000036422	p2925	overlapStart	0
3007	chr14	79771971	79773027	Pcdh8	ENSMUSG00000036422	p2926	upstream	658
3008	chr14	79773384	79775487	Pcdh8	ENSMUSG00000036422	p2927	upstream	2071
3009	chr14	84444449	84444778	Pcdh17	ENSMUSG00000035566	p2928	inside	886
3010	chr14	84445432	84445676	Pcdh17	ENSMUSG00000035566	p2929	inside	1869
3011	chr14	84446421	84446829	Pcdh17	ENSMUSG00000035566	p2930	inside	2858
3014	chr14	88469663	88469800	Pcdh20	ENSMUSG00000050505	p2933	inside	1596
3016	chr14	101730412	101730592	Lmo7	ENSMUSG00000033060	p2935	inside	455
3019	chr14	104457278	104459104	Pou4f1	ENSMUSG00000048349	p2938	downstream	2572
3020	chr14	104459620	104459768	Pou4f1	ENSMUSG00000048349	p2939	downstream	1908
3021	chr14	104460189	104460326	Pou4f1	ENSMUSG00000048349	p2940	downstream	1350
3022	chr14	104461376	104461641	Pou4f1	ENSMUSG00000048349	p2941	downstream	35
3023	chr14	104462114	104462403	Pou4f1	ENSMUSG00000048349	p2942	inside	438
3024	chr14	104465731	104465868	Pou4f1	ENSMUSG00000048349	p2943	inside	2131
3025	chr14	104468597	104470488	Pou4f1	ENSMUSG00000048349	p2944	upstream	597
3029	chr14	108911396	108911725	Slitrk1	ENSMUSG00000075478	p2948	inside	2433
3030	chr14	111677266	111677765	Slitrk5	ENSMUSG00000033214	p2949	inside	2169
3032	chr14	111682168	111682336	Slitrk5	ENSMUSG00000033214	p2951	inside	805
3033	chr14	115093522	115093659	Gpc5	ENSMUSG00000022112	p2952	inside	1307
3041	chr14	118233059	118233296	Gm4675	ENSMUSG00000090534	p2960	upstream	2935
3042	chr14	118233699	118234077	Gm4675	ENSMUSG00000090534	p2961	upstream	2154
3043	chr14	118235498	118236086	Gm4675	ENSMUSG00000090534	p2962	upstream	145
3044	chr14	118237340	118238733	Sox21	ENSMUSG00000061517	p2963	upstream	309
3045	chr14	118239188	118239467	Sox21	ENSMUSG00000061517	p2964	upstream	2157
3051	chr14	118924547	118924826	Dzip1	ENSMUSG00000042156	p2970	inside	634
3052	chr14	119138998	119139743	Hs6st3	ENSMUSG00000053465	p2971	inside	657
3053	chr14	121037881	121038018	Farp1	ENSMUSG00000025555	p2972	inside	2681
3065	chr14	121502242	121502712	Slc15a1	ENSMUSG00000025557	p2984	inside	2540
3066	chr14	121503136	121503387	Slc15a1	ENSMUSG00000025557	p2985	inside	1865
3067	chr14	121504804	121504941	Slc15a1	ENSMUSG00000025557	p2986	inside	311
3068	chr14	121505396	121507225	Slc15a1	ENSMUSG00000025557	p2987	upstream	143
3069	chr14	121507752	121507951	Slc15a1	ENSMUSG00000025557	p2988	upstream	2499
3072	chr14	122449331	122450174	Gm5089	ENSMUSG00000064052	p2991	inside	941
3073	chr14	122451661	122452097	Gm5089	ENSMUSG00000064052	p2992	upstream	545
3074	chr14	122453800	122454116	Gm5089	ENSMUSG00000064052	p2993	upstream	2684
3076	chr14	122462613	122463244	Zic5	ENSMUSG00000041703	p2995	inside	2433
3077	chr14	122465273	122469646	Zic5	ENSMUSG00000041703	p2996	overlapStart	0
3079	chr14	122472225	122473337	2610035F20Rik	ENSMUSG00000085555	p2998	inside	1862
3080	chr14	122472225	122473337	Zic2	ENSMUSG00000061524	p2998	upstream	2097
3081	chr14	122473827	122474112	2610035F20Rik	ENSMUSG00000085555	p2999	inside	1087
3082	chr14	122473827	122474112	Zic2	ENSMUSG00000061524	p2999	upstream	1322
3083	chr14	122476052	122476501	Zic2	ENSMUSG00000061524	p3000	inside	617
3084	chr14	122476052	122476501	2610035F20Rik	ENSMUSG00000085555	p3000	upstream	852
3085	chr14	122476996	122478689	Zic2	ENSMUSG00000061524	p3001	inside	1163
3086	chr14	122476996	122478689	2610035F20Rik	ENSMUSG00000085555	p3001	upstream	1796
3087	chr14	122479069	122482468	Zic2	ENSMUSG00000061524	p3002	overlapEnd	783
3098	chr14	124675787	124675940	Fgf14	ENSMUSG00000025551	p3013	inside	1187
3100	chr15	6873506	6874033	Osmr	ENSMUSG00000022146	p3015	inside	936
3101	chr15	6874677	6874920	Osmr	ENSMUSG00000022146	p3016	inside	49
3115	chr15	7195520	7196032	Lifr	ENSMUSG00000054263	p3030	inside	1457
3116	chr15	7196435	7196682	Lifr	ENSMUSG00000054263	p3031	inside	807
3117	chr15	7200086	7200554	Lifr	ENSMUSG00000054263	p3032	downstream	2597
3141	chr15	7395214	7395496	Egflam	ENSMUSG00000042961	p3056	inside	2899
3142	chr15	7396529	7396906	Egflam	ENSMUSG00000042961	p3057	inside	1489
3143	chr15	7397220	7397650	Egflam	ENSMUSG00000042961	p3058	inside	745
3144	chr15	7398707	7400025	Egflam	ENSMUSG00000042961	p3059	upstream	311
3145	chr15	7808806	7808943	Gdnf	ENSMUSG00000022144	p3060	upstream	1902
3146	chr15	7809248	7810003	Gdnf	ENSMUSG00000022144	p3061	upstream	842
3147	chr15	7811433	7812476	Gdnf	ENSMUSG00000022144	p3062	inside	587
3148	chr15	7812861	7812998	Gdnf	ENSMUSG00000022144	p3063	inside	2015
3154	chr15	10950650	10950787	C1qtnf3	ENSMUSG00000058914	p3069	upstream	1544
3155	chr15	11036794	11037705	Rxfp3	ENSMUSG00000060735	p3070	inside	286
3158	chr15	11903402	11904179	Gm5144	ENSMUSG00000115240	p3073	upstream	2339
3159	chr15	11905913	11906481	Gm5144	ENSMUSG00000115240	p3074	upstream	37
3160	chr15	11907444	11907824	Npr3	ENSMUSG00000022206	p3075	upstream	156
3161	chr15	12737940	12738077	Pdzd2	ENSMUSG00000022197	p3076	inside	1847
3162	chr15	13173019	13173232	Cdh6	ENSMUSG00000039385	p3077	inside	443
3163	chr15	13175139	13175618	Cdh6	ENSMUSG00000039385	p3078	upstream	1463
3164	chr15	30173653	30173790	Ctnnd2	ENSMUSG00000022240	p3079	inside	1060
3165	chr15	30174812	30174949	Ctnnd2	ENSMUSG00000022240	p3080	inside	2219
3166	chr15	31365942	31366175	Ankrd33b	ENSMUSG00000022237	p3081	inside	1551
3167	chr15	31367479	31367752	Ankrd33b	ENSMUSG00000022237	p3082	overlapStart	0
3168	chr15	31368182	31368563	Ankrd33b	ENSMUSG00000022237	p3083	upstream	455
3170	chr15	34452828	34453107	Erich5	ENSMUSG00000044726	p3085	upstream	197
3171	chr15	34454219	34454359	Erich5	ENSMUSG00000044726	p3086	inside	914
3172	chr15	35294390	35294909	Osr2	ENSMUSG00000022330	p3087	upstream	1188
3173	chr15	35296720	35297210	Osr2	ENSMUSG00000022330	p3088	inside	622
3174	chr15	35298628	35299024	Osr2	ENSMUSG00000022330	p3089	inside	2530
3175	chr15	35300586	35301609	Osr2	ENSMUSG00000022330	p3090	inside	1696
3176	chr15	35303169	35304451	Osr2	ENSMUSG00000022330	p3091	overlapEnd	136
3178	chr15	37230978	37231643	Grhl2	ENSMUSG00000022286	p3093	upstream	1392
3179	chr15	37793169	37794094	Ncald	ENSMUSG00000051359	p3094	upstream	598
3180	chr15	39195342	39196283	Rims2	ENSMUSG00000037386	p3095	upstream	1977
3181	chr15	39196662	39197099	Rims2	ENSMUSG00000037386	p3096	upstream	1161
3182	chr15	39198244	39198381	Rims2	ENSMUSG00000037386	p3097	overlapStart	0
3183	chr15	39856927	39857101	Dpys	ENSMUSG00000022304	p3098	inside	369
3184	chr15	39857422	39857579	Dpys	ENSMUSG00000022304	p3099	overlapStart	0
3185	chr15	39858217	39858411	Dpys	ENSMUSG00000022304	p3100	upstream	746
3186	chr15	43169554	43169885	Rspo2	ENSMUSG00000051920	p3101	inside	941
3187	chr15	55307758	55308524	Col14a1	ENSMUSG00000022371	p3102	inside	8
3189	chr15	64384538	64384715	Asap1	ENSMUSG00000022377	p3104	upstream	1618
3190	chr15	64919806	64920182	Adcy8	ENSMUSG00000022376	p3105	inside	2114
3191	chr15	64923547	64923883	Adcy8	ENSMUSG00000022376	p3106	upstream	1250
3192	chr15	64924694	64924983	Adcy8	ENSMUSG00000022376	p3107	upstream	2397
3193	chr15	66285223	66285400	Kcnq3	ENSMUSG00000056258	p3108	inside	1242
3194	chr15	71728119	71728474	Fam135b	ENSMUSG00000036800	p3109	upstream	280
3195	chr15	72545569	72545791	Kcnk9	ENSMUSG00000036760	p3110	inside	549
3198	chr15	73838209	73838467	Mroh5	ENSMUSG00000072487	p3113	inside	1232
3199	chr15	73839001	73839178	Mroh5	ENSMUSG00000072487	p3114	inside	521
3200	chr15	73840329	73840681	Mroh5	ENSMUSG00000072487	p3115	upstream	629
3201	chr15	73841479	73841642	Mroh5	ENSMUSG00000072487	p3116	upstream	1779
3202	chr15	73842168	73842305	Mroh5	ENSMUSG00000072487	p3117	upstream	2468
3204	chr15	74515010	74515560	Adgrb1	ENSMUSG00000034730	p3119	upstream	634
3205	chr15	74517129	74517407	Adgrb1	ENSMUSG00000034730	p3120	inside	934
3206	chr15	74518038	74518505	Adgrb1	ENSMUSG00000034730	p3121	inside	1843
3212	chr15	74671967	74672104	Arc	ENSMUSG00000022602	p3127	inside	466
3213	chr15	74751751	74752181	Lynx1	ENSMUSG00000022594	p3128	inside	865
3214	chr15	74752540	74752677	Lynx1	ENSMUSG00000022594	p3129	inside	369
3215	chr15	75567702	75567867	Ly6h	ENSMUSG00000022577	p3130	upstream	446
3216	chr15	75703982	75704119	Rhpn1	ENSMUSG00000022580	p3131	upstream	160
3217	chr15	75704637	75705171	Rhpn1	ENSMUSG00000022580	p3132	inside	357
3223	chr15	75741960	75744986	Mafa	ENSMUSG00000047591	p3138	downstream	504
3224	chr15	75745606	75745919	Mafa	ENSMUSG00000047591	p3139	inside	116
3225	chr15	75746611	75747037	Mafa	ENSMUSG00000047591	p3140	inside	1121
3226	chr15	75997054	75997910	Mapk15	ENSMUSG00000063704	p3141	inside	1244
3227	chr15	75999227	76001348	Mapk15	ENSMUSG00000063704	p3142	downstream	73
3228	chr15	76001676	76002152	Mapk15	ENSMUSG00000063704	p3143	downstream	2522
3232	chr15	76122468	76122699	Eppk1	NA	p3147	upstream	2272
3234	chr15	76518656	76518969	Scrt1	ENSMUSG00000048385	p3149	inside	2453
3235	chr15	76520523	76521375	Scrt1	ENSMUSG00000048385	p3150	inside	1124
3237	chr15	77042551	77043004	Apol6	ENSMUSG00000033576	p3152	upstream	1724
3238	chr15	77305043	77305180	Rbfox2	ENSMUSG00000033565	p3153	inside	1824
3240	chr15	78204575	78205055	Pvalb	ENSMUSG00000005716	p3155	inside	1345
3241	chr15	78205412	78205836	Pvalb	ENSMUSG00000005716	p3156	inside	564
3246	chr15	78717353	78718053	Elfn2	ENSMUSG00000043460	p3161	inside	718
3247	chr15	79027339	79027476	H1f0	ENSMUSG00000096210	p3162	upstream	973
3248	chr15	79027339	79027476	Gm17753	NA	p3162	upstream	1556
3250	chr15	79162336	79162568	Sox10	ENSMUSG00000033006	p3164	inside	2672
3251	chr15	79164518	79165008	Sox10	ENSMUSG00000033006	p3165	inside	232
3252	chr15	79164518	79165008	Gm10863	ENSMUSG00000075555	p3165	upstream	1032
3253	chr15	79251245	79251826	Slc16a8	ENSMUSG00000032988	p3166	inside	231
3257	chr15	79481683	79482197	Kcnj4	ENSMUSG00000044216	p3170	downstream	1517
3258	chr15	79503568	79505007	Kcnj4	ENSMUSG00000044216	p3171	inside	234
3259	chr15	79506141	79507558	Kcnj4	ENSMUSG00000044216	p3172	upstream	899
3260	chr15	79508127	79508264	Kcnj4	ENSMUSG00000044216	p3173	upstream	2885
3264	chr15	79514933	79515293	Kdelr3	ENSMUSG00000010830	p3177	upstream	1117
3265	chr15	79515833	79516234	Kdelr3	ENSMUSG00000010830	p3178	upstream	176
3266	chr15	79516551	79517126	Kdelr3	ENSMUSG00000010830	p3179	inside	140
3267	chr15	79802976	79803699	Nptxr	ENSMUSG00000022421	p3180	inside	1067
3268	chr15	79804972	79805870	Nptxr	ENSMUSG00000022421	p3181	upstream	205
3269	chr15	79806626	79807095	Nptxr	ENSMUSG00000022421	p3182	upstream	1859
3270	chr15	79807711	79808337	Nptxr	ENSMUSG00000022421	p3183	upstream	2944
3271	chr15	80171865	80172002	Mgat3	ENSMUSG00000042428	p3184	upstream	1718
3272	chr15	80285621	80287189	Cacna1i	ENSMUSG00000022416	p3185	upstream	48
3273	chr15	82211529	82211752	Shisa8	ENSMUSG00000096883	p3186	inside	1063
3274	chr15	82213334	82213740	Shisa8	ENSMUSG00000096883	p3187	upstream	518
3283	chr15	82957863	82958000	Mir3080	ENSMUSG00000092751	p3196	downstream	1218
3284	chr15	82958507	82959379	Mir3080	ENSMUSG00000092751	p3197	includeFeature	0
3285	chr15	82959867	82960353	Mir3080	ENSMUSG00000092751	p3198	upstream	570
3286	chr15	82960778	82963196	Mir3080	ENSMUSG00000092751	p3199	upstream	1481
3288	chr15	82985572	82985883	Tcf20	ENSMUSG00000041852	p3201	inside	1989
3289	chr15	83250028	83251131	A4galt	ENSMUSG00000047878	p3202	inside	643
3290	chr15	83525540	83525677	Bik	ENSMUSG00000016758	p3203	upstream	1184
3291	chr15	83526457	83526594	Bik	ENSMUSG00000016758	p3204	upstream	267
3292	chr15	83528349	83528610	Bik	ENSMUSG00000016758	p3205	inside	1487
3294	chr15	83722236	83722471	Scube1	ENSMUSG00000016763	p3207	inside	2550
3295	chr15	83723228	83724182	Scube1	ENSMUSG00000016763	p3208	inside	839
3296	chr15	83778627	83779362	Mpped1	ENSMUSG00000041708	p3209	upstream	104
3297	chr15	83780698	83780860	Mpped1	ENSMUSG00000041708	p3210	inside	1231
3298	chr15	83781322	83781482	Mpped1	ENSMUSG00000041708	p3211	inside	1855
3299	chr15	84067592	84067874	Efcab6	ENSMUSG00000022441	p3212	upstream	2212
3302	chr15	84106339	84106600	Sult4a1	ENSMUSG00000018865	p3215	upstream	584
3304	chr15	84444952	84445089	Shisal1	ENSMUSG00000062760	p3217	inside	2008
3305	chr15	84445830	84445987	Shisal1	ENSMUSG00000062760	p3218	inside	1110
3306	chr15	85016886	85017394	Upk3a	ENSMUSG00000022435	p3219	overlapStart	0
3309	chr15	85577712	85579234	AU022754	ENSMUSG00000097209	p3222	upstream	1017
3310	chr15	85579693	85580420	AU022754	ENSMUSG00000097209	p3223	overlapStart	0
3311	chr15	85581181	85581318	AU022754	ENSMUSG00000097209	p3224	inside	929
3312	chr15	85582304	85582603	Wnt7b	ENSMUSG00000022382	p3225	overlapStart	0
3325	chr15	85733372	85733681	Ppara	ENSMUSG00000022383	p3238	upstream	1301
3326	chr15	85736208	85736550	Ppara	ENSMUSG00000022383	p3239	inside	1225
3327	chr15	85737790	85737927	Ppara	ENSMUSG00000022383	p3240	inside	2807
3329	chr15	87545278	87545720	Tafa5	ENSMUSG00000054863	p3242	inside	979
3330	chr15	87546232	87546376	Tafa5	ENSMUSG00000054863	p3243	inside	1933
3332	chr15	89057572	89058282	Panx2	ENSMUSG00000058441	p3245	upstream	1451
3333	chr15	89058807	89059680	Panx2	ENSMUSG00000058441	p3246	upstream	53
3334	chr15	89060558	89061299	Panx2	ENSMUSG00000058441	p3247	inside	824
3337	chr15	89139564	89140498	Mapk12	ENSMUSG00000022610	p3250	inside	205
3338	chr15	89141000	89141269	Mapk12	ENSMUSG00000022610	p3251	upstream	296
3339	chr15	89145433	89145787	Mapk11	ENSMUSG00000053137	p3252	inside	2947
3340	chr15	89147994	89149029	Mapk11	ENSMUSG00000053137	p3253	inside	599
3341	chr15	89149937	89150489	Mapk11	ENSMUSG00000053137	p3254	upstream	308
3342	chr15	89378155	89378292	Tymp	ENSMUSG00000022615	p3255	upstream	1115
3343	chr15	89456824	89456961	Mapk8ip2	ENSMUSG00000022619	p3256	inside	2911
3344	chr15	92396454	92396591	Pdzrn4	ENSMUSG00000036218	p3257	upstream	289
3346	chr15	94627903	94628040	Tmem117	ENSMUSG00000063296	p3259	upstream	1191
3347	chr15	94631214	94631351	Tmem117	ENSMUSG00000063296	p3260	inside	1982
3348	chr15	95527483	95527632	Nell2	ENSMUSG00000022454	p3261	inside	927
3349	chr15	95528667	95529000	Nell2	ENSMUSG00000022454	p3262	upstream	107
3351	chr15	95653170	95653695	Dbx2	ENSMUSG00000045608	p3264	inside	2265
3353	chr15	98000577	98002210	Col2a1	ENSMUSG00000022483	p3266	inside	2485
3354	chr15	98002533	98002670	Col2a1	ENSMUSG00000022483	p3267	inside	2025
3355	chr15	98003060	98004739	Col2a1	ENSMUSG00000022483	p3268	overlapStart	0
3356	chr15	98005090	98008042	Col2a1	ENSMUSG00000022483	p3269	upstream	394
3357	chr15	98165772	98166965	Asb8	ENSMUSG00000048175	p3270	upstream	146
3358	chr15	98165772	98166965	Ccdc184	ENSMUSG00000029875	p3270	upstream	192
3359	chr15	98168577	98170253	Ccdc184	ENSMUSG00000029875	p3271	overlapEnd	119
3360	chr15	98168577	98170253	Asb8	ENSMUSG00000048175	p3271	upstream	2951
3361	chr15	98295741	98295878	Zfp641	ENSMUSG00000022987	p3272	inside	283
3362	chr15	98296784	98297094	Zfp641	ENSMUSG00000022987	p3273	upstream	622
3364	chr15	98629079	98630338	Cacnb3	ENSMUSG00000003352	p3275	upstream	501
3365	chr15	98631568	98631705	Cacnb3	ENSMUSG00000003352	p3276	inside	728
3366	chr15	98632030	98632850	Cacnb3	ENSMUSG00000003352	p3277	inside	1190
3367	chr15	98633200	98633618	Cacnb3	ENSMUSG00000003352	p3278	inside	2360
3371	chr15	98675871	98676186	Rnd1	ENSMUSG00000054855	p3282	inside	1275
3372	chr15	98705983	98706120	Ccdc65	ENSMUSG00000003354	p3283	upstream	2086
3373	chr15	98771921	98772364	Wnt10b	ENSMUSG00000022996	p3284	inside	1209
3374	chr15	98773248	98773385	Wnt10b	ENSMUSG00000022996	p3285	inside	2536
3375	chr15	98776360	98777886	Wnt10b	ENSMUSG00000022996	p3286	inside	264
3376	chr15	98778542	98778768	Wnt10b	ENSMUSG00000022996	p3287	upstream	391
3377	chr15	98779195	98779684	Wnt10b	ENSMUSG00000022996	p3288	upstream	1044
3378	chr15	98780209	98780936	Wnt10b	ENSMUSG00000022996	p3289	upstream	2058
3379	chr15	98787520	98787657	Wnt1	ENSMUSG00000022997	p3290	upstream	2199
3380	chr15	98789987	98791609	Wnt1	ENSMUSG00000022997	p3291	inside	130
3381	chr15	98792565	98794814	Wnt1	ENSMUSG00000022997	p3292	overlapEnd	977
3382	chr15	98795360	98796570	Wnt1	ENSMUSG00000022997	p3293	downstream	1523
3385	chr15	98800419	98801431	Ddn	ENSMUSG00000059213	p3296	downstream	2346
3386	chr15	98801836	98803311	Ddn	ENSMUSG00000059213	p3297	downstream	466
3387	chr15	98804543	98805674	Ddn	ENSMUSG00000059213	p3298	inside	766
3388	chr15	98806102	98806976	Ddn	ENSMUSG00000059213	p3299	inside	2325
3389	chr15	98807928	98808405	Ddn	ENSMUSG00000059213	p3300	inside	1085
3390	chr15	98808743	98809304	Ddn	ENSMUSG00000059213	p3301	inside	186
3391	chr15	98894811	98897694	Rhebl1	ENSMUSG00000023755	p3302	upstream	270
3392	chr15	98898271	98898518	Dhh	ENSMUSG00000023000	p3303	inside	22
3393	chr15	99055678	99055959	Prph	ENSMUSG00000023484	p3304	inside	504
3394	chr15	99092492	99092985	Dnajc22	ENSMUSG00000038009	p3305	upstream	184
3395	chr15	99095095	99096653	Dnajc22	ENSMUSG00000038009	p3306	inside	1925
3397	chr15	99221751	99222495	Kcnh3	ENSMUSG00000037579	p3308	upstream	2365
3398	chr15	99222932	99223520	Kcnh3	ENSMUSG00000037579	p3309	upstream	1340
3399	chr15	99225285	99228148	Kcnh3	ENSMUSG00000037579	p3310	inside	424
3400	chr15	99578339	99578486	Aqp2	ENSMUSG00000023013	p3311	upstream	568
3401	chr15	99580946	99581197	Aqp2	ENSMUSG00000023013	p3312	inside	1891
3402	chr15	99583229	99583595	Aqp2	ENSMUSG00000023013	p3313	inside	952
3403	chr15	99584170	99584307	Aqp2	ENSMUSG00000023013	p3314	inside	240
3404	chr15	99584667	99585481	Aqp2	ENSMUSG00000023013	p3315	downstream	120
3405	chr15	99588046	99589145	Aqp5	ENSMUSG00000044217	p3316	upstream	1636
3406	chr15	99589707	99590471	Aqp5	ENSMUSG00000044217	p3317	upstream	310
3407	chr15	99591352	99591642	Aqp5	ENSMUSG00000044217	p3318	inside	570
3408	chr15	99592806	99593060	Aqp5	ENSMUSG00000044217	p3319	inside	1769
3409	chr15	99593381	99593931	Aqp5	ENSMUSG00000044217	p3320	inside	898
3410	chr15	99594668	99594881	Aqp5	ENSMUSG00000044217	p3321	overlapEnd	52
3411	chr15	99595379	99595544	Aqp5	ENSMUSG00000044217	p3322	downstream	550
3412	chr15	99600278	99600462	Aqp6	ENSMUSG00000043144	p3323	upstream	937
3414	chr15	99669709	99669874	Asic1	ENSMUSG00000023017	p3325	upstream	493
3415	chr15	99671261	99671970	Asic1	ENSMUSG00000023017	p3326	inside	893
3416	chr15	99672323	99672460	Asic1	ENSMUSG00000023017	p3327	inside	1955
3419	chr15	100868769	100870049	Scn8a	ENSMUSG00000023033	p3330	overlapStart	0
3420	chr15	100871446	100871623	Scn8a	ENSMUSG00000023033	p3331	inside	1588
3421	chr15	100871951	100872522	Scn8a	ENSMUSG00000023033	p3332	inside	2093
3434	chr15	101047303	101048644	Fignl2	ENSMUSG00000095440	p3345	downstream	1550
3435	chr15	101054129	101054982	Fignl2	ENSMUSG00000095440	p3346	overlapStart	0
3437	chr15	101128871	101129008	Acvrl1	ENSMUSG00000000530	p3348	inside	349
3438	chr15	101129338	101129713	Acvrl1	ENSMUSG00000000530	p3349	inside	816
3439	chr15	101130812	101131424	Acvrl1	ENSMUSG00000000530	p3350	inside	2290
3440	chr15	101437703	101437840	Krt87	ENSMUSG00000047641	p3351	inside	964
3441	chr15	101438300	101438823	Krt87	ENSMUSG00000047641	p3352	overlapStart	0
3442	chr15	101439777	101439994	Krt87	ENSMUSG00000047641	p3353	upstream	972
3443	chr15	101486180	101486317	Krt83	ENSMUSG00000067613	p3354	inside	1050
3444	chr15	101845307	101845681	Krt1	ENSMUSG00000046834	p3355	overlapEnd	119
3447	chr15	102003616	102003753	Krt8	ENSMUSG00000049382	p3358	inside	729
3448	chr15	102006381	102006638	Krt8	ENSMUSG00000049382	p3359	upstream	1898
3449	chr15	102356131	102356403	Gm36246	ENSMUSG00000116402	p3360	downstream	992
3465	chr15	102918555	102920893	Hoxc13	ENSMUSG00000001655	p3376	upstream	209
3466	chr15	102921863	102928908	Hoxc13	ENSMUSG00000001655	p3377	overlapEnd	94
3469	chr15	102932451	102937015	Hoxc12	ENSMUSG00000050328	p3380	overlapStart	0
3470	chr15	102937542	102939506	Hoxc12	ENSMUSG00000050328	p3381	overlapEnd	785
3471	chr15	102940062	102942647	Hoxc12	ENSMUSG00000050328	p3382	downstream	1453
3472	chr15	102943127	102945793	Hotair	ENSMUSG00000086903	p3383	overlapEnd	935
3473	chr15	102946581	102949112	Hotair	ENSMUSG00000086903	p3384	overlapStart	0
3474	chr15	102949482	102950190	Hotair	ENSMUSG00000086903	p3385	upstream	1751
3475	chr15	102950501	102954757	Hotair	ENSMUSG00000086903	p3386	upstream	2770
3476	chr15	102950501	102954757	Hoxc11	ENSMUSG00000001656	p3386	overlapStart	0
3477	chr15	102955446	102956336	Hoxc11	ENSMUSG00000001656	p3387	inside	1019
3478	chr15	102956847	102957664	Hoxc11	ENSMUSG00000001656	p3388	inside	44
3479	chr15	102958082	102959773	Hoxc11	ENSMUSG00000001656	p3389	downstream	374
3480	chr15	102960103	102960703	Hoxc11	ENSMUSG00000001656	p3390	downstream	2395
3481	chr15	102961439	102964723	Hoxc10	ENSMUSG00000022484	p3391	upstream	2072
3482	chr15	102967468	102968129	Hoxc5	ENSMUSG00000022485	p3392	inside	25
3483	chr15	102969172	102976955	Hoxc5	ENSMUSG00000022485	p3393	inside	1729
3484	chr15	102969172	102976955	Hoxc9	ENSMUSG00000036139	p3393	overlapStart	0
3485	chr15	102969172	102976955	Mir196a-2	ENSMUSG00000065488	p3393	includeFeature	0
3486	chr15	102978171	102979628	Hoxc9	ENSMUSG00000036139	p3394	inside	1732
3488	chr15	102982469	102983782	Hoxc9	ENSMUSG00000036139	p3396	inside	1317
3490	chr15	102987377	102987703	Hoxc8	ENSMUSG00000001657	p3398	upstream	2903
3491	chr15	102988062	102988506	Hoxc8	ENSMUSG00000001657	p3399	upstream	2100
3492	chr15	102989583	102990142	Hoxc8	ENSMUSG00000001657	p3400	upstream	464
3493	chr15	102991200	102992793	Hoxc8	ENSMUSG00000001657	p3401	inside	593
3494	chr15	102993350	102994201	Hoxc8	ENSMUSG00000001657	p3402	overlapEnd	380
3495	chr15	102994588	102998439	Hoxc6	ENSMUSG00000001661	p3403	overlapStart	0
3496	chr15	102998864	102999249	Hoxc6	ENSMUSG00000001661	p3404	inside	607
3497	chr15	102999918	103001056	Hoxc6	ENSMUSG00000001661	p3405	inside	1661
3501	chr15	103010667	103014645	Mir615	ENSMUSG00000076010	p3409	upstream	264
3502	chr15	103015292	103017477	Mir615	ENSMUSG00000076010	p3410	downstream	291
3503	chr15	103015292	103017477	Hoxc4	ENSMUSG00000075394	p3410	upstream	1456
3504	chr15	103018415	103019833	Hoxc4	ENSMUSG00000075394	p3411	overlapStart	0
3505	chr15	103020262	103020700	Hoxc4	ENSMUSG00000075394	p3412	inside	1328
3506	chr15	103021017	103031168	Hoxc4	ENSMUSG00000075394	p3413	inside	2083
3509	chr15	103033989	103034350	Hoxc4	ENSMUSG00000075394	p3416	inside	2502
3510	chr15	103034792	103036224	Hoxc4	ENSMUSG00000075394	p3417	inside	628
3511	chr15	103036617	103037690	Hoxc4	ENSMUSG00000075394	p3418	overlapEnd	235
3512	chr15	103038025	103038613	Hoxc4	ENSMUSG00000075394	p3419	downstream	1173
3513	chr15	103039463	103040696	Hoxc4	ENSMUSG00000075394	p3420	downstream	2611
3553	chr15	103120515	103120704	D930007P13Rik	ENSMUSG00000097003	p3460	downstream	2366
3554	chr15	103122728	103123260	D930007P13Rik	ENSMUSG00000097003	p3461	overlapEnd	190
3555	chr15	103124979	103125321	D930007P13Rik	ENSMUSG00000097003	p3462	inside	1909
3559	chr15	103143869	103148157	D930007P13Rik	ENSMUSG00000097003	p3466	overlapStart	0
3560	chr15	103149140	103149582	D930007P13Rik	ENSMUSG00000097003	p3467	upstream	2311
3561	chr15	103167830	103168516	Smug1	ENSMUSG00000036061	p3468	upstream	737
3564	chr15	103245547	103245830	Hnrnpa1	ENSMUSG00000046434	p3471	inside	862
3565	chr15	103536124	103536261	Ppp1r1a	ENSMUSG00000022490	p3472	inside	1742
3566	chr15	103536691	103537123	Ppp1r1a	ENSMUSG00000022490	p3473	inside	880
3567	chr15	103538572	103538816	Ppp1r1a	ENSMUSG00000022490	p3474	upstream	568
3568	chr16	5131361	5132215	Ppl	ENSMUSG00000039457	p3475	inside	206
3572	chr16	8422808	8422945	Tmem114	ENSMUSG00000022715	p3479	inside	2191
3573	chr16	8426183	8426600	Tmem114	ENSMUSG00000022715	p3480	upstream	1046
3574	chr16	9996111	9996739	Grin2a	ENSMUSG00000059003	p3481	upstream	1187
3575	chr16	10314354	10314491	Emp2	ENSMUSG00000022505	p3482	upstream	385
3578	chr16	14706426	14706582	Snai2	ENSMUSG00000022676	p3485	inside	574
3580	chr16	17796601	17796982	Scarf2	ENSMUSG00000012017	p3487	upstream	299
3581	chr16	17797883	17798204	Scarf2	ENSMUSG00000012017	p3488	inside	601
3582	chr16	17798517	17802219	Scarf2	ENSMUSG00000012017	p3489	inside	1235
3586	chr16	17805367	17806698	Scarf2	ENSMUSG00000012017	p3493	inside	1595
3587	chr16	17808106	17808792	Scarf2	ENSMUSG00000012017	p3494	overlapEnd	187
3588	chr16	17832036	17833389	Car15	ENSMUSG00000090236	p3495	downstream	1887
3589	chr16	17834401	17835710	Car15	ENSMUSG00000090236	p3496	overlapEnd	434
3590	chr16	17912891	17913638	Ess2	ENSMUSG00000003527	p3497	upstream	1542
3591	chr16	17915097	17916572	Gsc2	ENSMUSG00000022738	p3498	upstream	37
3592	chr16	18128691	18129160	Rtn4r	ENSMUSG00000043811	p3499	inside	1049
3593	chr16	18346821	18346958	Tango2	ENSMUSG00000013539	p3500	inside	1145
3594	chr16	18346821	18346958	Arvcf	ENSMUSG00000118669	p3500	upstream	1223
3595	chr16	18347571	18347708	Tango2	ENSMUSG00000013539	p3501	inside	395
3596	chr16	18347571	18347708	Arvcf	ENSMUSG00000118669	p3501	upstream	473
3597	chr16	18348586	18349011	Arvcf	ENSMUSG00000118669	p3502	inside	404
3598	chr16	18348586	18349011	Tango2	ENSMUSG00000013539	p3502	upstream	482
3599	chr16	18349336	18349877	Arvcf	ENSMUSG00000118669	p3503	inside	1154
3600	chr16	18349336	18349877	Tango2	ENSMUSG00000013539	p3503	upstream	1232
3601	chr16	18580304	18581217	Tbx1	ENSMUSG00000009097	p3504	overlapEnd	238
3602	chr16	18581541	18581907	Tbx1	ENSMUSG00000009097	p3505	inside	562
3603	chr16	18583105	18586683	Tbx1	ENSMUSG00000009097	p3506	inside	2126
3604	chr16	18587481	18587917	Tbx1	ENSMUSG00000009097	p3507	inside	2754
3605	chr16	18589137	18591862	Tbx1	ENSMUSG00000009097	p3508	overlapStart	0
3606	chr16	18620128	18620650	Gp1bb	ENSMUSG00000050761	p3509	overlapEnd	189
3607	chr16	18621886	18622822	Gp1bb	ENSMUSG00000050761	p3510	overlapStart	0
3608	chr16	18623260	18623900	Gp1bb	ENSMUSG00000050761	p3511	upstream	856
3609	chr16	18624699	18625762	Gp1bb	ENSMUSG00000050761	p3512	upstream	2295
3610	chr16	18627042	18627179	Septin5	ENSMUSG00000072214	p3513	inside	2775
3611	chr16	18627800	18628038	Septin5	ENSMUSG00000072214	p3514	inside	1916
3612	chr16	18776737	18777788	Cldn5	ENSMUSG00000041378	p3515	overlapStart	0
3613	chr16	18778234	18778371	Cldn5	ENSMUSG00000041378	p3516	overlapEnd	28
3614	chr16	20589085	20589287	Vwa5b2	ENSMUSG00000046613	p3517	upstream	183
3615	chr16	20589731	20589868	Vwa5b2	ENSMUSG00000046613	p3518	inside	260
3616	chr16	20590402	20590744	Vwa5b2	ENSMUSG00000046613	p3519	inside	931
3617	chr16	20591312	20592627	Vwa5b2	ENSMUSG00000046613	p3520	inside	1841
3618	chr16	20735133	20735270	Thpo	ENSMUSG00000022847	p3521	upstream	621
3620	chr16	23222364	23222813	St6gal1	ENSMUSG00000022885	p3523	upstream	1926
3621	chr16	23223505	23223642	St6gal1	ENSMUSG00000022885	p3524	upstream	1097
3622	chr16	23225690	23226009	BC106179	ENSMUSG00000045231	p3525	upstream	205
3623	chr16	23226803	23227237	BC106179	ENSMUSG00000045231	p3526	upstream	1318
3624	chr16	23227975	23228588	BC106179	ENSMUSG00000045231	p3527	upstream	2490
3637	chr16	28928158	28928389	Mb21d2	ENSMUSG00000051065	p3540	inside	1284
3638	chr16	28930979	28931455	Mb21d2	ENSMUSG00000051065	p3541	upstream	1305
3643	chr16	30007346	30007483	4632428C04Rik	ENSMUSG00000097184	p3546	upstream	1183
3647	chr16	30061312	30062439	Hes1	ENSMUSG00000022528	p3550	upstream	2900
3648	chr16	30067775	30068385	Hes1	ENSMUSG00000022528	p3551	overlapEnd	21
3649	chr16	30068792	30069568	Hes1	ENSMUSG00000022528	p3552	downstream	996
3656	chr16	30283247	30284117	Lrrc15	ENSMUSG00000052316	p3559	overlapStart	0
3657	chr16	30308045	30308231	Gp5	ENSMUSG00000047953	p3560	inside	360
3660	chr16	31934373	31934721	Pigz	ENSMUSG00000045625	p3563	inside	522
3661	chr16	32645234	32645410	Tnk2	ENSMUSG00000022791	p3564	inside	1360
3663	chr16	33830292	33830429	Itgb5	ENSMUSG00000022817	p3566	inside	627
3664	chr16	33830762	33831143	Itgb5	ENSMUSG00000022817	p3567	inside	1097
3665	chr16	34570308	34570623	Kalrn	ENSMUSG00000061751	p3568	inside	2909
3666	chr16	35152059	35152228	Adcy5	ENSMUSG00000022840	p3569	upstream	2648
3667	chr16	35152903	35154460	Adcy5	ENSMUSG00000022840	p3570	upstream	416
3669	chr16	35537961	35538350	Sema5b	ENSMUSG00000052133	p3572	upstream	2794
3670	chr16	35538684	35541408	Sema5b	ENSMUSG00000052133	p3573	overlapStart	0
3671	chr16	35542656	35542964	Sema5b	ENSMUSG00000052133	p3574	inside	1511
3672	chr16	35543428	35544100	Sema5b	ENSMUSG00000052133	p3575	inside	2283
3678	chr16	36559054	36559307	Casr	ENSMUSG00000051980	p3581	inside	2834
3679	chr16	36560045	36560649	Casr	ENSMUSG00000051980	p3582	inside	1492
3680	chr16	36561306	36561453	Casr	ENSMUSG00000051980	p3583	inside	688
3681	chr16	36561862	36562318	Casr	ENSMUSG00000051980	p3584	overlapStart	0
3689	chr16	36694541	36694821	Ildr1	ENSMUSG00000022900	p3592	inside	563
3691	chr16	37385384	37385521	Stxbp5l	ENSMUSG00000022829	p3594	upstream	421
3696	chr16	44557768	44557932	Mir3081	ENSMUSG00000093046	p3599	downstream	114
3697	chr16	44560542	44561091	Boc	ENSMUSG00000022687	p3600	upstream	1644
3699	chr16	57754196	57754596	Col8a1	ENSMUSG00000068196	p3602	inside	141
3700	chr16	58409860	58410304	Dcbld2	ENSMUSG00000035107	p3603	inside	1417
3701	chr16	67617922	67618404	Cadm2	ENSMUSG00000064115	p3604	inside	2504
3703	chr16	74411160	74411360	Robo2	ENSMUSG00000052516	p3606	inside	465
3704	chr16	88289095	88289232	Grik1	ENSMUSG00000022935	p3607	inside	1033
3705	chr16	90383594	90384134	Hunk	ENSMUSG00000053414	p3608	upstream	1878
3706	chr16	90384934	90385580	Hunk	ENSMUSG00000053414	p3609	upstream	432
3707	chr16	90387234	90387521	Hunk	ENSMUSG00000053414	p3610	inside	1221
3708	chr16	90388285	90388596	Hunk	ENSMUSG00000053414	p3611	inside	2272
3712	chr16	91222708	91223697	Olig2	ENSMUSG00000039830	p3615	upstream	1759
3713	chr16	91224099	91224317	Olig2	ENSMUSG00000039830	p3616	upstream	1139
[truncated: 3,642 more rows]

## Sheet: 15,000 EMPs H3K27me3 CUT&RUN
	seqnames	start	end	SYMBOL	ENSEMBL	peak_num	feature	distance
1	chr1	3670407	3670628	Xkr4	ENSMUSG00000051951	p1	inside	870
2	chr1	3672228	3672510	Xkr4	ENSMUSG00000051951	p2	upstream	729
4	chr1	4487831	4503119	Sox17	ENSMUSG00000025902	p4	includeFeature	0
10	chr1	5916189	5919320	Npbwr1	ENSMUSG00000033774	p10	overlapStart	0
11	chr1	6358432	6359908	Alkal1	ENSMUSG00000087247	p11	overlapStart	0
12	chr1	6360164	6360584	Alkal1	ENSMUSG00000087247	p12	inside	946
15	chr1	9297920	9301689	Sntg1	ENSMUSG00000025909	p15	overlapStart	0
16	chr1	9699560	9699905	Mybl1	ENSMUSG00000025912	p16	inside	304
17	chr1	9965127	9967371	Tcf24	ENSMUSG00000099032	p17	inside	561
18	chr1	9967981	9969399	Tcf24	ENSMUSG00000099032	p18	upstream	48
19	chr1	10993955	10994732	Prex2	ENSMUSG00000048960	p19	inside	490
21	chr1	11412512	11415909	A830018L16Rik	ENSMUSG00000057715	p21	overlapStart	0
22	chr1	12690639	12690950	Sulf1	ENSMUSG00000016918	p22	upstream	1326
23	chr1	12691433	12694866	Sulf1	ENSMUSG00000016918	p23	overlapStart	0
24	chr1	12990309	12992321	Slco5a1	ENSMUSG00000025938	p24	inside	329
25	chr1	12992668	12993072	Slco5a1	ENSMUSG00000025938	p25	upstream	17
26	chr1	12993497	12994187	Slco5a1	ENSMUSG00000025938	p26	upstream	846
28	chr1	13123546	13127736	Prdm14	ENSMUSG00000042414	p28	overlapStart	0
29	chr1	13127975	13129964	Prdm14	ENSMUSG00000042414	p29	upstream	811
31	chr1	14310553	14310982	Eya1	ENSMUSG00000025932	p31	upstream	317
34	chr1	14752809	14756033	Msc	ENSMUSG00000025930	p34	includeFeature	0
35	chr1	14756318	14757198	Msc	ENSMUSG00000025930	p35	upstream	327
36	chr1	14757499	14759041	Msc	ENSMUSG00000025930	p36	upstream	1508
37	chr1	15285571	15286522	Kcnb2	ENSMUSG00000092083	p37	upstream	731
38	chr1	15287061	15288879	Kcnb2	ENSMUSG00000092083	p38	overlapStart	0
39	chr1	15892584	15893137	Sbspon	ENSMUSG00000032719	p39	overlapStart	0
40	chr1	15893543	15893914	Sbspon	ENSMUSG00000032719	p40	upstream	820
41	chr1	16092264	16092904	4930444P10Rik	ENSMUSG00000067795	p41	inside	421
42	chr1	16520483	16521154	Stau2	ENSMUSG00000025920	p42	upstream	370
46	chr1	19100443	19108387	Tfap2d	ENSMUSG00000042596	p46	overlapStart	0
47	chr1	19100443	19108387	Gm15825	ENSMUSG00000089787	p46	overlapStart	0
50	chr1	19206503	19215183	Tfap2b	ENSMUSG00000025927	p49	overlapStart	0
62	chr1	22804638	22805663	Rims1	ENSMUSG00000041670	p61	inside	331
63	chr1	22806676	22806954	Rims1	ENSMUSG00000041670	p62	upstream	681
64	chr1	23759481	23760811	B3gat2	ENSMUSG00000026156	p63	upstream	941
65	chr1	23761065	23764728	B3gat2	ENSMUSG00000026156	p64	overlapStart	0
67	chr1	24098303	24099360	Fam135a	ENSMUSG00000026153	p66	inside	981
68	chr1	24583586	24586677	Col19a1	ENSMUSG00000026141	p67	inside	795
69	chr1	24586953	24589372	Col19a1	ENSMUSG00000026141	p68	overlapStart	0
70	chr1	25827690	25829914	Adgrb3	ENSMUSG00000033569	p69	overlapStart	0
71	chr1	25830626	25832742	Adgrb3	ENSMUSG00000033569	p70	upstream	918
72	chr1	32172073	32173104	Khdrbs2	ENSMUSG00000026058	p71	overlapStart	0
73	chr1	32173571	32174211	Khdrbs2	ENSMUSG00000026058	p72	inside	857
77	chr1	33902185	33905699	Bend6	ENSMUSG00000042182	p76	inside	2117
78	chr1	33902185	33905699	Dst	ENSMUSG00000026131	p76	upstream	2525
79	chr1	33906244	33907610	Bend6	ENSMUSG00000042182	p77	inside	206
80	chr1	33906244	33907610	Dst	ENSMUSG00000026131	p77	upstream	614
81	chr1	33908153	33913173	Dst	ENSMUSG00000026131	p78	overlapStart	0
82	chr1	33908153	33913173	Bend6	ENSMUSG00000042182	p78	upstream	336
86	chr1	34458851	34459060	Ptpn18	ENSMUSG00000026126	p82	upstream	704
87	chr1	34535566	34537506	Cfc1	ENSMUSG00000026124	p83	overlapStart	0
88	chr1	34675606	34676237	Arhgef4	ENSMUSG00000037509	p84	upstream	1950
89	chr1	34676525	34679773	Arhgef4	ENSMUSG00000037509	p85	overlapStart	0
95	chr1	36304590	36304782	Arid5a	ENSMUSG00000037447	p91	upstream	2950
96	chr1	36558363	36560020	Sema4c	ENSMUSG00000026121	p92	upstream	13
97	chr1	36560359	36560820	Sema4c	ENSMUSG00000026121	p93	upstream	2009
98	chr1	36561077	36562378	Sema4c	ENSMUSG00000026121	p94	upstream	2727
99	chr1	37543114	37543443	Mgat4a	ENSMUSG00000026110	p95	upstream	2097
101	chr1	37717954	37718373	Cracdl	ENSMUSG00000026090	p97	inside	1712
102	chr1	37718698	37719398	Cracdl	ENSMUSG00000026090	p98	inside	687
106	chr1	38835069	38835741	Lonrf2	ENSMUSG00000048814	p102	inside	970
107	chr1	38836275	38836511	Lonrf2	ENSMUSG00000048814	p103	inside	200
108	chr1	38836762	38838481	Lonrf2	ENSMUSG00000048814	p104	upstream	50
109	chr1	38896337	38897379	Chst10	ENSMUSG00000026080	p105	inside	782
110	chr1	38897616	38897861	Chst10	ENSMUSG00000026080	p106	inside	300
111	chr1	38898153	38898709	Chst10	ENSMUSG00000026080	p107	overlapStart	0
112	chr1	39192640	39193770	Npas2	ENSMUSG00000026077	p108	overlapStart	0
113	chr1	39194020	39196951	Npas2	ENSMUSG00000026077	p109	inside	289
115	chr1	39648674	39648931	Creg2	ENSMUSG00000050967	p111	inside	2543
116	chr1	39649255	39650876	Creg2	ENSMUSG00000050967	p112	inside	598
119	chr1	40677088	40681513	Slc9a2	ENSMUSG00000026062	p115	overlapStart	0
120	chr1	40681816	40683969	Slc9a2	ENSMUSG00000026062	p116	inside	1242
127	chr1	42682278	42694734	Pantr1	ENSMUSG00000060424	p123	inside	108
128	chr1	42682278	42694734	Pou3f3	ENSMUSG00000045515	p123	upstream	1033
129	chr1	42695012	42695298	Pantr1	ENSMUSG00000060424	p124	upstream	169
130	chr1	42695012	42695298	Pou3f3	ENSMUSG00000045515	p124	upstream	469
131	chr1	42695658	42696827	Pou3f3	ENSMUSG00000045515	p125	overlapStart	0
132	chr1	42695658	42696827	Pantr1	ENSMUSG00000060424	p125	upstream	815
133	chr1	42698156	42703963	Pou3f3	ENSMUSG00000045515	p126	overlapEnd	787
134	chr1	42704643	42714358	Pantr2	ENSMUSG00000097063	p127	includeFeature	0
135	chr1	42714792	42714988	Pantr2	ENSMUSG00000097063	p128	upstream	1337
136	chr1	42715288	42716258	Pantr2	ENSMUSG00000097063	p129	upstream	1833
141	chr1	42953746	42954597	Gpr45	ENSMUSG00000041907	p134	inside	874
142	chr1	42954839	42955052	Gpr45	ENSMUSG00000041907	p135	inside	1967
143	chr1	45923872	45928502	Slc40a1	ENSMUSG00000025993	p136	overlapStart	0
162	chr1	54191019	54194376	Hecw2	ENSMUSG00000042807	p155	inside	792
163	chr1	54195034	54196759	Hecw2	ENSMUSG00000042807	p156	overlapStart	0
164	chr1	54556409	54556619	Pgap1	ENSMUSG00000073678	p157	inside	1065
165	chr1	54558975	54560145	Pgap1	ENSMUSG00000073678	p158	upstream	1290
166	chr1	55361819	55362016	Boll	ENSMUSG00000025977	p159	inside	1453
167	chr1	55364269	55364456	Boll	ENSMUSG00000025977	p160	upstream	799
168	chr1	55406664	55408416	Plcl1	ENSMUSG00000038349	p161	inside	743
169	chr1	56967532	56971666	9130024F11Rik	ENSMUSG00000087022	p162	overlapStart	0
170	chr1	56974070	56975128	9130024F11Rik	ENSMUSG00000087022	p163	inside	2658
171	chr1	56975409	56981478	Satb2	ENSMUSG00000038331	p164	overlapStart	0
174	chr1	57775898	57776283	Spats2l	ENSMUSG00000038305	p167	inside	1736
176	chr1	60041519	60042738	Ica1l	ENSMUSG00000026018	p169	inside	446
177	chr1	60043390	60044116	Ica1l	ENSMUSG00000026018	p170	upstream	205
179	chr1	62702226	62702692	Nrp2	ENSMUSG00000025969	p172	upstream	592
180	chr1	62703703	62705980	Nrp2	ENSMUSG00000025969	p173	inside	418
181	chr1	62706253	62706780	Nrp2	ENSMUSG00000025969	p174	inside	2968
182	chr1	63213155	63214587	Gpr1	ENSMUSG00000046856	p175	overlapStart	0
183	chr1	63215275	63215446	Gpr1	ENSMUSG00000046856	p176	upstream	731
192	chr1	63444882	63445575	Adam23	ENSMUSG00000025964	p185	upstream	315
193	chr1	63446041	63446871	Adam23	ENSMUSG00000025964	p186	inside	150
194	chr1	63447187	63447619	Adam23	ENSMUSG00000025964	p187	inside	1296
195	chr1	63447968	63448290	Adam23	ENSMUSG00000025964	p188	inside	2077
196	chr1	63448645	63449332	Adam23	ENSMUSG00000025964	p189	inside	2754
207	chr1	66175857	66176203	Map2	ENSMUSG00000015222	p200	inside	584
208	chr1	66466781	66467595	Unc80	ENSMUSG00000055567	p201	upstream	771
209	chr1	66468705	66470433	Unc80	ENSMUSG00000055567	p202	inside	338
211	chr1	69103551	69108210	Erbb4	ENSMUSG00000062209	p204	overlapStart	0
212	chr1	69110104	69110392	Erbb4	ENSMUSG00000062209	p205	upstream	2044
213	chr1	72211212	72211391	Mreg	ENSMUSG00000039395	p206	inside	916
218	chr1	72534181	72536640	Marchf4	ENSMUSG00000039372	p211	inside	290
220	chr1	72822403	72822577	Igfbp2	ENSMUSG00000039323	p213	upstream	1925
221	chr1	72822868	72824265	Igfbp2	ENSMUSG00000039323	p214	upstream	237
222	chr1	72824559	72828128	Igfbp2	ENSMUSG00000039323	p215	inside	56
224	chr1	72871849	72874018	Igfbp5	ENSMUSG00000026185	p217	inside	866
225	chr1	72874260	72876026	Igfbp5	ENSMUSG00000026185	p218	overlapStart	0
226	chr1	72876300	72877467	Igfbp5	ENSMUSG00000026185	p219	upstream	1415
231	chr1	74123002	74124201	Tns1	ENSMUSG00000055322	p224	inside	248
232	chr1	74123002	74124201	Rufy4	ENSMUSG00000061815	p224	upstream	1339
233	chr1	74748502	74748673	Prkag3	ENSMUSG00000006542	p225	inside	548
238	chr1	74768662	74771667	Wnt6	ENSMUSG00000033227	p230	upstream	224
239	chr1	74772007	74775676	Wnt6	ENSMUSG00000033227	p231	inside	115
241	chr1	74780098	74787145	Wnt6	ENSMUSG00000033227	p233	overlapEnd	1823
243	chr1	74788649	74789843	Wnt10a	ENSMUSG00000026167	p235	upstream	1672
244	chr1	74790115	74794416	Wnt10a	ENSMUSG00000026167	p236	overlapStart	0
246	chr1	74801366	74810417	Wnt10a	ENSMUSG00000026167	p238	overlapEnd	2813
249	chr1	74848795	74861208	Gm16582	ENSMUSG00000089964	p241	overlapStart	0
250	chr1	74848795	74861208	Cdk5r2	ENSMUSG00000090071	p241	includeFeature	0
254	chr1	74878194	74880382	Fev	ENSMUSG00000055197	p245	downstream	1127
255	chr1	74880727	74888702	Fev	ENSMUSG00000055197	p246	includeFeature	0
257	chr1	74892045	74894390	Cryba2	ENSMUSG00000006546	p248	overlapStart	0
258	chr1	74896127	74896988	Cryba2	ENSMUSG00000006546	p249	upstream	2983
259	chr1	74897324	74897764	Mir375	ENSMUSG00000065616	p250	downstream	2894
260	chr1	74898137	74898689	Mir375	ENSMUSG00000065616	p251	downstream	1969
261	chr1	74899036	74902268	Mir375	ENSMUSG00000065616	p252	includeFeature	0
262	chr1	74902869	74904007	Mir375	ENSMUSG00000065616	p253	upstream	2147
268	chr1	74932572	74933133	Cfap65	ENSMUSG00000047021	p259	inside	2466
269	chr1	74934015	74935170	Cfap65	ENSMUSG00000047021	p260	inside	429
270	chr1	74935589	74935930	Cfap65	ENSMUSG00000047021	p261	overlapStart	0
271	chr1	74936168	74936890	Cfap65	ENSMUSG00000047021	p262	upstream	568
272	chr1	74944102	74944446	Ihh	ENSMUSG00000006538	p263	downstream	869
273	chr1	74946605	74953985	Ihh	ENSMUSG00000006538	p264	overlapStart	0
274	chr1	74954260	74955960	Ihh	ENSMUSG00000006538	p265	upstream	2587
277	chr1	75220121	75220551	Tuba4a	ENSMUSG00000026202	p268	upstream	255
278	chr1	75263260	75263739	Ptprn	ENSMUSG00000026204	p269	inside	763
279	chr1	75264042	75265971	Ptprn	ENSMUSG00000026204	p270	overlapStart	0
280	chr1	75278853	75279024	Resp18	ENSMUSG00000033061	p271	upstream	437
282	chr1	75358808	75361334	Des	ENSMUSG00000026208	p273	overlapStart	0
283	chr1	75369035	75370640	Gm15179	ENSMUSG00000085653	p274	inside	823
284	chr1	75373715	75374292	Gm15179	ENSMUSG00000085653	p275	inside	720
285	chr1	75373715	75374292	Speg	ENSMUSG00000026207	p275	upstream	1004
286	chr1	75374656	75379677	Gm15179	ENSMUSG00000085653	p276	overlapStart	0
287	chr1	75374656	75379677	Speg	ENSMUSG00000026207	p276	overlapStart	0
295	chr1	75446265	75458334	Asic4	ENSMUSG00000033007	p284	overlapStart	0
303	chr1	75471593	75473162	Chpf	ENSMUSG00000032997	p292	downstream	1407
304	chr1	75473562	75475896	Chpf	ENSMUSG00000032997	p293	overlapEnd	1007
305	chr1	75476168	75476544	Chpf	ENSMUSG00000032997	p294	inside	1599
306	chr1	75476168	75476544	Tmem198	ENSMUSG00000051703	p294	upstream	2987
307	chr1	75477519	75477832	Chpf	ENSMUSG00000032997	p295	inside	1475
308	chr1	75477519	75477832	Tmem198	ENSMUSG00000051703	p295	upstream	1699
309	chr1	75478084	75478366	Chpf	ENSMUSG00000032997	p296	inside	941
310	chr1	75478084	75478366	Tmem198	ENSMUSG00000051703	p296	upstream	1165
311	chr1	75479723	75482777	Tmem198	ENSMUSG00000051703	p297	inside	191
312	chr1	75479723	75482777	Chpf	ENSMUSG00000032997	p297	upstream	415
313	chr1	75483455	75488593	Tmem198	ENSMUSG00000051703	p298	overlapEnd	2250
314	chr1	75544488	75547840	Slc4a3	ENSMUSG00000006576	p299	overlapStart	0
316	chr1	75561109	75562931	Slc4a3	ENSMUSG00000006576	p301	overlapEnd	759
317	chr1	75563729	75564869	Slc4a3	ENSMUSG00000006576	p302	downstream	1557
323	chr1	77513432	77514515	Epha4	ENSMUSG00000026235	p308	inside	573
324	chr1	77516699	77516877	Epha4	ENSMUSG00000026235	p309	upstream	1610
331	chr1	78186959	78220486	Pax3	ENSMUSG00000004872	p316	overlapStart	0
332	chr1	78307232	78313673	Sgpp2	ENSMUSG00000032908	p317	overlapStart	0
333	chr1	78509294	78510072	Mogat1	ENSMUSG00000012187	p318	upstream	918
334	chr1	78510631	78512184	Mogat1	ENSMUSG00000012187	p319	overlapStart	0
336	chr1	79856436	79858352	Serpine2	ENSMUSG00000026249	p321	inside	2828
337	chr1	79859480	79859928	Serpine2	ENSMUSG00000026249	p322	inside	1252
350	chr1	82285356	82288656	Irs1	ENSMUSG00000055980	p335	inside	2760
351	chr1	82288902	82291072	Irs1	ENSMUSG00000055980	p336	inside	344
352	chr1	82292352	82294271	Irs1	ENSMUSG00000055980	p337	upstream	935
353	chr1	82585900	82587976	Col4a4	ENSMUSG00000067158	p338	overlapStart	0
354	chr1	82585900	82587976	Col4a3	ENSMUSG00000079465	p338	overlapStart	0
355	chr1	83406603	83407571	Sphkap	ENSMUSG00000026163	p339	inside	629
356	chr1	83407885	83408392	Sphkap	ENSMUSG00000026163	p340	overlapStart	0
358	chr1	84693258	84695370	Mir5126	ENSMUSG00000093254	p342	upstream	468
359	chr1	84696168	84696339	Dner	ENSMUSG00000036766	p343	overlapStart	0
361	chr1	84934172	84935803	Slc16a14	ENSMUSG00000026220	p345	overlapStart	0
362	chr1	86017047	86020623	Spata3	ENSMUSG00000026226	p346	inside	231
363	chr1	86043709	86048562	2810459M11Rik	ENSMUSG00000026227	p347	overlapStart	0
365	chr1	86667230	86671347	Nppc	ENSMUSG00000026241	p349	overlapStart	0
366	chr1	86671662	86672904	Nppc	ENSMUSG00000026241	p350	upstream	1090
367	chr1	87126287	87129009	Akp3	ENSMUSG00000036500	p351	overlapEnd	1097
368	chr1	87151598	87158695	Ecel1	ENSMUSG00000026247	p352	overlapStart	0
369	chr1	87158956	87160181	Ecel1	ENSMUSG00000026247	p353	upstream	2434
377	chr1	87181616	87181831	Prss56	ENSMUSG00000036480	p361	upstream	1481
378	chr1	87182205	87183997	Prss56	ENSMUSG00000036480	p362	overlapStart	0
379	chr1	87184604	87184886	Prss56	ENSMUSG00000036480	p363	inside	1291
380	chr1	87185271	87186808	Prss56	ENSMUSG00000036480	p364	inside	1597
381	chr1	87188001	87188172	Chrnd	ENSMUSG00000026251	p365	upstream	2434
382	chr1	87189310	87189681	Chrnd	ENSMUSG00000026251	p366	upstream	925
384	chr1	87260724	87264968	Efhd1	ENSMUSG00000026255	p368	overlapStart	0
385	chr1	87265333	87266998	Efhd1	ENSMUSG00000026255	p369	inside	970
388	chr1	87475225	87475650	Snorc	ENSMUSG00000026258	p372	overlapEnd	168
389	chr1	87507551	87511547	Neu2	ENSMUSG00000079434	p373	overlapStart	0
390	chr1	87511830	87512354	Neu2	ENSMUSG00000079434	p374	inside	1941
391	chr1	89071076	89072215	Sh3bp4	ENSMUSG00000036206	p375	inside	661
407	chr1	89923810	89925121	Gbx2	ENSMUSG00000034486	p391	downstream	2835
408	chr1	89928949	89929973	Gbx2	ENSMUSG00000034486	p392	inside	993
409	chr1	89931316	89931558	Gbx2	ENSMUSG00000034486	p393	upstream	136
410	chr1	89931884	89932579	Gbx2	ENSMUSG00000034486	p394	upstream	704
411	chr1	89932864	89937109	Gbx2	ENSMUSG00000034486	p395	upstream	1684
423	chr1	90915321	90915976	Mlph	ENSMUSG00000026303	p407	inside	236
424	chr1	90916755	90917189	Mlph	ENSMUSG00000026303	p408	inside	1670
430	chr1	91798191	91801230	Twist2	ENSMUSG00000007805	p414	upstream	230
431	chr1	91801536	91803884	Twist2	ENSMUSG00000007805	p415	inside	75
432	chr1	91804149	91804755	Twist2	ENSMUSG00000007805	p416	inside	2688
436	chr1	92830350	92833698	Gpc1	ENSMUSG00000034220	p420	overlapStart	0
437	chr1	92847030	92849992	Mir149	ENSMUSG00000065470	p421	upstream	385
438	chr1	93098489	93104933	Kif1a	ENSMUSG00000014602	p422	overlapStart	0
441	chr1	93236419	93236975	Sned1	ENSMUSG00000047793	p425	inside	578
442	chr1	93684671	93685705	Bok	ENSMUSG00000026278	p426	overlapStart	0
443	chr1	93686126	93686812	Bok	ENSMUSG00000026278	p427	inside	466
446	chr1	104768732	104770750	Cdh20	ENSMUSG00000050840	p430	inside	203
447	chr1	105353990	105355591	Gm17634	ENSMUSG00000097482	p431	upstream	415
448	chr1	105356504	105357826	Rnf152	ENSMUSG00000047496	p432	overlapStart	0
449	chr1	105358616	105358818	Rnf152	ENSMUSG00000047496	p433	upstream	1905
450	chr1	105779581	105779752	Tnfrsf11a	ENSMUSG00000026321	p434	upstream	965
451	chr1	105780170	105780492	Tnfrsf11a	ENSMUSG00000026321	p435	upstream	225
452	chr1	105781072	105782365	Tnfrsf11a	ENSMUSG00000026321	p436	inside	354
454	chr1	106713140	106713511	Bcl2	ENSMUSG00000057329	p438	inside	763
455	chr1	109981663	109982514	Cdh7	ENSMUSG00000026312	p439	overlapStart	0
456	chr1	109983232	109984505	Cdh7	ENSMUSG00000026312	p440	inside	801
459	chr1	118625838	118626163	Tfcp2l1	ENSMUSG00000026380	p443	upstream	1781
460	chr1	118626707	118626958	Tfcp2l1	ENSMUSG00000026380	p444	upstream	986
461	chr1	118628297	118629228	Tfcp2l1	ENSMUSG00000026380	p445	inside	352
462	chr1	119048541	119053043	Gli2	ENSMUSG00000048402	p446	inside	576
466	chr1	119417747	119420986	Inhbb	ENSMUSG00000037035	p450	inside	1262
467	chr1	119421450	119421754	Inhbb	ENSMUSG00000037035	p451	inside	494
468	chr1	119422043	119424169	Inhbb	ENSMUSG00000037035	p452	overlapStart	0
469	chr1	119424807	119425253	Inhbb	ENSMUSG00000037035	p453	upstream	2558
470	chr1	120005674	120009165	Sctr	ENSMUSG00000026387	p454	overlapStart	0
471	chr1	120338964	120346330	C1ql2	ENSMUSG00000036907	p455	includeFeature	0
473	chr1	120590555	120607629	En1	ENSMUSG00000058665	p457	overlapStart	0
474	chr1	120607960	120608898	En1	ENSMUSG00000058665	p458	overlapEnd	32
475	chr1	120609218	120620900	En1	ENSMUSG00000058665	p459	downstream	1226
477	chr1	121176731	121180916	Celrr	ENSMUSG00000097881	p461	overlapEnd	1710
478	chr1	121527033	121529370	Htr5b	ENSMUSG00000050534	p462	overlapStart	0
479	chr1	121529654	121530135	Htr5b	ENSMUSG00000050534	p463	upstream	1188
483	chr1	125908929	125914327	Lypd1	ENSMUSG00000026344	p467	overlapStart	0
484	chr1	126829939	126831114	Nckap5	ENSMUSG00000049690	p468	overlapStart	0
485	chr1	126831473	126831790	Nckap5	ENSMUSG00000049690	p469	upstream	673
486	chr1	127675944	127677367	Tmem163	ENSMUSG00000026347	p470	inside	2181
487	chr1	127677886	127679242	Tmem163	ENSMUSG00000026347	p471	inside	306
489	chr1	128589640	128592120	Cxcr4	ENSMUSG00000045382	p473	inside	173
490	chr1	128592721	128595393	Cxcr4	ENSMUSG00000045382	p474	upstream	427
491	chr1	129272060	129272231	Thsd7b	ENSMUSG00000042581	p475	upstream	1070
492	chr1	129272558	129274860	Thsd7b	ENSMUSG00000042581	p476	overlapStart	0
493	chr1	130877201	130880170	Il24	ENSMUSG00000026420	p477	downstream	1904
496	chr1	131241781	131245055	Rassf5	ENSMUSG00000026430	p480	inside	203
497	chr1	131245311	131245625	Rassf5	ENSMUSG00000026430	p481	upstream	52
499	chr1	131597504	131599833	Avpr1b	ENSMUSG00000026432	p483	overlapStart	0
500	chr1	131797551	131798024	Pm20d1	ENSMUSG00000042251	p484	inside	170
502	chr1	131959573	131962255	Slc45a3	ENSMUSG00000026435	p486	upstream	698
503	chr1	131963248	131963787	Slc45a3	ENSMUSG00000026435	p487	inside	294
504	chr1	131964074	131965688	Slc45a3	ENSMUSG00000026435	p488	inside	1120
505	chr1	132064906	132065420	Mfsd4a	ENSMUSG00000059149	p489	inside	2642
506	chr1	132065814	132066276	Mfsd4a	ENSMUSG00000059149	p490	inside	1786
507	chr1	132066551	132069620	Mfsd4a	ENSMUSG00000059149	p491	overlapStart	0
510	chr1	132187013	132190423	Lemd1	ENSMUSG00000079330	p494	upstream	1007
511	chr1	132190728	132194234	Lemd1	ENSMUSG00000079330	p495	overlapStart	0
512	chr1	132197543	132198760	Mir135b	ENSMUSG00000065435	p496	includeFeature	0
513	chr1	132199207	132200744	Mir135b	ENSMUSG00000065435	p497	downstream	1023
516	chr1	132296834	132298560	Klhdc8a	ENSMUSG00000042115	p500	upstream	65
517	chr1	132298869	132300136	Klhdc8a	ENSMUSG00000042115	p501	inside	243
518	chr1	132300485	132301271	Klhdc8a	ENSMUSG00000042115	p502	inside	1859
520	chr1	132538190	132544869	Cntn2	ENSMUSG00000053024	p504	overlapStart	0
526	chr1	132736786	132741588	Nfasc	ENSMUSG00000026442	p510	inside	209
527	chr1	132741828	132743335	Nfasc	ENSMUSG00000026442	p511	upstream	30
531	chr1	132876895	132882056	Lrrn2	ENSMUSG00000026443	p515	overlapStart	0
532	chr1	132882711	132882940	Lrrn2	ENSMUSG00000026443	p516	inside	2438
533	chr1	133162679	133164291	Plekha6	ENSMUSG00000041757	p517	overlapStart	0
534	chr1	133164802	133165204	Plekha6	ENSMUSG00000041757	p518	inside	592
539	chr1	133327662	133331132	Kiss1	ENSMUSG00000116158;ENSMUSG00000115958	p523	overlapEnd	1231
540	chr1	133362363	133362967	Etnk2	ENSMUSG00000070644	p524	upstream	604
541	chr1	133364036	133364756	Etnk2	ENSMUSG00000070644	p525	inside	464
542	chr1	133365041	133365485	Etnk2	ENSMUSG00000070644	p526	inside	1469
545	chr1	133905997	133910779	Optc	ENSMUSG00000010311	p529	overlapStart	0
546	chr1	134233921	134236764	Adora1	ENSMUSG00000042429	p530	overlapStart	0
547	chr1	134237156	134237492	Adora1	ENSMUSG00000042429	p531	upstream	1724
548	chr1	134642995	134650057	Syt2	ENSMUSG00000026452	p532	overlapStart	0
558	chr1	135101757	135102355	Lgr6	ENSMUSG00000042793	p542	inside	2921
559	chr1	135103004	135106078	Lgr6	ENSMUSG00000042793	p543	overlapStart	0
560	chr1	135324345	135324518	Lmod1	ENSMUSG00000048096	p544	upstream	288
561	chr1	135324819	135325088	Lmod1	ENSMUSG00000048096	p545	inside	12
563	chr1	135584555	135584728	Gm4793	NA	p547	upstream	44
564	chr1	135764952	135765170	Phlda3	ENSMUSG00000041801	p548	upstream	948
565	chr1	135765502	135765689	Phlda3	ENSMUSG00000041801	p549	upstream	429
566	chr1	135815869	135821512	Lad1	ENSMUSG00000041782	p550	overlapStart	0
571	chr1	135914436	135923423	Pkp1	ENSMUSG00000026413	p555	overlapStart	0
574	chr1	136048609	136048846	Ascl5	ENSMUSG00000097918	p558	upstream	1957
575	chr1	136049113	136051541	Ascl5	ENSMUSG00000097918	p559	includeFeature	0
576	chr1	136049113	136051541	Cacna1s	ENSMUSG00000026407	p559	upstream	1208
577	chr1	136052290	136052539	Cacna1s	ENSMUSG00000026407	p560	upstream	210
578	chr1	136052978	136053362	Cacna1s	ENSMUSG00000026407	p561	inside	228
579	chr1	136230589	136233717	Inava	ENSMUSG00000041605	p562	inside	547
580	chr1	136234178	136235004	Inava	ENSMUSG00000041605	p563	overlapStart	0
581	chr1	136256738	136257082	Gpr25	ENSMUSG00000052759	p564	downstream	2715
582	chr1	136257319	136262608	Gpr25	ENSMUSG00000052759	p565	includeFeature	0
583	chr1	136341791	136345335	Camsap2	ENSMUSG00000041570	p566	inside	769
584	chr1	136346150	136349297	Camsap2	ENSMUSG00000041570	p567	upstream	45
587	chr1	136958850	136959724	Nr5a2	ENSMUSG00000026398	p570	inside	724
593	chr1	138836202	138848375	Lhx9	ENSMUSG00000019230	p576	inside	202
594	chr1	138848804	138850078	Lhx9	ENSMUSG00000019230	p577	upstream	226
595	chr1	140246793	140247044	Kcnt2	ENSMUSG00000052726	p578	inside	635
600	chr1	146494595	146499500	Brinp3	ENSMUSG00000035131	p583	overlapStart	0
601	chr1	152399490	152400091	Colgalt2	ENSMUSG00000032649	p584	overlapStart	0
602	chr1	152400350	152400899	Colgalt2	ENSMUSG00000032649	p585	inside	520
603	chr1	152401212	152401778	Colgalt2	ENSMUSG00000032649	p586	inside	1382
610	chr1	152763973	152765641	Rgl1	ENSMUSG00000026482	p593	inside	710
611	chr1	152763973	152765641	Arpc5	ENSMUSG00000008475	p593	upstream	900
612	chr1	152952797	152953130	Nmnat2	ENSMUSG00000042751	p594	upstream	1862
613	chr1	152953442	152955903	Nmnat2	ENSMUSG00000042751	p595	overlapStart	0
614	chr1	152956160	152956627	Nmnat2	ENSMUSG00000042751	p596	inside	1167
617	chr1	153184276	153184488	Lamc2	ENSMUSG00000026479	p599	inside	1959
618	chr1	153184845	153188277	Lamc2	ENSMUSG00000026479	p600	overlapStart	0
620	chr1	153651243	153654826	Rgs8	ENSMUSG00000042671	p602	overlapStart	0
625	chr1	153736957	153737415	C230024C17Rik	ENSMUSG00000100334	p607	inside	414
626	chr1	153736957	153737415	Rgs16	ENSMUSG00000026475	p607	upstream	2933
627	chr1	153737908	153741580	C230024C17Rik	ENSMUSG00000100334	p608	upstream	78
628	chr1	153737908	153741580	Rgs16	ENSMUSG00000026475	p608	overlapStart	0
629	chr1	154203436	154203680	Zfp648	ENSMUSG00000066797	p609	inside	2009
630	chr1	154204012	154206769	Zfp648	ENSMUSG00000066797	p610	overlapEnd	1080
633	chr1	154882401	154884246	Cacna1e	ENSMUSG00000004110	p613	inside	255
634	chr1	154884569	154886104	Cacna1e	ENSMUSG00000004110	p614	upstream	67
636	chr1	155243528	155244176	BC034090	ENSMUSG00000033722	p616	inside	268
637	chr1	155244476	155244903	BC034090	ENSMUSG00000033722	p617	upstream	31
638	chr1	155245225	155245650	BC034090	ENSMUSG00000033722	p618	upstream	780
640	chr1	155727366	155748848	Lhx4	ENSMUSG00000026468	p620	inside	2836
641	chr1	155749158	155752332	Lhx4	ENSMUSG00000026468	p621	overlapStart	0
642	chr1	155752607	155752840	Lhx4	ENSMUSG00000026468	p622	upstream	922
643	chr1	156202355	156202658	Fam163a	ENSMUSG00000015484	p623	inside	2368
644	chr1	156202932	156208037	Fam163a	ENSMUSG00000015484	p624	overlapStart	0
645	chr1	156300726	156303250	Tdrd5	ENSMUSG00000060985	p625	inside	414
646	chr1	156304066	156305581	Tdrd5	ENSMUSG00000060985	p626	upstream	401
647	chr1	156310338	156312622	Nphs2	ENSMUSG00000026602	p627	overlapStart	0
648	chr1	158353724	158356613	Brinp2	ENSMUSG00000004031	p628	overlapStart	0
649	chr1	158357272	158357696	Brinp2	ENSMUSG00000004031	p629	upstream	945
650	chr1	158361172	158361580	Astn1	ENSMUSG00000026587	p630	upstream	692
655	chr1	162475077	162476651	Dnm3	ENSMUSG00000040265	p635	inside	1383
656	chr1	162477411	162477972	Dnm3	ENSMUSG00000040265	p636	inside	62
658	chr1	163306940	163311696	Prrx1	ENSMUSG00000026586	p638	inside	2014
659	chr1	163312681	163313666	Prrx1	ENSMUSG00000026586	p639	inside	44
660	chr1	163313941	163316505	Prrx1	ENSMUSG00000026586	p640	upstream	230
661	chr1	164454807	164458116	Atp1b1	ENSMUSG00000026576	p641	inside	239
662	chr1	164458422	164461670	Atp1b1	ENSMUSG00000026576	p642	upstream	66
668	chr1	166251568	166257980	Ildr2	ENSMUSG00000040612	p648	overlapStart	0
671	chr1	167002423	167002961	Fam78b	ENSMUSG00000060568	p651	inside	1006
672	chr1	167002423	167002961	Gm16701	ENSMUSG00000102548	p651	upstream	2694
674	chr1	167596627	167600043	Rxrg	ENSMUSG00000015843	p653	overlapStart	0
678	chr1	167685679	167697578	Lmx1a	ENSMUSG00000026686	p657	overlapStart	0
685	chr1	169747210	169748168	Rgs4	ENSMUSG00000038530	p664	overlapStart	0
686	chr1	169748498	169748708	Rgs4	ENSMUSG00000038530	p665	upstream	855
687	chr1	170644451	170647067	Olfml2b	ENSMUSG00000038463	p666	overlapStart	0
688	chr1	170907014	170907566	Fcrlb	ENSMUSG00000070524	p667	overlapEnd	259
689	chr1	170907887	170908849	Fcrlb	ENSMUSG00000070524	p668	inside	614
696	chr1	171192200	171196960	Pcp4l1	ENSMUSG00000038370	p675	overlapStart	0
697	chr1	172052064	172056687	Nhlh1	ENSMUSG00000051251	p676	overlapEnd	228
699	chr1	172294923	172298798	Atp1a2	ENSMUSG00000007097	p678	overlapStart	0
700	chr1	172299039	172299333	Atp1a2	ENSMUSG00000007097	p679	upstream	974
702	chr1	172326051	172327096	Kcnj9	ENSMUSG00000038026	p681	inside	2222
703	chr1	172327354	172330022	Kcnj9	ENSMUSG00000038026	p682	overlapStart	0
704	chr1	172330308	172331006	Kcnj9	ENSMUSG00000038026	p683	upstream	989
706	chr1	172338219	172339461	Kcnj10	ENSMUSG00000044708	p685	upstream	1748
707	chr1	172340125	172343751	Kcnj10	ENSMUSG00000044708	p686	overlapStart	0
708	chr1	172483665	172483857	Igsf9	ENSMUSG00000037995	p687	inside	1877
711	chr1	172540581	172541081	4933439K11Rik	ENSMUSG00000085184	p690	inside	2448
712	chr1	172557158	172557698	Vsig8	ENSMUSG00000049598	p691	inside	1220
713	chr1	172558080	172558381	Vsig8	ENSMUSG00000049598	p692	inside	2142
714	chr1	172560028	172565796	Vsig8	ENSMUSG00000049598	p693	overlapEnd	2079
715	chr1	172566240	172566682	Vsig8	ENSMUSG00000049598	p694	downstream	2523
718	chr1	172584504	172586489	Slamf8	ENSMUSG00000053318	p697	inside	2746
719	chr1	173364524	173364858	Cadm3	ENSMUSG00000005338	p698	inside	2837
720	chr1	173365149	173370780	Cadm3	ENSMUSG00000005338	p699	overlapStart	0
722	chr1	174502370	174504906	Fmn2	ENSMUSG00000028354	p701	inside	545
723	chr1	174921008	174921212	Grem2	ENSMUSG00000050069	p702	inside	607
724	chr1	175491412	175491929	Rgs7	ENSMUSG00000026527	p703	inside	571
725	chr1	175492745	175493083	Rgs7	ENSMUSG00000026527	p704	upstream	244
726	chr1	175494166	175494339	Rgs7	ENSMUSG00000026527	p705	upstream	1665
727	chr1	176273318	176277047	Pld5	ENSMUSG00000055214	p706	overlapStart	0
729	chr1	178527937	178528641	Kif26b	ENSMUSG00000026494	p708	upstream	483
730	chr1	178529001	178530418	Kif26b	ENSMUSG00000026494	p709	overlapStart	0
731	chr1	178530705	178532007	Kif26b	ENSMUSG00000026494	p710	inside	1580
737	chr1	180480261	180483978	Stum	ENSMUSG00000053963	p716	overlapStart	0
738	chr1	180484274	180484445	Stum	ENSMUSG00000053963	p717	upstream	769
739	chr1	180695349	180697026	Mixl1	ENSMUSG00000026497	p718	inside	8
740	chr1	180697296	180698220	Mixl1	ENSMUSG00000026497	p719	upstream	261
741	chr1	180892952	180895508	Lefty2	ENSMUSG00000066652	p720	overlapStart	0
742	chr1	180933004	180937725	Lefty1	ENSMUSG00000038793	p721	overlapStart	0
743	chr1	181020254	181020741	Ephx1	ENSMUSG00000038776	p722	inside	163
744	chr1	181021458	181021717	Ephx1	ENSMUSG00000038776	p723	upstream	553
745	chr1	181349816	181355454	Cnih3	ENSMUSG00000026514	p724	overlapStart	0
748	chr1	182018470	182018769	Enah	ENSMUSG00000022995	p727	inside	1221
749	chr1	182020567	182022530	Enah	ENSMUSG00000022995	p728	upstream	576
754	chr1	182764402	182764627	Susd4	ENSMUSG00000038576	p733	inside	542
755	chr1	182764981	182765273	Susd4	ENSMUSG00000038576	p734	inside	1121
756	chr1	182765611	182765975	Susd4	ENSMUSG00000038576	p735	inside	1751
757	chr1	184716720	184726577	4930488B22Rik	ENSMUSG00000092578	p736	overlapEnd	2269
758	chr1	184728633	184728936	Hlx	ENSMUSG00000039377	p737	inside	1493
759	chr1	184730008	184730958	Hlx	ENSMUSG00000039377	p738	inside	1661
760	chr1	184731241	184731474	Hlx	ENSMUSG00000039377	p739	inside	1145
761	chr1	184810415	184810671	Mtarc1	ENSMUSG00000026621	p740	inside	642
762	chr1	184881369	184883335	C130074G19Rik	ENSMUSG00000039349	p741	overlapStart	0
763	chr1	184883770	184884432	C130074G19Rik	ENSMUSG00000039349	p742	upstream	551
764	chr1	184997819	184999368	Mark1	ENSMUSG00000026620	p743	inside	202
765	chr1	184999989	185002087	Mark1	ENSMUSG00000026620	p744	upstream	418
769	chr1	185453565	185457308	Slc30a10	ENSMUSG00000026614	p748	overlapStart	0
770	chr1	185453565	185457308	Gm2061	ENSMUSG00000097615	p748	overlapStart	0
772	chr1	186702882	186703121	Tgfb2	ENSMUSG00000039239	p750	inside	2868
773	chr1	186704099	186705430	Tgfb2	ENSMUSG00000039239	p751	inside	559
775	chr1	187602902	187612778	Esrrg	ENSMUSG00000026610	p753	overlapStart	0
787	chr1	189726234	189728056	Ptpn14	ENSMUSG00000026604	p765	upstream	211
788	chr1	189728765	189729680	Ptpn14	ENSMUSG00000026604	p766	inside	497
790	chr1	190168808	190169107	Prox1os	ENSMUSG00000079045	p768	upstream	1188
791	chr1	190170870	190173964	Prox1	ENSMUSG00000010175	p769	upstream	155
824	chr1	190975830	190979925	Vash2	ENSMUSG00000037568	p802	overlapStart	0
825	chr1	191096471	191097053	Batf3	ENSMUSG00000026630	p803	upstream	793
826	chr1	191097299	191097890	Batf3	ENSMUSG00000026630	p804	overlapStart	0
827	chr1	191098342	191100983	Batf3	ENSMUSG00000026630	p805	inside	495
835	chr1	191216566	191217276	Atf3	ENSMUSG00000026628	p813	inside	763
846	chr1	192188387	192188756	Kcnh1	ENSMUSG00000058248	p824	upstream	2017
847	chr1	192189861	192190553	Kcnh1	ENSMUSG00000058248	p825	upstream	220
848	chr1	192191149	192192985	Kcnh1	ENSMUSG00000058248	p826	inside	375
849	chr1	192831936	192832107	A730013G03Rik	ENSMUSG00000047384	p827	downstream	1011
850	chr1	192832521	192837279	A730013G03Rik	ENSMUSG00000047384	p828	includeFeature	0
851	chr1	192849309	192855043	Gm15867	NA	p829	overlapStart	0
852	chr1	192855732	192857411	Sertad4	ENSMUSG00000016262	p830	overlapStart	0
853	chr1	192857691	192858182	Sertad4	ENSMUSG00000016262	p831	upstream	1934
854	chr1	193152088	193154741	Irf6	ENSMUSG00000026638	p832	overlapStart	0
856	chr1	194620838	194623336	Plxna2	ENSMUSG00000026640	p834	inside	1013
863	chr10	3365749	3366017	Ppp1r14c	ENSMUSG00000040653	p841	upstream	39
864	chr10	3366280	3368449	Ppp1r14c	ENSMUSG00000040653	p842	inside	223
865	chr10	4266036	4266506	Akap12	ENSMUSG00000038587	p843	overlapStart	0
866	chr10	4266753	4267609	Akap12	ENSMUSG00000038587	p844	inside	373
869	chr10	5919642	5921823	Rgs17	ENSMUSG00000019775	p847	inside	577
870	chr10	5922120	5924208	Rgs17	ENSMUSG00000019775	p848	overlapStart	0
879	chr10	7591337	7591520	Lrp11	ENSMUSG00000019796	p857	inside	1537
882	chr10	8516799	8517895	Ust	ENSMUSG00000047712	p860	inside	930
883	chr10	9673083	9674996	Samd5	ENSMUSG00000060487	p861	inside	212
884	chr10	9675278	9676308	Samd5	ENSMUSG00000060487	p862	upstream	69
886	chr10	11079790	11080517	Grm1	ENSMUSG00000019828	p864	inside	1839
887	chr10	11080846	11081652	Grm1	ENSMUSG00000019828	p865	inside	704
888	chr10	11081924	11082755	Grm1	ENSMUSG00000019828	p866	overlapStart	0
892	chr10	13474467	13474771	Phactr2	ENSMUSG00000062866	p870	upstream	54
893	chr10	14543895	14545238	Adgrg6	ENSMUSG00000039116	p871	inside	421
896	chr10	18743400	18743712	Gm32926	ENSMUSG00000111474	p874	overlapStart	0
899	chr10	19351885	19365028	Olig3	ENSMUSG00000045591	p877	includeFeature	0
900	chr10	21881210	21884118	Sgk1	ENSMUSG00000019970	p878	overlapStart	0
901	chr10	22149010	22162980	E030030I06Rik	ENSMUSG00000097327	p879	overlapStart	0
902	chr10	22149010	22162980	Raet1e	ENSMUSG00000053219	p879	overlapStart	0
903	chr10	22149010	22162980	H60b	ENSMUSG00000075297	p879	overlapStart	0
922	chr10	22399366	22399990	Gm10825	ENSMUSG00000096937	p898	upstream	2892
923	chr10	22401102	22401464	Gm10825	ENSMUSG00000096937	p899	upstream	1418
924	chr10	22402476	22404803	Gm10825	ENSMUSG00000096937	p900	overlapStart	0
925	chr10	22405110	22406399	Gm10825	ENSMUSG00000096937	p901	inside	1071
926	chr10	22406661	22407202	Gm10825	ENSMUSG00000096937	p902	inside	268
927	chr10	22407534	22408089	Gm10825	ENSMUSG00000096937	p903	downstream	64
928	chr10	22409181	22409686	Gm10825	ENSMUSG00000096937	p904	downstream	1711
936	chr10	22812650	22816706	Tcf21	ENSMUSG00000045680	p912	downstream	575
937	chr10	22816996	22819488	Tcf21	ENSMUSG00000045680	p913	overlapEnd	285
938	chr10	22819741	22823106	Tcf21	ENSMUSG00000045680	p914	overlapStart	0
941	chr10	23345797	23348053	Eya4	ENSMUSG00000010461	p917	inside	2733
942	chr10	23348345	23351063	Eya4	ENSMUSG00000010461	p918	overlapStart	0
943	chr10	24221303	24225774	Moxd1	ENSMUSG00000020000	p919	overlapStart	0
944	chr10	24595325	24595688	Ccn2	ENSMUSG00000019997	p920	overlapStart	0
945	chr10	26076480	26079284	Gm9767	ENSMUSG00000039098	p921	overlapStart	0
946	chr10	26076480	26079284	Tmem200a	ENSMUSG00000049420	p921	overlapStart	0
947	chr10	28075804	28076949	Ptprk	ENSMUSG00000019889	p922	inside	984
948	chr10	29142814	29143728	Soga3	ENSMUSG00000038916	p923	upstream	110
949	chr10	29144059	29146372	Soga3	ENSMUSG00000038916	p924	inside	220
951	chr10	29532613	29535719	Rspo3	ENSMUSG00000019880	p926	inside	148
952	chr10	30841979	30842203	Hey2	ENSMUSG00000019789	p927	inside	598
953	chr10	30843258	30847136	Hey2	ENSMUSG00000019789	p928	upstream	456
954	chr10	32887187	32889805	Nkain2	ENSMUSG00000069670	p929	inside	656
955	chr10	32890252	32891006	Nkain2	ENSMUSG00000069670	p930	overlapStart	0
956	chr10	33624270	33625438	Gm15939	ENSMUSG00000090087	p931	inside	24
957	chr10	33624270	33625438	Clvs2	ENSMUSG00000019785	p931	overlapStart	0
958	chr10	36505721	36509625	Hs3st5	ENSMUSG00000044499	p932	overlapStart	0
964	chr10	40022412	40025285	Mfsd4b1	ENSMUSG00000038522	p938	overlapStart	0
965	chr10	41069814	41070861	Gpr6	ENSMUSG00000046922	p939	overlapEnd	163
966	chr10	41071422	41072284	Gpr6	ENSMUSG00000046922	p940	inside	1
967	chr10	41072554	41073610	Gpr6	ENSMUSG00000046922	p941	upstream	268
968	chr10	42564396	42565623	Nr2e1	ENSMUSG00000019803	p942	inside	2433
970	chr10	42576373	42581759	Nr2e1	ENSMUSG00000019803	p944	inside	1873
971	chr10	42576373	42581759	Ostm1	ENSMUSG00000038280	p944	upstream	2075
972	chr10	42582007	42595857	Nr2e1	ENSMUSG00000019803	p945	overlapStart	0
973	chr10	42582007	42595857	Ostm1	ENSMUSG00000038280	p945	overlapStart	0
983	chr10	43169068	43173979	Sobp	ENSMUSG00000038248	p955	inside	551
984	chr10	43169068	43173979	9030612E09Rik	ENSMUSG00000045008	p955	upstream	719
985	chr10	43174563	43178960	Sobp	ENSMUSG00000038248	p956	upstream	32
986	chr10	43174563	43178960	9030612E09Rik	ENSMUSG00000045008	p956	includeFeature	0
987	chr10	43179354	43179934	9030612E09Rik	ENSMUSG00000045008	p957	downstream	2792
988	chr10	43576983	43577243	Cd24a	ENSMUSG00000047139	p958	upstream	1925
989	chr10	43577584	43579540	Cd24a	ENSMUSG00000047139	p959	overlapStart	0
990	chr10	43579799	43581403	Cd24a	ENSMUSG00000047139	p960	inside	630
1005	chr10	44147756	44148058	Crybg1	ENSMUSG00000019866	p975	inside	795
1006	chr10	44148325	44148660	Crybg1	ENSMUSG00000019866	p976	inside	193
1008	chr10	44525728	44526044	Prdm1	ENSMUSG00000038151	p978	inside	2457
1009	chr10	44526425	44529019	Prdm1	ENSMUSG00000038151	p979	overlapStart	0
1010	chr10	45288162	45290084	Gm15934	ENSMUSG00000090088	p980	overlapStart	0
1011	chr10	45290326	45290961	Gm15934	ENSMUSG00000090088	p981	upstream	901
1012	chr10	45333481	45335527	Bves	ENSMUSG00000071317	p982	upstream	244
1013	chr10	45336325	45338070	Bves	ENSMUSG00000071317	p983	inside	553
1015	chr10	49786612	49787001	Grik2	ENSMUSG00000056073	p985	inside	1765
1016	chr10	49787487	49788440	Grik2	ENSMUSG00000056073	p986	inside	326
1017	chr10	50888739	50914163	Sim1	ENSMUSG00000019913	p987	overlapStart	0
1019	chr10	51589709	51591605	Fam162b	ENSMUSG00000019909	p989	overlapStart	0
1020	chr10	51675950	51680206	Rfx6	ENSMUSG00000019900	p990	overlapStart	0
1021	chr10	52019162	52030461	Vgll2	ENSMUSG00000049641	p991	includeFeature	0
1023	chr10	52690622	52690880	Slc35f1	ENSMUSG00000038602	p993	inside	89
1024	chr10	52691186	52693161	Slc35f1	ENSMUSG00000038602	p994	inside	653
1025	chr10	52693438	52693609	Slc35f1	ENSMUSG00000038602	p995	inside	2905
1027	chr10	53748775	53750783	Fam184a	ENSMUSG00000019856	p997	inside	340
1029	chr10	58811180	58811351	Sh3rf3	ENSMUSG00000037990	p999	upstream	2007
1030	chr10	58812585	58815242	Sh3rf3	ENSMUSG00000037990	p1000	overlapStart	0
1031	chr10	58815592	58815908	Sh3rf3	ENSMUSG00000037990	p1001	inside	2233
1032	chr10	59219676	59220950	Septin10	ENSMUSG00000019917	p1002	inside	897
1033	chr10	59219676	59220950	Sowahc	ENSMUSG00000098188	p1002	upstream	1002
1034	chr10	59222103	59225224	Sowahc	ENSMUSG00000098188	p1003	inside	150
1035	chr10	59222103	59225224	Septin10	ENSMUSG00000019917	p1003	upstream	255
1038	chr10	60104925	60107515	Spock2	ENSMUSG00000058297	p1006	overlapStart	0
1039	chr10	60107753	60110872	Spock2	ENSMUSG00000058297	p1007	inside	1534
1043	chr10	60215144	60221039	Chst3	ENSMUSG00000057337	p1011	overlapStart	0
1051	chr10	60825853	60831046	Unc5b	ENSMUSG00000020099	p1019	inside	535
1052	chr10	60831512	60834687	Unc5b	ENSMUSG00000020099	p1020	overlapStart	0
1054	chr10	61174555	61174962	Tbata	ENSMUSG00000020096	p1022	inside	2601
1059	chr10	61271710	61274823	Adamts14	ENSMUSG00000059901	p1027	overlapStart	0
1060	chr10	61380422	61381035	Pald1	ENSMUSG00000020092	p1028	inside	2495
1062	chr10	61415933	61416300	Nodal	ENSMUSG00000037171	p1030	upstream	1671
1063	chr10	61416540	61419753	Nodal	ENSMUSG00000037171	p1031	overlapStart	0
1064	chr10	61593531	61596922	Npffr1	ENSMUSG00000020090	p1032	overlapStart	0
1065	chr10	61782758	61782996	Macroh2a2	ENSMUSG00000020086	p1033	inside	1151
1066	chr10	61783716	61784774	Macroh2a2	ENSMUSG00000020086	p1034	overlapStart	0
1068	chr10	61977169	61980120	Col13a1	ENSMUSG00000058806	p1036	overlapStart	0
1071	chr10	62127818	62137095	Neurog3	ENSMUSG00000044312	p1039	includeFeature	0
1072	chr10	62230333	62230669	Tspan15	ENSMUSG00000037031	p1040	inside	582
1073	chr10	62721763	62724507	Stox1	ENSMUSG00000036923	p1041	inside	1621
1074	chr10	63097469	63098671	Atoh7	ENSMUSG00000036816	p1042	upstream	979
1075	chr10	63098987	63102165	Atoh7	ENSMUSG00000036816	p1043	includeFeature	0
1076	chr10	64086542	64089962	Lrrtm3	ENSMUSG00000042846	p1044	inside	315
1077	chr10	67532129	67535327	Egr2	ENSMUSG00000037868	p1045	upstream	147
1078	chr10	67535582	67536063	Egr2	ENSMUSG00000037868	p1046	inside	107
1079	chr10	67538265	67541183	Egr2	ENSMUSG00000037868	p1047	inside	1005
1080	chr10	69395788	69401955	Ank3	ENSMUSG00000069601	p1048	overlapStart	0
1086	chr10	70244108	70245035	Slc16a9	ENSMUSG00000037762	p1054	upstream	64
1087	chr10	70245677	70246620	Slc16a9	ENSMUSG00000037762	p1055	inside	577
1088	chr10	70440158	70440580	Fam13c	ENSMUSG00000043259	p1056	overlapStart	0
1092	chr10	71156595	71156812	Bicc1	ENSMUSG00000014329	p1060	inside	2888
1093	chr10	71157360	71159571	Bicc1	ENSMUSG00000014329	p1061	inside	129
1094	chr10	71160132	71161249	Bicc1	ENSMUSG00000014329	p1062	upstream	431
1095	chr10	73096038	73096566	Pcdh15	ENSMUSG00000052613	p1063	upstream	2775
1096	chr10	73096872	73099965	Pcdh15	ENSMUSG00000052613	p1064	overlapStart	0
1097	chr10	73100206	73102065	Pcdh15	ENSMUSG00000052613	p1065	inside	864
1098	chr10	74968195	74968391	Gnaz	ENSMUSG00000040009	p1066	inside	1018
1099	chr10	75558021	75562393	Lrrc75b	ENSMUSG00000046807	p1067	overlapStart	0
1100	chr10	75558021	75562393	Ggt1	ENSMUSG00000006345	p1067	overlapStart	0
1101	chr10	75778978	75779559	Gstt3	ENSMUSG00000001665	p1068	inside	1855
1102	chr10	75780270	75780467	Gstt3	ENSMUSG00000001665	p1069	inside	947
1104	chr10	75930372	75932649	Chchd10	ENSMUSG00000049422	p1071	upstream	480
1105	chr10	75933105	75933399	Chchd10	ENSMUSG00000049422	p1072	overlapStart	0
1107	chr10	77164885	77165400	Col18a1	ENSMUSG00000001435	p1074	inside	1148
1109	chr10	77415378	77417733	Adarb1	ENSMUSG00000020262	p1076	inside	537
1113	chr10	77683934	77684566	Tspear	ENSMUSG00000069581	p1080	upstream	2002
1114	chr10	77685164	77688818	Tspear	ENSMUSG00000069581	p1081	overlapStart	0
1115	chr10	77689064	77689425	Gm19402	ENSMUSG00000095970	p1082	downstream	532
1116	chr10	77901663	77901907	Lrrc3	ENSMUSG00000051652	p1083	inside	629
1117	chr10	77967842	77970304	Trpm2	ENSMUSG00000009292	p1084	inside	259
1118	chr10	78066051	78068318	Icosl	ENSMUSG00000000732	p1085	upstream	983
1119	chr10	78068584	78072322	Icosl	ENSMUSG00000000732	p1086	overlapStart	0
1127	chr10	78349126	78352028	Agpat3	ENSMUSG00000001211	p1094	inside	461
1128	chr10	78352546	78355300	Agpat3	ENSMUSG00000001211	p1095	upstream	56
1132	chr10	78747579	78747750	Gm30400	ENSMUSG00000109776	p1099	inside	449
1133	chr10	78751499	78752388	Ccdc105	ENSMUSG00000078442	p1100	inside	677
1134	chr10	78753291	78753577	Ccdc105	ENSMUSG00000078442	p1101	upstream	225
1135	chr10	78778463	78780185	Slc1a6	ENSMUSG00000005357	p1102	upstream	310
1136	chr10	78780646	78780976	Slc1a6	ENSMUSG00000005357	p1103	inside	150
1137	chr10	79611916	79613615	C2cd4c	ENSMUSG00000045912	p1104	inside	410
1138	chr10	79614013	79614198	C2cd4c	ENSMUSG00000045912	p1105	overlapStart	0
1139	chr10	79636311	79637579	Shc2	ENSMUSG00000020312	p1106	inside	339
1140	chr10	79637988	79639837	Shc2	ENSMUSG00000020312	p1107	upstream	69
1141	chr10	79714697	79718119	Hcn2	ENSMUSG00000020331	p1108	overlapStart	0
1142	chr10	79718894	79719565	Hcn2	ENSMUSG00000020331	p1109	inside	2260
1143	chr10	79776767	79778442	Fstl3	ENSMUSG00000020325	p1110	overlapStart	0
1144	chr10	79778819	79779340	Fstl3	ENSMUSG00000020325	p1111	inside	1547
1145	chr10	79918105	79919369	Kiss1r	ENSMUSG00000035773	p1112	inside	1134
1146	chr10	79919748	79922430	R3hdm4	ENSMUSG00000035781	p1113	overlapStart	0
1147	chr10	79969848	79972452	Grin3b	ENSMUSG00000035745	p1114	overlapStart	0
1149	chr10	80180099	80180745	Efna2	ENSMUSG00000003070	p1116	inside	617
1151	chr10	80187607	80187810	Efna2	ENSMUSG00000003070	p1118	inside	2200
1152	chr10	80189582	80192334	Efna2	ENSMUSG00000003070	p1119	overlapEnd	428
1153	chr10	80297682	80298289	Apc2	ENSMUSG00000020135	p1120	inside	1705
1154	chr10	80298596	80301610	Apc2	ENSMUSG00000020135	p1121	inside	2619
1160	chr10	80310176	80316667	2310011J03Rik	ENSMUSG00000020133	p1127	downstream	1587
1161	chr10	80332372	80332749	Reep6	ENSMUSG00000035504	p1128	inside	2419
1162	chr10	80332372	80332749	Pcsk4	ENSMUSG00000020131	p1128	upstream	2873
1163	chr10	80340335	80343340	Adamtsl5	ENSMUSG00000043822	p1129	inside	542
1165	chr10	80345318	80350583	Adamtsl5	ENSMUSG00000043822	p1131	overlapStart	0
1167	chr10	80354438	80356070	Plk5	ENSMUSG00000035486	p1133	upstream	388
1168	chr10	80356324	80358383	Plk5	ENSMUSG00000035486	p1134	overlapStart	0
1169	chr10	80364468	80365041	Plk5	ENSMUSG00000035486	p1135	inside	448
1170	chr10	80365891	80366567	Plk5	ENSMUSG00000035486	p1136	downstream	402
1171	chr10	80386211	80386576	Mex3d	ENSMUSG00000048696	p1137	inside	1083
1181	chr10	80488811	80492006	Onecut3	ENSMUSG00000045518	p1147	upstream	2828
1182	chr10	80492292	80504397	Onecut3	ENSMUSG00000045518	p1148	overlapStart	0
1186	chr10	80513362	80515347	Onecut3	ENSMUSG00000045518	p1152	inside	1929
1187	chr10	80808192	80810183	Amh	ENSMUSG00000035262	p1153	downstream	544
1188	chr10	80810750	80811190	Jsrp1	ENSMUSG00000020216	p1154	inside	2254
1191	chr10	80842444	80846135	Lingo3	ENSMUSG00000051067	p1157	overlapStart	0
1195	chr10	80930782	80933444	Gadd45b	ENSMUSG00000015312	p1161	overlapEnd	709
1198	chr10	81021784	81023046	Diras1	ENSMUSG00000043670	p1164	inside	2195
1199	chr10	81023493	81024957	Diras1	ENSMUSG00000043670	p1165	inside	705
1200	chr10	81193729	81197164	Atcayos	NA	p1166	overlapStart	0
1201	chr10	81228030	81230935	Atcay	ENSMUSG00000034958	p1167	overlapStart	0
1202	chr10	81228030	81230935	Zfr2	ENSMUSG00000034949	p1167	upstream	2219
1207	chr10	81251648	81253437	Matk	ENSMUSG00000004933	p1172	overlapStart	0
1208	chr10	81253771	81254259	Matk	ENSMUSG00000004933	p1173	inside	836
1213	chr10	81342791	81344158	Gipc3	ENSMUSG00000034872	p1178	overlapStart	0
1217	chr10	81451098	81454845	Nfic	ENSMUSG00000055053	p1182	inside	790
1218	chr10	81456320	81456782	Nfic	ENSMUSG00000055053	p1183	upstream	684
1219	chr10	81457976	81458174	Nfic	ENSMUSG00000055053	p1184	upstream	2340
1226	chr10	81480552	81481111	Celf5	ENSMUSG00000034818	p1191	inside	1598
1227	chr10	81481418	81482331	Celf5	ENSMUSG00000034818	p1192	inside	378
1228	chr10	81573101	81573745	Tle2	ENSMUSG00000034771	p1193	upstream	815
1229	chr10	81575940	81576208	Tle2	ENSMUSG00000034771	p1194	inside	1379
1230	chr10	82493242	82493666	Gm1553	ENSMUSG00000094186	p1195	upstream	623
1232	chr10	83334326	83338176	Slc41a2	ENSMUSG00000034591	p1197	overlapStart	0
1233	chr10	83338792	83339477	Slc41a2	ENSMUSG00000034591	p1198	upstream	909
1234	chr10	83532547	83534325	Aldh1l2	ENSMUSG00000020256	p1199	overlapStart	0
1235	chr10	84438762	84440314	Nuak1	ENSMUSG00000020032	p1200	inside	283
1238	chr10	84751643	84761223	Rfx4	ENSMUSG00000020037	p1203	overlapStart	0
1242	chr10	85387376	85388226	Btbd11	ENSMUSG00000020042	p1207	inside	562
1243	chr10	85388549	85388978	Btbd11	ENSMUSG00000020042	p1208	inside	1735
1246	chr10	85925868	85926058	Ascl4	ENSMUSG00000085111	p1211	upstream	1622
1247	chr10	85926305	85927179	Ascl4	ENSMUSG00000085111	p1212	upstream	501
1248	chr10	85927445	85928579	Ascl4	ENSMUSG00000085111	p1213	overlapStart	0
1249	chr10	85929042	85929474	Ascl4	ENSMUSG00000085111	p1214	inside	222
1254	chr10	87484316	87494364	Ascl1	ENSMUSG00000020052	p1219	includeFeature	0
1255	chr10	87494604	87495443	Ascl1	ENSMUSG00000020052	p1220	upstream	943
1256	chr10	87495715	87496197	Ascl1	ENSMUSG00000020052	p1221	upstream	2054
1260	chr10	88884893	88887827	Slc5a8	ENSMUSG00000020062	p1225	overlapStart	0
1263	chr10	89343402	89346944	Ano4	ENSMUSG00000035189	p1228	overlapStart	0
1264	chr10	89871842	89872569	Anks1b	ENSMUSG00000058589	p1229	upstream	939
1265	chr10	89873084	89874724	Anks1b	ENSMUSG00000058589	p1230	overlapStart	0
1266	chr10	89875005	89875374	Anks1b	ENSMUSG00000058589	p1231	inside	1496
1276	chr10	92162139	92166084	Rmst	ENSMUSG00000112117	p1241	overlapStart	0
1277	chr10	93638737	93643807	Ntn4	ENSMUSG00000020019	p1242	overlapStart	0
1278	chr10	93831556	93832603	Usp44	ENSMUSG00000020020	p1243	inside	1
1279	chr10	93832937	93833657	Usp44	ENSMUSG00000020020	p1244	inside	1382
1280	chr10	93834151	93835659	Usp44	ENSMUSG00000020020	p1245	inside	2596
1281	chr10	94311426	94313010	Tmcc3	ENSMUSG00000020023	p1246	overlapStart	0
1286	chr10	94945417	94946425	Plxnc1	ENSMUSG00000074785	p1251	upstream	581
1288	chr10	95412909	95416104	Socs2	ENSMUSG00000020027	p1253	inside	1076
1289	chr10	95412909	95416104	5730420D15Rik	ENSMUSG00000097766	p1253	upstream	1270
1308	chr10	100013941	100015522	Kitl	ENSMUSG00000019966	p1272	upstream	107
1309	chr10	100016506	100018654	Kitl	ENSMUSG00000019966	p1273	inside	876
1313	chr10	103024681	103028986	Alx1	ENSMUSG00000036602	p1277	inside	1229
1314	chr10	103029338	103037148	Alx1	ENSMUSG00000036602	p1278	overlapStart	0
1315	chr10	103366432	103367594	Slc6a15	ENSMUSG00000019894	p1279	upstream	213
1316	chr10	106467511	106467725	Ppfia2	ENSMUSG00000053825	p1280	upstream	2613
1317	chr10	106467964	106471733	Ppfia2	ENSMUSG00000053825	p1281	overlapStart	0
1318	chr10	107270342	107273986	Lin7a	ENSMUSG00000019906	p1282	overlapStart	0
1319	chr10	108330754	108331222	Pawr	ENSMUSG00000035873	p1283	upstream	898
1320	chr10	109009090	109010140	Syt1	ENSMUSG00000035864	p1284	inside	842
1321	chr10	109010489	109012498	Syt1	ENSMUSG00000035864	p1285	overlapStart	0
1322	chr10	110453094	110455645	Nav3	ENSMUSG00000020181	p1286	inside	559
1323	chr10	110456535	110457208	Nav3	ENSMUSG00000020181	p1287	upstream	330
1324	chr10	112268077	112273722	Kcnc2	ENSMUSG00000035681	p1288	overlapStart	0
1325	chr10	114798691	114799751	Gm15723	ENSMUSG00000084865	p1289	upstream	1974
1326	chr10	114800049	114800856	Gm15723	ENSMUSG00000084865	p1290	upstream	869
1327	chr10	114801119	114804543	Gm15723	ENSMUSG00000084865	p1291	overlapStart	0
1328	chr10	114801119	114804543	Trhde	ENSMUSG00000050663	p1291	overlapStart	0
1331	chr10	115584229	115586968	Lgr5	ENSMUSG00000020140	p1294	inside	812
1332	chr10	115587242	115588530	Lgr5	ENSMUSG00000020140	p1295	overlapStart	0
1333	chr10	115588773	115589828	Lgr5	ENSMUSG00000020140	p1296	upstream	992
1334	chr10	115590191	115590463	Lgr5	ENSMUSG00000020140	p1297	upstream	2410
1336	chr10	116472156	116473159	Kcnmb4os2	ENSMUSG00000085837	p1299	upstream	3
1337	chr10	116474372	116476073	Kcnmb4	ENSMUSG00000054934	p1300	upstream	493
1342	chr10	117627565	117631537	Cpm	ENSMUSG00000020183	p1305	overlapStart	0
1343	chr10	117631847	117632178	Cpm	ENSMUSG00000020183	p1306	inside	2347
1346	chr10	119451456	119453718	Grip1	ENSMUSG00000034813	p1309	upstream	111
1347	chr10	119454243	119456182	Grip1	ENSMUSG00000034813	p1310	inside	413
1348	chr10	119456543	119456958	Grip1	ENSMUSG00000034813	p1311	inside	2713
1356	chr10	120898304	120898819	Msrb3	ENSMUSG00000051236	p1319	inside	282
1357	chr10	120899321	120899642	Msrb3	ENSMUSG00000051236	p1320	upstream	219
1358	chr10	121034399	121037179	Wif1	ENSMUSG00000020218	p1321	inside	439
1362	chr10	121348919	121350925	Tbc1d30	ENSMUSG00000052302	p1325	inside	353
1363	chr10	121351739	121352181	Tbc1d30	ENSMUSG00000052302	p1326	upstream	460
1364	chr10	122447760	122450283	Avpr1a	ENSMUSG00000020123	p1327	overlapStart	0
1365	chr10	122450563	122450944	Avpr1a	ENSMUSG00000020123	p1328	inside	2064
1366	chr10	122679456	122679684	Mir8104	ENSMUSG00000099225	p1329	downstream	41
1367	chr10	122680049	122680414	Mir8104	ENSMUSG00000099225	p1330	downstream	634
1369	chr10	123262728	123264346	Tafa2	ENSMUSG00000044071	p1332	overlapStart	0
1370	chr10	123265065	123267871	Tafa2	ENSMUSG00000044071	p1333	inside	1069
1371	chr10	125966820	125969106	Lrig3	ENSMUSG00000020105	p1334	inside	601
1373	chr10	127039759	127041316	Mettl1	ENSMUSG00000006732	p1336	upstream	97
1374	chr10	127047902	127050886	Cyp27b1	ENSMUSG00000006724	p1337	overlapStart	0
1375	chr10	127051128	127051682	Cyp27b1	ENSMUSG00000006724	p1338	inside	1324
1376	chr10	127058444	127059182	Marchf9	ENSMUSG00000040502	p1339	inside	1002
1377	chr10	127059733	127060045	Marchf9	ENSMUSG00000040502	p1340	inside	139
1378	chr10	127060731	127062045	Marchf9	ENSMUSG00000040502	p1341	upstream	546
1379	chr10	127060731	127062045	Cdk4	ENSMUSG00000006728	p1341	upstream	1488
1384	chr10	127091935	127092431	Agap2	ENSMUSG00000025422	p1346	inside	738
1385	chr10	127165859	127167221	B4galnt1	ENSMUSG00000006731	p1347	inside	634
1386	chr10	127167674	127168165	B4galnt1	ENSMUSG00000006731	p1348	inside	2449
1387	chr10	127169616	127170251	B4galnt1	ENSMUSG00000006731	p1349	inside	2079
1388	chr10	127177712	127181388	Slc26a10	ENSMUSG00000040441	p1350	overlapStart	0
1393	chr10	127261234	127262532	Kif5a	ENSMUSG00000074657	p1355	inside	816
1394	chr10	127262792	127263920	Kif5a	ENSMUSG00000074657	p1356	overlapStart	0
1395	chr10	127262792	127263920	Dctn2	ENSMUSG00000025410	p1356	upstream	2447
1396	chr10	127338920	127339280	Gli1	ENSMUSG00000025407	p1357	inside	2694
1397	chr10	127339683	127341692	Gli1	ENSMUSG00000025407	p1358	inside	282
1398	chr10	127342146	127342437	Gli1	ENSMUSG00000025407	p1359	upstream	171
1399	chr10	127509058	127514472	Ndufa4l2	ENSMUSG00000040280	p1360	upstream	494
1400	chr10	127514722	127515584	Ndufa4l2	ENSMUSG00000040280	p1361	overlapStart	0
1401	chr10	127515834	127516544	Ndufa4l2	ENSMUSG00000040280	p1362	inside	610
1402	chr10	127524091	127536792	Shmt2	ENSMUSG00000025403	p1363	upstream	1646
1403	chr10	127524091	127536792	Nxph4	ENSMUSG00000040258	p1363	includeFeature	0
1404	chr10	127617709	127620504	Lrp1	ENSMUSG00000040249	p1364	inside	644
1405	chr10	127664246	127664440	1700012D01Rik	ENSMUSG00000040195	p1365	upstream	2460
1406	chr10	127664900	127666568	1700012D01Rik	ENSMUSG00000040195	p1366	upstream	332
1407	chr10	127667120	127667791	Nemp1	ENSMUSG00000040195	p1367	overlapStart	0
1408	chr10	127720914	127722035	Tac2	ENSMUSG00000025400	p1368	upstream	2442
1409	chr10	127722350	127722885	Tac2	ENSMUSG00000025400	p1369	upstream	1592
1410	chr10	127727284	127727459	Tac2	ENSMUSG00000025400	p1370	inside	2806
1411	chr10	128195057	128196289	Gls2	ENSMUSG00000044005	p1371	inside	600
1412	chr10	128585937	128589464	Mir6917	ENSMUSG00000098592	p1372	upstream	1439
1413	chr10	128589723	128589918	Erbb3	ENSMUSG00000018166	p1373	upstream	70
1414	chr10	128643598	128645945	Gm26876	ENSMUSG00000097372	p1374	overlapStart	0
1415	chr10	128668085	128668308	Ikzf4	ENSMUSG00000002578	p1375	inside	1050
1416	chr10	128892180	128894708	Gdf11	ENSMUSG00000025352	p1376	upstream	461
1419	chr10	128931219	128935768	Itga7	ENSMUSG00000025348	p1379	overlapStart	0
1427	chr11	3982949	3983428	Gal3st1	ENSMUSG00000049721	p1387	upstream	207
1428	chr11	3983690	3984709	Gal3st1	ENSMUSG00000049721	p1388	inside	54
1429	chr11	3998879	3999356	Gal3st1	ENSMUSG00000049721	p1389	overlapEnd	30
1432	chr11	4743238	4750791	Cabp7	ENSMUSG00000009075	p1392	overlapStart	0
1434	chr11	4945092	4945620	Nefh	ENSMUSG00000020396	p1394	inside	2444
1435	chr11	4945888	4946804	Nefh	ENSMUSG00000020396	p1395	inside	1260
1436	chr11	4947744	4949271	Nefh	ENSMUSG00000020396	p1396	overlapStart	0
1437	chr11	4949601	4951143	Nefh	ENSMUSG00000020396	p1397	upstream	1536
1441	chr11	5056610	5061126	Rasl10a	ENSMUSG00000034209	p1401	includeFeature	0
1442	chr11	5061364	5062130	Rasl10a	ENSMUSG00000034209	p1402	downstream	979
1443	chr11	5860519	5862882	Aebp1	ENSMUSG00000020473	p1403	overlapStart	0
1444	chr11	5863199	5863884	Aebp1	ENSMUSG00000020473	p1404	inside	1252
1445	chr11	5896799	5903108	Myl7	ENSMUSG00000020469	p1405	overlapStart	0
1447	chr11	6062240	6065430	Camk2b	ENSMUSG00000057897	p1407	inside	932
1448	chr11	6065988	6070007	Camk2b	ENSMUSG00000057897	p1408	overlapStart	0
1449	chr11	6603178	6603710	Nacad	ENSMUSG00000041073	p1409	inside	2343
1450	chr11	6603948	6606787	Nacad	ENSMUSG00000041073	p1410	overlapStart	0
1454	chr11	7060491	7063276	Adcy1	ENSMUSG00000020431	p1414	upstream	212
1455	chr11	7063820	7066196	Adcy1	ENSMUSG00000020431	p1415	inside	331
1456	chr11	7066442	7066948	Adcy1	ENSMUSG00000020431	p1416	inside	2953
1457	chr11	7211286	7213489	Igfbp3	ENSMUSG00000020427	p1417	inside	434
1458	chr11	7213781	7215236	Igfbp3	ENSMUSG00000020427	p1418	overlapStart	0
1462	chr11	9119304	9119709	Upp1	ENSMUSG00000020407	p1422	inside	1201
1472	chr11	11112906	11113327	Vwc2	ENSMUSG00000050830	p1432	upstream	895
1473	chr11	11113616	11118392	Vwc2	ENSMUSG00000050830	p1433	overlapStart	0
1485	chr11	12034295	12036585	Grb10	ENSMUSG00000020176	p1445	inside	2098
1486	chr11	12037806	12043702	Grb10	ENSMUSG00000020176	p1446	overlapStart	0
1500	chr11	12462456	12464717	Cobl	ENSMUSG00000020173	p1460	inside	243
1501	chr11	12465006	12466680	Cobl	ENSMUSG00000020173	p1461	upstream	45
1502	chr11	16256742	16260802	Vstm2a	ENSMUSG00000048834	p1462	overlapStart	0
1504	chr11	16750923	16755897	Egfr	ENSMUSG00000020122	p1464	overlapStart	0
1526	chr11	21991834	21993009	Otx1	ENSMUSG00000005917	p1486	downstream	1755
1527	chr11	21993297	22007335	Otx1	ENSMUSG00000005917	p1487	includeFeature	0
1543	chr11	28581931	28583284	Ccdc85a	ENSMUSG00000032878	p1503	inside	1040
1544	chr11	28852421	28854703	Efemp1	ENSMUSG00000020467	p1504	overlapStart	0
1545	chr11	30022936	30025450	Eml6	ENSMUSG00000044072	p1505	inside	583
1546	chr11	30266318	30267162	Sptbn1	ENSMUSG00000020315	p1506	inside	1007
1547	chr11	30268700	30269051	Sptbn1	ENSMUSG00000020315	p1507	upstream	530
1550	chr11	30885616	30886143	Asb3	ENSMUSG00000020305	p1510	inside	200
1552	chr11	32274847	32275550	Hba-x	ENSMUSG00000055609	p1512	upstream	849
1553	chr11	32275886	32279934	Hba-x	ENSMUSG00000055609	p1513	includeFeature	0
1554	chr11	32280184	32280734	Hba-a1	ENSMUSG00000069919	p1514	upstream	2776
1555	chr11	32281019	32281820	Hba-a1	ENSMUSG00000069919	p1515	upstream	1690
1556	chr11	32283919	32285178	Hba-a1	ENSMUSG00000069919	p1516	inside	408
1557	chr11	32283919	32285178	Hbq1b	ENSMUSG00000073063	p1516	upstream	1786
1558	chr11	32286989	32287935	Hbq1b	ENSMUSG00000073063	p1517	overlapEnd	24
1559	chr11	32297401	32297572	Hbq1a	ENSMUSG00000020295	p1518	upstream	2496
1562	chr11	33143469	33145552	Fgf18	ENSMUSG00000057967	p1521	inside	1848
1563	chr11	33145809	33147380	Fgf18	ENSMUSG00000057967	p1522	inside	20
1568	chr11	33196203	33206655	Tlx3	ENSMUSG00000040610	p1527	includeFeature	0
1572	chr11	33991991	33992450	Kcnip1	ENSMUSG00000053519	p1531	inside	702
1573	chr11	33993024	33993774	Kcnip1	ENSMUSG00000053519	p1532	overlapStart	0
1574	chr11	33994011	33995302	Kcnip1	ENSMUSG00000053519	p1533	upstream	858
1577	chr11	35119641	35124264	Slit3	ENSMUSG00000056427	p1536	overlapStart	0
1585	chr11	35796083	35798228	Fbll1	ENSMUSG00000051062	p1544	overlapEnd	656
1586	chr11	35798755	35800675	Fbll1	ENSMUSG00000051062	p1545	overlapStart	0
1587	chr11	35977643	35977977	Wwc1	ENSMUSG00000018849	p1546	inside	2550
1588	chr11	35978241	35980227	Wwc1	ENSMUSG00000018849	p1547	inside	300
1589	chr11	35980514	35980937	Wwc1	ENSMUSG00000018849	p1548	overlapStart	0
1590	chr11	35981368	35981904	Wwc1	ENSMUSG00000018849	p1549	upstream	840
1591	chr11	35982229	35982691	Wwc1	ENSMUSG00000018849	p1550	upstream	1701
1594	chr11	37233198	37236076	Tenm2	ENSMUSG00000049336	p1553	overlapStart	0
1595	chr11	37236867	37238059	Tenm2	ENSMUSG00000049336	p1554	upstream	984
1596	chr11	42180563	42184127	Gabra1	ENSMUSG00000010803	p1555	overlapStart	0
1597	chr11	42418993	42419489	Gabrb2	ENSMUSG00000007653	p1556	upstream	267
1598	chr11	42419890	42420112	Gabrb2	ENSMUSG00000007653	p1557	inside	133
1599	chr11	42421550	42422334	Gabrb2	ENSMUSG00000007653	p1558	inside	1793
1604	chr11	44611359	44614584	Ebf1	ENSMUSG00000057098	p1563	upstream	2732
1605	chr11	44614985	44616617	Ebf1	ENSMUSG00000057098	p1564	upstream	699
1606	chr11	44618490	44621387	Ebf1	ENSMUSG00000057098	p1565	inside	1173
1607	chr11	45979918	45980169	Sox30	ENSMUSG00000040489	p1566	upstream	140
1608	chr11	45981128	45981698	Sox30	ENSMUSG00000040489	p1567	inside	818
1609	chr11	45982930	45984008	Sox30	ENSMUSG00000040489	p1568	inside	2620
1610	chr11	46055100	46058199	Adam19	ENSMUSG00000011256	p1569	overlapStart	0
1611	chr11	46165725	46167045	Nipal4	ENSMUSG00000020411	p1570	overlapStart	0
1615	chr11	48825143	48825324	Trim7	ENSMUSG00000040350	p1574	upstream	815
1616	chr11	49607602	49608383	Flt4	ENSMUSG00000020357	p1575	upstream	879
1617	chr11	49609074	49609454	Flt4	ENSMUSG00000020357	p1576	overlapStart	0
1618	chr11	49609867	49613254	Flt4	ENSMUSG00000020357	p1577	inside	604
1619	chr11	49794241	49794874	Gfpt2	ENSMUSG00000020363	p1578	inside	63
1620	chr11	49898945	49901722	Rasgef1c	ENSMUSG00000020374	p1579	upstream	112
1621	chr11	49902230	49903471	Rasgef1c	ENSMUSG00000020374	p1580	inside	395
1623	chr11	50599553	50602388	Adamts2	ENSMUSG00000036545	p1582	overlapStart	0
1624	chr11	50602655	50607069	Adamts2	ENSMUSG00000036545	p1583	inside	571
1625	chr11	50848603	50849673	Grm6	ENSMUSG00000000617	p1584	upstream	1011
1626	chr11	50850050	50851381	Grm6	ENSMUSG00000000617	p1585	overlapStart	0
1627	chr11	50851643	50852442	Grm6	ENSMUSG00000000617	p1586	inside	958
1628	chr11	50930355	50930584	Zfp354b	ENSMUSG00000020335	p1587	inside	1049
1629	chr11	51290658	51290922	Col23a1	ENSMUSG00000063564	p1588	inside	738
1631	chr11	52164159	52165170	Olfr1372-ps1	NA	p1590	inside	2989
1632	chr11	52165427	52172160	Olfr1372-ps1	NA	p1591	overlapStart	0
1635	chr11	52280848	52283007	Tcf7	ENSMUSG00000000782	p1594	inside	324
1636	chr11	52283621	52284932	Tcf7	ENSMUSG00000000782	p1595	upstream	289
1637	chr11	52285184	52285469	Tcf7	ENSMUSG00000000782	p1596	upstream	1852
1642	chr11	52762610	52767461	Fstl4	ENSMUSG00000036264	p1601	overlapStart	0
1644	chr11	53463039	53465488	Shroom1	ENSMUSG00000018387	p1603	inside	2278
1645	chr11	53465867	53466242	Shroom1	ENSMUSG00000018387	p1604	inside	1524
1649	chr11	53474153	53481580	Sowaha	ENSMUSG00000044352	p1608	includeFeature	0
1651	chr11	54099829	54102282	P4ha2	ENSMUSG00000018906	p1610	overlapStart	0
1652	chr11	54212605	54212876	4933405E24Rik	ENSMUSG00000086209	p1611	inside	409
1653	chr11	54303128	54303630	Acsl6	ENSMUSG00000020333	p1612	upstream	167
1654	chr11	54303911	54306373	Acsl6	ENSMUSG00000020333	p1613	inside	113
1658	chr11	55607728	55608059	Glra1	ENSMUSG00000000263	p1617	inside	139
1659	chr11	55608394	55609368	Glra1	ENSMUSG00000000263	p1618	upstream	195
1660	chr11	57011362	57012233	Gria1	ENSMUSG00000020524	p1619	overlapStart	0
1661	chr11	57825947	57834681	Hand1	ENSMUSG00000037335	p1620	includeFeature	0
1662	chr11	57834961	57841682	Hand1	ENSMUSG00000037335	p1621	upstream	2142
1666	chr11	58947215	58951227	H2bu2	ENSMUSG00000056895	p1625	includeFeature	0
1667	chr11	58951579	58952020	H2bu2	ENSMUSG00000056895	p1626	downstream	2046
1668	chr11	58951579	58952020	H2aw	ENSMUSG00000078851	p1626	upstream	2664
1669	chr11	58951579	58952020	Trim17	ENSMUSG00000036964	p1626	upstream	2664
1670	chr11	58952471	58952704	H2bu1-ps	ENSMUSG00000080712	p1627	downstream	1344
1671	chr11	58952471	58952704	H2aw	ENSMUSG00000078851	p1627	upstream	1980
1672	chr11	58952471	58952704	Trim17	ENSMUSG00000036964	p1627	upstream	1980
1673	chr11	58961802	58964070	H3f4	ENSMUSG00000080152	p1628	includeFeature	0
1674	chr11	58993775	58994376	Trim11	ENSMUSG00000020455	p1629	downstream	2317
1675	chr11	59133205	59137847	Obscn	ENSMUSG00000061462	p1630	inside	1323
1676	chr11	59174653	59177148	Gjc2	ENSMUSG00000043448	p1631	overlapEnd	915
1677	chr11	59177733	59178883	Gjc2	ENSMUSG00000043448	p1632	inside	2165
1691	chr11	59283126	59290752	Wnt3a	ENSMUSG00000009900	p1646	inside	0
1692	chr11	59290991	59294132	Wnt3a	ENSMUSG00000009900	p1647	upstream	238
1698	chr11	59303530	59306467	Wnt9a	ENSMUSG00000000126	p1653	upstream	460
1699	chr11	59307052	59309932	Wnt9a	ENSMUSG00000000126	p1654	inside	124
1705	chr11	59333538	59334087	Wnt9a	ENSMUSG00000000126	p1660	overlapEnd	14
1706	chr11	59372342	59372594	Prss38	ENSMUSG00000049291	p1661	downstream	75
1710	chr11	59571052	59572434	Olfr222	ENSMUSG00000059610	p1665	overlapStart	0
1711	chr11	59572696	59573683	Olfr222	ENSMUSG00000059610	p1666	upstream	882
1712	chr11	59573995	59574347	Olfr222	ENSMUSG00000059610	p1667	upstream	2181
1726	chr11	61019377	61025256	Kcnj12	ENSMUSG00000042529	p1681	overlapStart	0
1727	chr11	61025538	61026136	Kcnj12	ENSMUSG00000042529	p1682	inside	2974
1731	chr11	61341346	61344366	Slc47a2	ENSMUSG00000069855	p1686	overlapStart	0
1732	chr11	61344752	61345282	Slc47a2	ENSMUSG00000069855	p1687	upstream	1891
1733	chr11	61345649	61346078	Slc47a2	ENSMUSG00000069855	p1688	upstream	2788
1737	chr11	61374812	61379955	Slc47a1	ENSMUSG00000010122	p1692	overlapStart	0
1738	chr11	61380258	61380456	Slc47a1	ENSMUSG00000010122	p1693	upstream	1912
1739	chr11	61453473	61453719	Rnf112	ENSMUSG00000010086	p1694	inside	412
1759	chr11	61569227	61579115	Epn2	ENSMUSG00000001036	p1714	inside	572
1760	chr11	61579617	61580012	Epn2	ENSMUSG00000001036	p1715	overlapStart	0
1761	chr11	61580319	61582171	Epn2	ENSMUSG00000001036	p1716	upstream	631
1777	chr11	61683349	61683628	Fam83g	ENSMUSG00000042377	p1732	upstream	790
1778	chr11	61684442	61684670	Fam83g	ENSMUSG00000042377	p1733	inside	23
1779	chr11	61684953	61686511	Fam83g	ENSMUSG00000042377	p1734	inside	534
1780	chr11	61957429	61958093	Specc1	ENSMUSG00000042331	p1735	inside	666
1781	chr11	62249043	62250683	Adora2b	ENSMUSG00000018500	p1736	inside	59
1782	chr11	62537865	62538585	Cenpv	ENSMUSG00000018509	p1737	inside	676
1783	chr11	62539889	62540659	Cenpv	ENSMUSG00000018509	p1738	upstream	627
1795	chr11	63058956	63059127	Tekt3	ENSMUSG00000042189	p1750	upstream	2526
1796	chr11	63060606	63060857	Tekt3	ENSMUSG00000042189	p1751	upstream	796
1797	chr11	63061276	63064818	Tekt3	ENSMUSG00000042189	p1752	overlapStart	0
1802	chr11	63127807	63133296	Pmp22	ENSMUSG00000018217	p1757	overlapStart	0
1817	chr11	63917522	63921284	Hs3st3b1	ENSMUSG00000070407	p1772	inside	1006
1818	chr11	63921579	63922537	Hs3st3b1	ENSMUSG00000070407	p1773	overlapStart	0
1819	chr11	63922814	63924255	Hs3st3b1	ENSMUSG00000070407	p1774	upstream	523
1820	chr11	63924526	63926037	Hs3st3b1	ENSMUSG00000070407	p1775	upstream	2235
1821	chr11	64436718	64437484	Hs3st3a1	ENSMUSG00000047759	p1776	inside	1386
1822	chr11	64437779	64438117	Hs3st3a1	ENSMUSG00000047759	p1777	inside	2447
1823	chr11	64519199	64520950	Hs3st3a1	ENSMUSG00000047759	p1778	inside	1891
1824	chr11	64521272	64522525	Hs3st3a1	ENSMUSG00000047759	p1779	inside	316
1829	chr11	65160836	65161994	Arhgap44	ENSMUSG00000033389	p1784	inside	967
1830	chr11	65163025	65163564	Arhgap44	ENSMUSG00000033389	p1785	upstream	63
1831	chr11	65269461	65271122	Myocd	ENSMUSG00000020542	p1786	overlapStart	0
1832	chr11	65271433	65272159	Myocd	ENSMUSG00000020542	p1787	upstream	1443
1833	chr11	66522711	66523118	Shisa6	ENSMUSG00000053930	p1788	inside	2846
1834	chr11	66523400	66525742	Shisa6	ENSMUSG00000053930	p1789	inside	222
1835	chr11	66526425	66529819	Shisa6	ENSMUSG00000053930	p1790	upstream	460
1836	chr11	66911737	66912057	Pirt	ENSMUSG00000048070	p1791	overlapStart	0
1837	chr11	66912384	66913368	Pirt	ENSMUSG00000048070	p1792	inside	403
1840	chr11	67456100	67457351	Gas7	ENSMUSG00000033066	p1795	inside	663
1841	chr11	67920260	67921543	Usp43	ENSMUSG00000020905	p1796	inside	610
1846	chr11	68390804	68404283	Ntn1	ENSMUSG00000020902	p1801	overlapStart	0
1847	chr11	68954058	68954501	Arhgef15	ENSMUSG00000052921	p1802	inside	2979
1848	chr11	69156440	69158198	Alox12b	ENSMUSG00000032807	p1803	overlapStart	0
1850	chr11	69194648	69196633	Alox8	ENSMUSG00000020891	p1805	inside	1210
1851	chr11	69197420	69197597	Alox8	ENSMUSG00000020891	p1806	inside	246
1853	chr11	69235395	69238484	Gucy2e	ENSMUSG00000020890	p1808	overlapStart	0
1854	chr11	69326927	69327903	Kcnab3	ENSMUSG00000018470	p1809	inside	669
1855	chr11	69328307	69329810	Kcnab3	ENSMUSG00000018470	p1810	inside	2049
1856	chr11	69338978	69339405	Rnf227	ENSMUSG00000043419	p1811	upstream	1055
1857	chr11	69339982	69340567	Rnf227	ENSMUSG00000043419	p1812	overlapStart	0
1858	chr11	69367248	69367652	Chd3	ENSMUSG00000018474	p1813	inside	1754
1859	chr11	69367968	69368311	Chd3	ENSMUSG00000018474	p1814	inside	1095
1862	chr11	69548532	69548867	Dnah2	ENSMUSG00000005237	p1817	inside	243
1863	chr11	69559409	69559917	Efnb3	ENSMUSG00000003934	p1818	inside	288
1864	chr11	69603842	69605024	Atp1b2	ENSMUSG00000041329	p1819	inside	918
1865	chr11	69800595	69803030	Fgf11	ENSMUSG00000042826	p1820	overlapStart	0
1866	chr11	69803919	69804096	Tmem102	ENSMUSG00000089876	p1821	inside	316
1867	chr11	69803919	69804096	Fgf11	ENSMUSG00000042826	p1821	upstream	2061
1868	chr11	69804429	69805611	Tmem102	ENSMUSG00000089876	p1822	inside	13
1869	chr11	69804429	69805611	Fgf11	ENSMUSG00000042826	p1822	upstream	2571
1870	chr11	69836751	69837037	Nlgn2	ENSMUSG00000051790	p1823	inside	747
1871	chr11	69836751	69837037	Tmem256	ENSMUSG00000070394	p1823	upstream	1476
1872	chr11	69858995	69859302	Tnk1	ENSMUSG00000001583	p1824	upstream	264
1873	chr11	69934621	69935448	Ybx2	ENSMUSG00000018554	p1825	upstream	347
1874	chr11	69936215	69938661	Ybx2	ENSMUSG00000018554	p1826	inside	419
1875	chr11	69939041	69939680	Ybx2	ENSMUSG00000018554	p1827	inside	1925
1876	chr11	69961969	69962276	Cldn7	ENSMUSG00000018569	p1828	upstream	2502
1877	chr11	69963399	69967307	Cldn7	ENSMUSG00000018569	p1829	overlapStart	0
1878	chr11	70212970	70215261	Slc16a11	ENSMUSG00000040938	p1830	inside	218
1879	chr11	70215912	70216304	Slc16a11	ENSMUSG00000040938	p1831	inside	113
1880	chr11	70228914	70230508	Bcl6b	ENSMUSG00000000317	p1832	overlapStart	0
1881	chr11	70253298	70253667	Alox12	ENSMUSG00000000320	p1833	inside	1686
1882	chr11	70253917	70254895	Alox12	ENSMUSG00000000320	p1834	inside	458
1884	chr11	70319578	70322136	Alox12e	ENSMUSG00000018907	p1836	inside	492
1885	chr11	70322487	70323073	Alox12e	ENSMUSG00000018907	p1837	overlapStart	0
1886	chr11	70345970	70346169	Alox15	ENSMUSG00000018924	p1838	inside	1818
1887	chr11	70346753	70346985	Alox15	ENSMUSG00000018924	p1839	inside	2601
1889	chr11	70349170	70349342	Alox15	ENSMUSG00000018924	p1841	inside	2689
1890	chr11	70349891	70350897	Alox15	ENSMUSG00000018924	p1842	inside	1134
1891	chr11	70351203	70353925	Alox15	ENSMUSG00000018924	p1843	overlapStart	0
1892	chr11	70458597	70460896	Zmynd15	ENSMUSG00000040829	p1844	overlapStart	0
1893	chr11	70458597	70460896	Cxcl16	ENSMUSG00000018920	p1844	overlapStart	0
1896	chr11	70700872	70701374	Kif1c	ENSMUSG00000020821	p1847	inside	324
1897	chr11	70700872	70701374	Inca1	ENSMUSG00000057054	p1847	upstream	716
1909	chr11	71514394	71515432	9230020A06Rik	ENSMUSG00000072753	p1859	inside	2017
1911	chr11	71750231	71752840	Wscd1	ENSMUSG00000020811	p1861	inside	311
1913	chr11	72029462	72030146	Aipl1	ENSMUSG00000040554	p1863	inside	1499
1914	chr11	72049778	72051655	Pimreg	ENSMUSG00000020808	p1864	downstream	2408
1917	chr11	72132369	72135527	Pitpnm3	ENSMUSG00000040543	p1867	inside	251
1918	chr11	72136121	72138040	Pitpnm3	ENSMUSG00000040543	p1868	upstream	342
1919	chr11	72264197	72264937	1700051A21Rik	ENSMUSG00000086951	p1869	upstream	1483
1920	chr11	72265282	72267899	1700051A21Rik	ENSMUSG00000086951	p1870	overlapStart	0
1921	chr11	72265282	72267899	Slc13a5	ENSMUSG00000020805	p1870	overlapStart	0
1922	chr11	72313361	72313931	Fbxo39	ENSMUSG00000070388	p1871	upstream	512
1923	chr11	72314271	72315959	Fbxo39	ENSMUSG00000070388	p1872	overlapStart	0
1924	chr11	72316226	72316647	Fbxo39	ENSMUSG00000070388	p1873	inside	1782
1927	chr11	73159772	73159950	P2rx5	ENSMUSG00000005950	p1876	upstream	470
1932	chr11	74608949	74614083	Rap1gap2	ENSMUSG00000038807	p1881	overlapStart	0
1934	chr11	74617645	74618242	Ccdc92b	ENSMUSG00000069814	p1883	upstream	1362
1935	chr11	74620017	74620264	Ccdc92b	ENSMUSG00000069814	p1884	inside	412
1936	chr11	74620585	74621163	Ccdc92b	ENSMUSG00000069814	p1885	inside	980
1940	chr11	75165688	75171227	Hic1	ENSMUSG00000043099	p1889	overlapStart	0
1941	chr11	75165688	75171227	Mir212	ENSMUSG00000065590	p1889	upstream	2160
1942	chr11	75171539	75173145	Mir212	ENSMUSG00000065590	p1890	upstream	242
1943	chr11	75171539	75173145	Hic1	ENSMUSG00000043099	p1890	upstream	2019
1944	chr11	75192862	75196261	Rtn4rl1	ENSMUSG00000045287	p1891	overlapStart	0
1945	chr11	75192862	75196261	Dph1	ENSMUSG00000078789	p1891	upstream	1620
1946	chr11	75196603	75196942	Rtn4rl1	ENSMUSG00000045287	p1892	inside	2820
1949	chr11	75792082	75792863	Gm12339	NA	p1895	upstream	1904
1950	chr11	75793119	75795013	Gm12339	NA	p1896	overlapStart	0
1951	chr11	75796517	75797606	Doc2b	ENSMUSG00000020848	p1897	upstream	467
1952	chr11	75798702	75798873	Doc2b	ENSMUSG00000020848	p1898	upstream	2652
1962	chr11	76620509	76622481	Abr	ENSMUSG00000017631	p1908	inside	1077
1966	chr11	76669881	76670058	Bhlha9	ENSMUSG00000044243	p1912	upstream	2411
1967	chr11	76670308	76675411	Bhlha9	ENSMUSG00000044243	p1913	includeFeature	0
1968	chr11	76997718	76998548	Slc6a4	ENSMUSG00000020838	p1914	upstream	54
1969	chr11	76998861	77000339	Slc6a4	ENSMUSG00000020838	p1915	inside	258
1970	chr11	77461425	77462601	Coro6	ENSMUSG00000020836	p1916	overlapStart	0
1971	chr11	77462939	77464308	Coro6	ENSMUSG00000020836	p1917	inside	528
1972	chr11	77464565	77465600	Coro6	ENSMUSG00000020836	p1918	inside	2154
1974	chr11	77893547	77893760	Pipox	ENSMUSG00000017453	p1920	inside	336
1975	chr11	77894943	77899005	Pipox	ENSMUSG00000017453	p1921	upstream	846
1982	chr11	77912967	77913180	Gm11190	ENSMUSG00000055045	p1928	inside	840
1983	chr11	77913622	77917615	Gm11190	ENSMUSG00000055045	p1929	inside	1495
1986	chr11	77927802	77930116	Gm11190	ENSMUSG00000055045	p1932	overlapStart	0
1987	chr11	77927802	77930116	Sez6	ENSMUSG00000000632	p1932	upstream	683
1988	chr11	77931333	77937535	Sez6	ENSMUSG00000000632	p1933	inside	533
1989	chr11	77931333	77937535	Gm11190	ENSMUSG00000055045	p1933	upstream	2044
2002	chr11	78187830	78190123	Rab34	ENSMUSG00000002059	p1946	overlapStart	0
2009	chr11	78494853	78497141	Sarm1	ENSMUSG00000050132	p1953	inside	613
2010	chr11	78494853	78497141	Vtn	ENSMUSG00000017344	p1953	upstream	1949
2011	chr11	78497686	78497953	Sarm1	ENSMUSG00000050132	p1954	overlapStart	0
2012	chr11	78497686	78497953	Vtn	ENSMUSG00000017344	p1954	upstream	1137
2013	chr11	78499156	78500619	Vtn	ENSMUSG00000017344	p1955	inside	65
2014	chr11	78499156	78500619	Sebox	ENSMUSG00000001103	p1955	upstream	2827
2015	chr11	78499156	78500619	Sarm1	ENSMUSG00000050132	p1955	upstream	1401
2016	chr11	78500901	78501555	Vtn	ENSMUSG00000017344	p1956	inside	769
2017	chr11	78500901	78501555	Sebox	ENSMUSG00000001103	p1956	upstream	1891
2018	chr11	78923781	78925335	Nos2	ENSMUSG00000020826	p1957	inside	2994
2020	chr11	79588515	79593918	Rab11fip4	ENSMUSG00000017639	p1959	overlapStart	0
2024	chr11	79709144	79710987	Mir193a	ENSMUSG00000065395	p1963	upstream	981
2025	chr11	79711812	79713821	Mir193a	ENSMUSG00000065395	p1964	includeFeature	0
2030	chr11	80296503	80303488	Rhbdl3	ENSMUSG00000017692	p1969	overlapStart	0
2038	chr11	80809877	80810214	Tmem98	ENSMUSG00000035413	p1977	overlapStart	0
2039	chr11	80810667	80811732	Tmem98	ENSMUSG00000035413	p1978	inside	492
2048	chr11	81968082	81969811	Asic2	ENSMUSG00000020704	p1987	overlapStart	0
2050	chr11	82385047	82388648	Tmem132e	ENSMUSG00000020701	p1989	upstream	251
2051	chr11	82388899	82389260	Tmem132e	ENSMUSG00000020701	p1990	overlapStart	0
2052	chr11	82389868	82392374	Tmem132e	ENSMUSG00000020701	p1991	inside	968
2065	chr11	82950300	82951316	Slfn5	ENSMUSG00000054404	p2004	upstream	778
2066	chr11	83407883	83408641	Rasl10b	ENSMUSG00000020684	p2005	upstream	495
2067	chr11	83408924	83409277	Rasl10b	ENSMUSG00000020684	p2006	overlapStart	0
2068	chr11	83409961	83413529	Rasl10b	ENSMUSG00000020684	p2007	inside	824
2071	chr11	83418867	83420471	Rasl10b	ENSMUSG00000020684	p2010	inside	568
2072	chr11	83427625	83429159	Gas2l2	ENSMUSG00000020686	p2011	inside	296
2073	chr11	83429516	83430274	Gas2l2	ENSMUSG00000020686	p2012	upstream	60
2074	chr11	83442817	83443018	1700020L24Rik	ENSMUSG00000035085	p2013	downstream	1584
2075	chr11	83849272	83856801	Hnf1b	ENSMUSG00000020679	p2014	overlapStart	0
2077	chr11	84065752	84068267	Dusp14	ENSMUSG00000018648	p2016	inside	994
2078	chr11	84068605	84069691	Dusp14	ENSMUSG00000018648	p2017	overlapStart	0
2079	chr11	84514869	84533017	Aatf	ENSMUSG00000018697	p2018	upstream	1346
2080	chr11	84514869	84533017	Lhx1	ENSMUSG00000018698	p2018	includeFeature	0
2081	chr11	84514869	84533017	Lhx1os	ENSMUSG00000087211	p2018	overlapStart	0
2082	chr11	84533289	84533867	Lhx1os	ENSMUSG00000087211	p2019	inside	1964
2105	chr11	84955950	84960603	Car4	ENSMUSG00000000805	p2042	overlapStart	0
2107	chr11	85827974	85832942	2610027K06Rik	ENSMUSG00000087013	p2044	overlapStart	0
2108	chr11	85827974	85832942	Tbx2	ENSMUSG00000000093	p2044	overlapStart	0
2109	chr11	85833422	85842268	Tbx2	ENSMUSG00000000093	p2045	overlapEnd	320
2110	chr11	85833422	85842268	2610027K06Rik	ENSMUSG00000087013	p2045	upstream	1198
2111	chr11	85844747	85845793	Tbx2	ENSMUSG00000000093	p2046	downstream	2799
2114	chr11	85883658	85884152	Tbx4	ENSMUSG00000000094	p2049	upstream	2269
2115	chr11	85884472	85885328	Tbx4	ENSMUSG00000000094	p2050	upstream	1093
2116	chr11	85885608	85899491	Tbx4	ENSMUSG00000000094	p2051	overlapStart	0
2118	chr11	85918012	85919243	Tbx4	ENSMUSG00000000094	p2053	downstream	1915
2121	chr11	87359248	87361565	Ppm1e	ENSMUSG00000046442	p2056	upstream	224
2122	chr11	88098132	88098905	2210416O15Rik	ENSMUSG00000018378	p2057	inside	74
2123	chr11	88098132	88098905	Cuedc1	ENSMUSG00000018378	p2057	upstream	240
2134	chr11	89297336	89297719	Nog	ENSMUSG00000048616	p2068	downstream	2919
2135	chr11	89297964	89303195	Nog	ENSMUSG00000048616	p2069	includeFeature	0
2138	chr11	90030110	90030762	Tmem100	ENSMUSG00000069763	p2072	overlapStart	0
2139	chr11	90031061	90033185	Tmem100	ENSMUSG00000069763	p2073	inside	713
2140	chr11	90388278	90389269	Hlf	ENSMUSG00000003949	p2074	inside	1626
2141	chr11	90389528	90390361	Hlf	ENSMUSG00000003949	p2075	inside	534
2142	chr11	93097224	93102568	Car10	ENSMUSG00000056158	p2076	overlapStart	0
2153	chr11	94471265	94473554	Cacna1g	ENSMUSG00000020866	p2087	inside	644
2154	chr11	94474284	94478331	Cacna1g	ENSMUSG00000020866	p2088	upstream	85
2157	chr11	94497246	94502822	Epn3	ENSMUSG00000010080	p2091	overlapStart	0
2164	chr11	94932851	94933630	Col1a1	ENSMUSG00000001506	p2098	upstream	2593
2165	chr11	94933958	94936553	Col1a1	ENSMUSG00000001506	p2099	overlapStart	0
2167	chr11	95010653	95011110	Samd14	ENSMUSG00000047181	p2101	inside	774
2169	chr11	95074074	95075217	Itga3	ENSMUSG00000001507	p2103	inside	1584
2170	chr11	95075461	95078963	Itga3	ENSMUSG00000001507	p2104	overlapStart	0
2171	chr11	95079268	95079516	Itga3	ENSMUSG00000001507	p2105	upstream	2466
2173	chr11	95118752	95121507	Dlx3	ENSMUSG00000001510	p2107	overlapStart	0
2174	chr11	95121767	95124996	Dlx3	ENSMUSG00000001510	p2108	inside	300
2175	chr11	95125477	95125711	Dlx3	ENSMUSG00000001510	p2109	downstream	181
2176	chr11	95128290	95129409	Dlx3	ENSMUSG00000001510	p2110	downstream	2994
2179	chr11	95138600	95153092	Dlx4os	ENSMUSG00000086552	p2113	overlapStart	0
2180	chr11	95138600	95153092	Dlx4	ENSMUSG00000020871	p2113	includeFeature	0
2185	chr11	95512932	95517012	Nxph3	ENSMUSG00000046719	p2118	overlapStart	0
2186	chr11	95517327	95517592	Nxph3	ENSMUSG00000046719	p2119	upstream	2756
2187	chr11	95577680	95585479	Ngfr	ENSMUSG00000000120	p2120	inside	2256
2188	chr11	95586274	95588784	Ngfr	ENSMUSG00000000120	p2121	overlapStart	0
2189	chr11	95589061	95590294	Ngfr	ENSMUSG00000000120	p2122	upstream	1325
2207	chr11	95913047	95917940	B4galnt2	ENSMUSG00000013418	p2140	overlapStart	0
2221	chr11	96162286	96162614	Ttll6	ENSMUSG00000038756	p2154	inside	2837
2222	chr11	96163234	96164858	Ttll6	ENSMUSG00000038756	p2155	inside	593
2225	chr11	96174326	96204053	Hoxb13	ENSMUSG00000049604	p2158	includeFeature	0
2234	chr11	96248109	96248391	Gm53	NA	p2167	upstream	2713
2235	chr11	96249339	96251351	Gm53	NA	p2168	overlapStart	0
2236	chr11	96251671	96255414	Gm53	NA	p2169	inside	566
2238	chr11	96255683	96273509	Hoxb9	ENSMUSG00000020875	p2170	overlapStart	0
2239	chr11	96255683	96273509	Mir196a-1	ENSMUSG00000065546	p2170	includeFeature	0
2240	chr11	96273799	96280318	Hoxb9	ENSMUSG00000020875	p2171	overlapEnd	2342
2241	chr11	96273799	96280318	Hoxb8	ENSMUSG00000056648	p2171	upstream	1586
2242	chr11	96280658	96281478	Hoxb8	ENSMUSG00000056648	p2172	upstream	426
2243	chr11	96282155	96282714	Hoxb8	ENSMUSG00000056648	p2173	inside	250
2244	chr11	96282964	96286564	Hoxb8	ENSMUSG00000056648	p2174	overlapEnd	1059
2245	chr11	96282964	96286564	Hoxb7	ENSMUSG00000038721	p2174	upstream	58
2246	chr11	96287171	96290793	Hoxb7	ENSMUSG00000038721	p2175	overlapEnd	548
2247	chr11	96287171	96290793	Hoxb6	ENSMUSG00000000690	p2175	upstream	1682
2248	chr11	96291101	96292030	Hoxb6	ENSMUSG00000000690	p2176	upstream	445
2249	chr11	96292392	96295099	Hoxb6	ENSMUSG00000000690	p2177	overlapStart	0
2250	chr11	96295497	96302110	Hoxb6	ENSMUSG00000000690	p2178	overlapEnd	541
2251	chr11	96295497	96302110	Hoxb5	ENSMUSG00000038700	p2178	upstream	1401
2252	chr11	96302365	96303279	Hoxb5	ENSMUSG00000038700	p2179	upstream	232
2253	chr11	96303861	96304773	Hoxb5	ENSMUSG00000038700	p2180	inside	349
2254	chr11	96305026	96306450	Hoxb5	ENSMUSG00000038700	p2181	overlapEnd	330
2255	chr11	96307138	96307455	Hoxb5os	ENSMUSG00000085645	p2182	upstream	227
2256	chr11	96308627	96308858	Hoxb5os	ENSMUSG00000085645	p2183	upstream	1716
2258	chr11	96312421	96314393	Mir10a	ENSMUSG00000065519	p2185	upstream	2771
2259	chr11	96315103	96315957	Mir10a	ENSMUSG00000065519	p2186	upstream	1207
2260	chr11	96316729	96318313	Mir10a	ENSMUSG00000065519	p2187	includeFeature	0
2261	chr11	96316729	96318313	Hoxb4	ENSMUSG00000038692	p2187	overlapStart	0
2262	chr11	96322098	96323410	Hoxb3	ENSMUSG00000048763	p2188	overlapStart	0
2263	chr11	96323714	96324192	Hoxb3	ENSMUSG00000048763	p2189	inside	388
2264	chr11	96324560	96324732	Hoxb3	ENSMUSG00000048763	p2190	inside	1234
2265	chr11	96325153	96325822	Hoxb3	ENSMUSG00000048763	p2191	inside	1827
2266	chr11	96326088	96329495	Hoxb3	ENSMUSG00000048763	p2192	inside	2762
2273	chr11	96351282	96351603	Hoxb2	ENSMUSG00000075588	p2199	upstream	27
2274	chr11	96352175	96353044	Hoxb2	ENSMUSG00000075588	p2200	inside	544
2275	chr11	96353308	96354543	Hoxb3os	NA	p2201	inside	148
2276	chr11	96354796	96355018	Hoxb3os	NA	p2202	upstream	104
2277	chr11	96355394	96355774	Hoxb3os	NA	p2203	upstream	702
2278	chr11	96362947	96363218	Hoxb1	ENSMUSG00000018973	p2204	upstream	2533
2279	chr11	96364309	96364877	Hoxb1	ENSMUSG00000018973	p2205	upstream	874
2280	chr11	96365225	96368638	Hoxb1	ENSMUSG00000018973	p2206	includeFeature	0
2281	chr11	96369404	96369638	Hoxb1	ENSMUSG00000018973	p2207	downstream	1148
2292	chr11	96461523	96467068	Gm11529	NA	p2218	overlapStart	0
2293	chr11	96461523	96467068	Skap1	ENSMUSG00000057058	p2218	overlapStart	0
2294	chr11	96985335	96985802	Sp2	ENSMUSG00000018678	p2219	upstream	2375
2298	chr11	97011190	97011462	Sp6	ENSMUSG00000038560	p2223	upstream	1931
2299	chr11	97013504	97024552	Sp6	ENSMUSG00000038560	p2224	inside	110
2300	chr11	97025005	97025295	Gm11532	ENSMUSG00000087067	p2225	inside	953
2304	chr11	97095027	97095358	Tbx21	ENSMUSG00000001444	p2229	downstream	2713
2305	chr11	97096982	97100486	Tbx21	ENSMUSG00000001444	p2230	overlapEnd	1089
2306	chr11	97112555	97112777	Tbx21	ENSMUSG00000001444	p2231	inside	2554
2307	chr11	97113143	97119283	Tbx21	ENSMUSG00000001444	p2232	overlapStart	0
2315	chr11	97569732	97574937	Srcin1	ENSMUSG00000038453	p2240	inside	289
2316	chr11	97576443	97576667	Srcin1	ENSMUSG00000038453	p2241	upstream	1216
2319	chr11	97625168	97626349	Epop	ENSMUSG00000043439	p2244	downstream	1040
2320	chr11	97626601	97628559	Epop	ENSMUSG00000043439	p2245	overlapEnd	788
2321	chr11	97629164	97629342	Epop	ENSMUSG00000043439	p2246	inside	360
2322	chr11	97660599	97662666	Mllt6	ENSMUSG00000038437	p2247	upstream	747
2323	chr11	97985179	97987399	Plxdc1	ENSMUSG00000017417	p2248	overlapStart	0
2326	chr11	98051008	98054451	Stac2	ENSMUSG00000017400	p2251	overlapStart	0
2335	chr11	98314653	98328112	Neurod2	ENSMUSG00000038255	p2260	overlapEnd	1536
2336	chr11	98328455	98333106	Neurod2	ENSMUSG00000038255	p2261	overlapStart	0
2339	chr11	98345638	98348725	Ppp1r1b	ENSMUSG00000061718	p2264	overlapStart	0
2340	chr11	98349121	98352346	Ppp1r1b	ENSMUSG00000061718	p2265	inside	717
2343	chr11	98385601	98387692	Pnmt	ENSMUSG00000038216	p2268	overlapStart	0
2344	chr11	98409923	98414684	Erbb2	ENSMUSG00000062312	p2269	overlapStart	0
2345	chr11	98414960	98416257	Erbb2	ENSMUSG00000062312	p2270	inside	2490
2346	chr11	98445934	98448217	Grb7	ENSMUSG00000019312	p2271	overlapStart	0
2347	chr11	98458226	98460820	Grb7	ENSMUSG00000019312	p2272	downstream	2853
2349	chr11	98541886	98546236	Ikzf3	ENSMUSG00000018168	p2274	overlapStart	0
2350	chr11	98546486	98548302	Ikzf3	ENSMUSG00000018168	p2275	upstream	454
2351	chr11	98546486	98548302	Zpbp2	ENSMUSG00000017195	p2275	upstream	2794
2352	chr11	98548561	98549685	Ikzf3	ENSMUSG00000018168	p2276	upstream	2529
2353	chr11	98548561	98549685	Zpbp2	ENSMUSG00000017195	p2276	upstream	1411
2354	chr11	98598543	98598837	Lrrc3c	ENSMUSG00000086545	p2277	inside	252
2355	chr11	98599139	98599736	Lrrc3c	ENSMUSG00000086545	p2278	overlapEnd	150
2356	chr11	98600093	98600515	Lrrc3c	ENSMUSG00000086545	p2279	downstream	507
2357	chr11	98666783	98667080	Gsdma	ENSMUSG00000017204	p2280	inside	2432
2359	chr11	98837816	98838760	Rapgefl1	ENSMUSG00000038020	p2282	inside	1031
2360	chr11	98839015	98839197	Rapgefl1	ENSMUSG00000038020	p2283	inside	2230
2361	chr11	98928325	98929693	Rara	ENSMUSG00000037992	p2284	inside	507
2369	chr11	98981292	98984356	Gjd3	ENSMUSG00000047197	p2292	includeFeature	0
2370	chr11	99088420	99088635	Tns4	ENSMUSG00000017607	p2293	inside	671
2371	chr11	99089638	99090044	Tns4	ENSMUSG00000017607	p2294	upstream	331
2373	chr11	99390126	99390364	Krt10	ENSMUSG00000019761	p2296	upstream	761
2374	chr11	99993224	99993627	Krtap17-1	ENSMUSG00000078252	p2297	overlapEnd	10
2375	chr11	100144563	100146726	Krt19	ENSMUSG00000020911	p2298	inside	1939
2376	chr11	100352861	100353349	Hap1	ENSMUSG00000006930	p2299	inside	2779
2377	chr11	100353612	100357598	Hap1	ENSMUSG00000006930	p2300	overlapStart	0
2378	chr11	100357845	100359296	Hap1	ENSMUSG00000006930	p2301	upstream	1716
2386	chr11	100758642	100759420	Kcnh4	ENSMUSG00000035355	p2309	inside	522
2387	chr11	100760018	100760996	Kcnh4	ENSMUSG00000035355	p2310	upstream	75
2388	chr11	100761693	100761872	Hcrt	ENSMUSG00000045471	p2311	inside	624
2389	chr11	100761693	100761872	Kcnh4	ENSMUSG00000035355	p2311	upstream	1750
2390	chr11	100762230	100762495	Hcrt	ENSMUSG00000045471	p2312	inside	436
2391	chr11	100762230	100762495	Kcnh4	ENSMUSG00000035355	p2312	upstream	2287
2392	chr11	100969094	100970030	Cavin1	ENSMUSG00000004044	p2313	inside	857
2393	chr11	100970457	100972149	Cavin1	ENSMUSG00000004044	p2314	overlapStart	0
2394	chr11	101078425	101081442	Hsd17b1	ENSMUSG00000019301	p2315	overlapEnd	14
2395	chr11	101078425	101081442	Coasy	ENSMUSG00000001755	p2315	upstream	1122
2396	chr11	101157975	101158374	Tubg2	ENSMUSG00000045007	p2316	inside	2068
2397	chr11	101163164	101165163	Tubg2	ENSMUSG00000045007	p2317	downstream	1377
2398	chr11	101165449	101168091	Cntnap1	ENSMUSG00000017167	p2318	upstream	2431
2399	chr11	101168414	101170927	Cntnap1	ENSMUSG00000017167	p2319	overlapStart	0
2400	chr11	101171970	101172596	Plekhh3	ENSMUSG00000035172	p2320	upstream	618
2401	chr11	101172894	101173317	Plekhh3	ENSMUSG00000035172	p2321	upstream	1542
2402	chr11	101173894	101176050	Ccr10	ENSMUSG00000044052	p2322	overlapStart	0
2403	chr11	101173894	101176050	Plekhh3	ENSMUSG00000035172	p2322	upstream	2542
2404	chr11	101176301	101178047	Ccr10	ENSMUSG00000044052	p2323	upstream	857
2405	chr11	101178327	101178828	Ccr10	ENSMUSG00000044052	p2324	upstream	2883
2406	chr11	101229255	101230896	Ezh1	ENSMUSG00000006920	p2325	upstream	2791
2407	chr11	101246773	101247666	Vps25	ENSMUSG00000078656	p2326	inside	382
2408	chr11	101260877	101265607	Wnk4	ENSMUSG00000035112	p2327	inside	310
2410	chr11	101771976	101772157	Etv4	ENSMUSG00000017724	p2329	inside	2234
2411	chr11	101772398	101773668	Etv4	ENSMUSG00000017724	p2330	inside	2656
2414	chr11	101782277	101784400	Etv4	ENSMUSG00000017724	p2333	inside	971
2415	chr11	101785175	101785519	Etv4	ENSMUSG00000017724	p2334	overlapStart	0
2416	chr11	101785914	101787893	Etv4	ENSMUSG00000017724	p2335	upstream	542
2418	chr11	101877284	101877546	Meox1	ENSMUSG00000001493	p2337	overlapEnd	36
2424	chr11	101888811	101895581	Meox1	ENSMUSG00000001493	p2343	overlapStart	0
2426	chr11	101961223	101967177	Sost	ENSMUSG00000001494	p2345	includeFeature	0
2427	chr11	101967447	101967770	Sost	ENSMUSG00000001494	p2346	upstream	431
2428	chr11	102023835	102026060	Mpp3	ENSMUSG00000052373	p2347	inside	2401
2429	chr11	102026310	102026484	Mpp3	ENSMUSG00000052373	p2348	inside	1977
2430	chr11	102027459	102028104	Mpp3	ENSMUSG00000052373	p2349	inside	357
2434	chr11	102101559	102101869	Ppy	ENSMUSG00000017316	p2353	upstream	239
2435	chr11	102104281	102109389	Ppy	ENSMUSG00000017316	p2354	upstream	2961
2436	chr11	102104281	102109389	Pyy	ENSMUSG00000017311	p2354	includeFeature	0
2437	chr11	102143623	102148520	Nags	ENSMUSG00000048217	p2355	overlapStart	0
2438	chr11	102148856	102149359	Nags	ENSMUSG00000048217	p2356	inside	118
2444	chr11	102372698	102373210	Bloodlinc	ENSMUSG00000087330	p2362	downstream	2339
2445	chr11	102373594	102373873	Bloodlinc	ENSMUSG00000087330	p2363	downstream	1676
2446	chr11	102374949	102375489	Bloodlinc	ENSMUSG00000087330	p2364	downstream	60
2447	chr11	102375730	102376066	Bloodlinc	ENSMUSG00000087330	p2365	inside	181
2448	chr11	102376362	102376791	Bloodlinc	ENSMUSG00000087330	p2366	inside	229
2449	chr11	102391601	102391779	Rundc3a	ENSMUSG00000006575	p2367	upstream	1623
2450	chr11	102394986	102396086	Rundc3a	ENSMUSG00000006575	p2368	inside	1583
2452	chr11	102397111	102401193	Rundc3a	ENSMUSG00000006575	p2370	inside	1362
2453	chr11	102582331	102582775	Gm11627	ENSMUSG00000078640	p2371	upstream	2869
2454	chr11	102601568	102607726	Fzd2	ENSMUSG00000050288	p2372	overlapStart	0
2455	chr11	102664050	102665419	Meioc	ENSMUSG00000051455	p2373	inside	334
2456	chr11	102665926	102666421	Meioc	ENSMUSG00000051455	p2374	inside	2210
2457	chr11	102666711	102668365	Meioc	ENSMUSG00000051455	p2375	inside	2995
2458	chr11	102760657	102761243	Adam11	ENSMUSG00000020926	p2376	upstream	195
2459	chr11	102761838	102762461	Adam11	ENSMUSG00000020926	p2377	inside	399
2460	chr11	102815960	102819001	Gjc1	ENSMUSG00000034520	p2378	inside	699
2461	chr11	102819497	102821668	Gjc1	ENSMUSG00000034520	p2379	overlapStart	0
2462	chr11	102822051	102822392	Gjc1	ENSMUSG00000034520	p2380	upstream	2350
2464	chr11	102942964	102949869	C1ql1	ENSMUSG00000045532	p2382	overlapStart	0
2467	chr11	102962622	102964678	2410004I01Rik	ENSMUSG00000085338	p2385	overlapStart	0
2468	chr11	102964957	102966498	2410004I01Rik	ENSMUSG00000085338	p2386	upstream	569
2469	chr11	102966930	102967140	2410004I01Rik	ENSMUSG00000085338	p2387	upstream	2542
2474	chr11	103099438	103101263	Plcd3	ENSMUSG00000020937	p2392	inside	395
2475	chr11	103099438	103101263	Acbd4	ENSMUSG00000056938	p2392	upstream	418
2476	chr11	103101622	103102012	Plcd3	ENSMUSG00000020937	p2393	overlapStart	0
2477	chr11	103101622	103102012	Acbd4	ENSMUSG00000056938	p2393	overlapStart	0
2478	chr11	103637376	103638095	Lyzl6	ENSMUSG00000020945	p2394	inside	795
2479	chr11	103639431	103640133	Lyzl6	ENSMUSG00000020945	p2395	upstream	540
2480	chr11	103640474	103641479	Lyzl6	ENSMUSG00000020945	p2396	upstream	1583
2481	chr11	103647274	103649543	Rprml	ENSMUSG00000046215	p2397	upstream	26
2482	chr11	103649918	103655813	Rprml	ENSMUSG00000046215	p2398	overlapEnd	348
2485	chr11	103744770	103753218	Wnt9b	ENSMUSG00000018486	p2401	overlapStart	0
2486	chr11	103769801	103776955	Wnt3	ENSMUSG00000000125	p2402	overlapStart	0
2491	chr11	104129575	104132347	Crhr1	ENSMUSG00000018634	p2407	upstream	507
2492	chr11	104132712	104136945	Crhr1	ENSMUSG00000018634	p2408	overlapStart	0
2495	chr11	104231417	104236717	Mapt	ENSMUSG00000018411	p2411	inside	27
2499	chr11	105291602	105291990	Mrc2	ENSMUSG00000020695	p2415	upstream	652
2500	chr11	105457027	105457388	Marchf10	ENSMUSG00000078627	p2416	upstream	291
2504	chr11	105965977	105971238	Ace	ENSMUSG00000020681	p2420	overlapStart	0
2505	chr11	106009394	106011266	Kcnh6	ENSMUSG00000001901	p2421	inside	1270
2512	chr11	107024586	107024858	1810010H24Rik	ENSMUSG00000078607	p2428	upstream	822
2513	chr11	107025973	107026521	1810010H24Rik	ENSMUSG00000078607	p2429	inside	292
2517	chr11	107703031	107703232	Cacng1	ENSMUSG00000020722	p2433	overlapEnd	14
2518	chr11	107703638	107704008	Cacng1	ENSMUSG00000020722	p2434	inside	420
2519	chr11	107704894	107705274	Cacng1	ENSMUSG00000020722	p2435	inside	1676
2520	chr11	107705626	107705955	Cacng1	ENSMUSG00000020722	p2436	inside	2408
2524	chr11	107791968	107793983	Cacng4	ENSMUSG00000020723	p2440	inside	574
2525	chr11	107794225	107794499	Cacng4	ENSMUSG00000020723	p2441	inside	58
2526	chr11	107794946	107800895	Cacng4	ENSMUSG00000020723	p2442	upstream	388
2528	chr11	107913534	107916428	Cacng5	ENSMUSG00000040373	p2444	overlapStart	0
2531	chr11	108921512	108924427	Axin2	ENSMUSG00000000142	p2447	inside	1163
2533	chr11	109719541	109723236	Fam20a	ENSMUSG00000020614	p2449	overlapStart	0
2534	chr11	110335299	110335607	Abca5	ENSMUSG00000018800	p2450	inside	2109
2535	chr11	110335943	110337198	Abca5	ENSMUSG00000018800	p2451	inside	518
2537	chr11	112776424	112779007	BC006965	ENSMUSG00000041674	p2453	inside	2969
2538	chr11	112779249	112788886	BC006965	ENSMUSG00000041674	p2454	overlapStart	0
2539	chr11	112779249	112788886	Sox9	ENSMUSG00000000567	p2454	includeFeature	0
2540	chr11	112789190	112789530	Sox9	ENSMUSG00000000567	p2455	downstream	1430
2550	chr11	113199670	113200163	2610035D17Rik	ENSMUSG00000087259	p2465	inside	1675
2551	chr11	113200421	113201864	2610035D17Rik	ENSMUSG00000087259	p2466	overlapStart	0
2553	chr11	113618649	113620577	Sstr2	ENSMUSG00000047904	p2468	overlapStart	0
2554	chr11	113620880	113621613	Sstr2	ENSMUSG00000047904	p2469	inside	1538
2555	chr11	113709907	113710308	Cpsf4l	ENSMUSG00000018727	p2470	overlapStart	0
2562	chr11	114062989	114069955	Sdk2	ENSMUSG00000041592	p2477	overlapStart	0
2572	chr11	114766017	114766659	Kif19a	ENSMUSG00000010021	p2487	inside	629
2575	chr11	114789043	114789313	Btbd17	ENSMUSG00000000202	p2490	downstream	1904
2576	chr11	114789595	114789809	Btbd17	ENSMUSG00000000202	p2491	downstream	1408
2577	chr11	114790078	114794775	Btbd17	ENSMUSG00000000202	p2492	overlapEnd	1139
2578	chr11	114849537	114850358	Gprc5c	ENSMUSG00000051043	p2493	upstream	793
2579	chr11	114850660	114853852	Gprc5c	ENSMUSG00000051043	p2494	overlapStart	0
2580	chr11	114854126	114854407	Gprc5c	ENSMUSG00000051043	p2495	inside	2974
2582	chr11	115090890	115092150	Rab37	ENSMUSG00000020732	p2497	overlapStart	0
2583	chr11	115247331	115247540	Grin2c	ENSMUSG00000020734	p2498	downstream	1629
2584	chr11	115248002	115252658	Grin2c	ENSMUSG00000020734	p2499	overlapEnd	1167
2591	chr11	115264353	115265084	Grin2c	ENSMUSG00000020734	p2506	inside	2159
2592	chr11	115265618	115267809	Grin2c	ENSMUSG00000020734	p2507	overlapStart	0
2595	chr11	115318024	115325340	Ush1g	ENSMUSG00000045288	p2510	overlapStart	0
2596	chr11	115330268	115333204	Otop3	ENSMUSG00000018862	p2511	upstream	1526
2597	chr11	115333485	115335843	Otop3	ENSMUSG00000018862	p2512	overlapStart	0
2598	chr11	115336094	115336513	Otop3	ENSMUSG00000018862	p2513	inside	1363
2600	chr11	115343226	115344698	Otop3	ENSMUSG00000018862	p2515	inside	2229
2601	chr11	115345030	115346305	Otop3	ENSMUSG00000018862	p2516	inside	622
2602	chr11	115366104	115367055	Hid1	ENSMUSG00000034586	p2517	inside	701
2603	chr11	115368524	115368936	Hid1	ENSMUSG00000034586	p2518	upstream	767
2606	chr11	115382339	115383625	Cdr2l	ENSMUSG00000050910	p2521	inside	423
2608	chr11	115441676	115442591	Trim80	ENSMUSG00000070332	p2523	inside	1131
2609	chr11	115857653	115857912	Llgl2	ENSMUSG00000020782	p2524	downstream	1873
2610	chr11	115858223	115860035	Llgl2	ENSMUSG00000020782	p2525	downstream	2443
2612	chr11	115973984	115976944	Itgb4	ENSMUSG00000020758	p2527	overlapStart	0
2614	chr11	116222001	116222998	Cdk3	ENSMUSG00000092300	p2529	downstream	1714
2616	chr11	116237559	116238665	Evpl	ENSMUSG00000034282	p2531	overlapStart	0
2617	chr11	116280198	116285185	Galr2	ENSMUSG00000020793	p2532	includeFeature	0
2618	chr11	116333046	116333217	Foxj1	ENSMUSG00000034227	p2533	inside	2182
2619	chr11	116333486	116335135	Foxj1	ENSMUSG00000034227	p2534	inside	264
2620	chr11	116411521	116412136	Rnf157	ENSMUSG00000052949	p2535	inside	896
2621	chr11	116530013	116533904	Sphk1	ENSMUSG00000061878	p2536	overlapStart	0
2622	chr11	116653240	116653796	Prcd	ENSMUSG00000075410	p2537	overlapStart	0
2623	chr11	116654301	116654771	Cygb	ENSMUSG00000020810	p2538	overlapStart	0
2624	chr11	116693390	116695793	St6galnac2	ENSMUSG00000057286	p2539	overlapStart	0
2626	chr11	116915924	116919100	Mgat5b	ENSMUSG00000043857	p2541	overlapStart	0
2627	chr11	116919522	116921534	Mgat5b	ENSMUSG00000043857	p2542	inside	659
2628	chr11	116921792	116922834	Mgat5b	ENSMUSG00000043857	p2543	inside	2929
2640	chr11	117198730	117199627	Septin9	ENSMUSG00000059248	p2555	upstream	33
2641	chr11	117199919	117200144	Septin9	ENSMUSG00000059248	p2556	inside	258
2642	chr11	117200505	117200676	Septin9	ENSMUSG00000059248	p2557	inside	844
2652	chr11	117413697	117416660	Gm11729	ENSMUSG00000086588	p2567	includeFeature	0
2660	chr11	117616211	117616736	2900041M22Rik	NA	p2575	downstream	2354
2663	chr11	117652263	117653376	Tnrc6c	ENSMUSG00000025571	p2578	upstream	912
2664	chr11	117859410	117862382	Tmem235	ENSMUSG00000070330	p2579	overlapStart	0
2666	chr11	117967200	117968755	Socs3	ENSMUSG00000053113	p2581	inside	431
2667	chr11	118353695	118354370	Timp2	ENSMUSG00000017466	p2582	inside	1370
2682	chr11	118906356	118909317	Rbfox3	ENSMUSG00000025576	p2597	inside	2280
2683	chr11	118909710	118911571	Rbfox3	ENSMUSG00000025576	p2598	inside	26
2684	chr11	118912791	118913082	Rbfox3	ENSMUSG00000025576	p2599	upstream	1193
2688	chr11	118994374	118995126	Enpp7	ENSMUSG00000046697	p2603	downstream	1153
2691	chr11	119020333	119022807	Cbx2	ENSMUSG00000025577	p2606	upstream	154
2692	chr11	119034268	119038683	Cbx8	ENSMUSG00000025578	p2607	overlapEnd	2037
2693	chr11	119041680	119056376	Cbx8	ENSMUSG00000025578	p2608	upstream	710
2698	chr11	119087239	119088623	Cbx4	ENSMUSG00000039989	p2613	upstream	1017
2699	chr11	119088870	119090688	Cbx4	ENSMUSG00000039989	p2614	upstream	2648
2707	chr11	119309996	119311130	Card14	ENSMUSG00000013483	p2622	inside	2228
2710	chr11	119394611	119395403	Rnf213	ENSMUSG00000070327	p2625	inside	1511
2711	chr11	119513465	119514876	Endov	ENSMUSG00000039850	p2626	downstream	2028
2713	chr11	119538955	119539203	Nptx1	ENSMUSG00000025582	p2628	inside	236
2714	chr11	119540742	119541357	Nptx1	ENSMUSG00000025582	p2629	inside	2023
2717	chr11	119543386	119547227	Nptx1	ENSMUSG00000025582	p2632	inside	526
2718	chr11	119543386	119547227	Gm11762	ENSMUSG00000087675	p2632	upstream	1402
2719	chr11	119547569	119551170	Nptx1	ENSMUSG00000025582	p2633	overlapStart	0
2720	chr11	119547569	119551170	Gm11762	ENSMUSG00000087675	p2633	overlapStart	0
2726	chr11	119563524	119566186	Gm11762	ENSMUSG00000087675	p2639	inside	2860
2733	chr11	120046291	120047113	Aatk	ENSMUSG00000025375	p2646	inside	54
2734	chr11	120047580	120048933	Aatk	ENSMUSG00000025375	p2647	upstream	412
2735	chr11	120528623	120530366	Gcgr	ENSMUSG00000025127	p2648	upstream	332
2736	chr11	120530635	120534206	Gcgr	ENSMUSG00000025127	p2649	overlapStart	0
2737	chr11	120656997	120663668	Notum	ENSMUSG00000042988	p2650	overlapStart	0
2743	chr11	121156594	121158644	Uts2r	ENSMUSG00000039321	p2656	upstream	1626
2744	chr11	121703163	121703904	Metrnl	ENSMUSG00000039208	p2657	inside	1619
2745	chr11	121704184	121705520	Metrnl	ENSMUSG00000039208	p2658	inside	2640
2746	chr11	121829761	121831368	Ptchd3	ENSMUSG00000039198	p2659	overlapStart	0
2747	chr12	3953935	3954162	Pomc	ENSMUSG00000020660	p2660	upstream	788
2748	chr12	3954497	3955371	Pomc	ENSMUSG00000020660	p2661	overlapStart	0
2751	chr12	4035241	4036818	Efr3b	ENSMUSG00000020658	p2664	inside	2097
2752	chr12	4037088	4040439	Efr3b	ENSMUSG00000020658	p2665	overlapStart	0
2753	chr12	4040692	4041346	Efr3b	ENSMUSG00000020658	p2666	upstream	1776
2754	chr12	4133101	4133386	Adcy3	ENSMUSG00000020654	p2667	overlapStart	0
2755	chr12	4133904	4134156	Adcy3	ENSMUSG00000020654	p2668	inside	801
2756	chr12	4472461	4476477	Ncoa1	ENSMUSG00000020647	p2669	inside	705
2764	chr12	5371195	5375358	Klhl29	ENSMUSG00000020627	p2677	inside	324
2765	chr12	5371195	5375358	2810032G03Rik	ENSMUSG00000037735	p2677	upstream	511
2766	chr12	5376062	5378676	2810032G03Rik	ENSMUSG00000037735	p2678	inside	192
2767	chr12	5376062	5378676	Klhl29	ENSMUSG00000020627	p2678	upstream	379
2768	chr12	8295692	8298407	Gdf7	ENSMUSG00000037660	p2679	overlapEnd	489
2769	chr12	8298886	8305911	Gdf7	ENSMUSG00000037660	p2680	overlapStart	0
2770	chr12	8309935	8310626	Hs1bp3	ENSMUSG00000020605	p2681	upstream	2805
2773	chr12	8947759	8949698	Matn3	ENSMUSG00000020583	p2684	overlapStart	0
2774	chr12	8949944	8950360	Matn3	ENSMUSG00000020583	p2685	inside	2015
2779	chr12	8970583	8971307	Wdr35	ENSMUSG00000066643	p2690	upstream	2584
2780	chr12	8971607	8975105	Wdr35	ENSMUSG00000066643	p2691	overlapStart	0
2781	chr12	9570758	9583984	1700022H16Rik	ENSMUSG00000099360	p2692	upstream	172
2782	chr12	11147458	11152569	Kcns3	ENSMUSG00000043673	p2693	overlapStart	0
2783	chr12	11435062	11437899	Vsnl1	ENSMUSG00000054459	p2694	overlapStart	0
2784	chr12	11435062	11437899	4930511A02Rik	ENSMUSG00000097841	p2694	upstream	327
2785	chr12	11438153	11439397	4930511A02Rik	ENSMUSG00000097841	p2695	overlapStart	0
2786	chr12	11438153	11439397	Vsnl1	ENSMUSG00000054459	p2695	upstream	1539
2788	chr12	14147730	14150417	Lratd1	ENSMUSG00000020607	p2697	inside	900
2789	chr12	14150760	14153465	Lratd1	ENSMUSG00000020607	p2698	overlapStart	0
2800	chr12	15813318	15814636	Trib2	ENSMUSG00000020601	p2709	inside	2286
2801	chr12	15815290	15815697	Trib2	ENSMUSG00000020601	p2710	inside	1225
2802	chr12	16653457	16653787	Ntsr2	ENSMUSG00000020591	p2711	inside	75
2803	chr12	16654094	16655533	Ntsr2	ENSMUSG00000020591	p2712	inside	712
2804	chr12	16799319	16800644	Greb1	ENSMUSG00000036523	p2713	inside	242
2805	chr12	16801009	16801282	Greb1	ENSMUSG00000036523	p2714	upstream	122
2811	chr12	17174238	17174634	Kcnf1	ENSMUSG00000051726	p2720	inside	2138
2812	chr12	17175022	17178181	Kcnf1	ENSMUSG00000051726	p2721	overlapStart	0
2814	chr12	17326157	17326603	Atp6v1c2	ENSMUSG00000020566	p2723	inside	2756
2818	chr12	24572825	24573550	Grhl1	ENSMUSG00000020656	p2727	inside	542
2819	chr12	24678495	24680889	Cys1	ENSMUSG00000062563	p2728	inside	924
2820	chr12	24681140	24683403	Cys1	ENSMUSG00000062563	p2729	overlapStart	0
2823	chr12	24832574	24832900	Mboat2	ENSMUSG00000020646	p2732	inside	1695
2824	chr12	25092525	25092808	Id2	ENSMUSG00000020644	p2733	downstream	991
2825	chr12	25093074	25095683	Id2	ENSMUSG00000020644	p2734	overlapEnd	725
2826	chr12	25096020	25098498	Id2	ENSMUSG00000020644	p2735	overlapStart	0
2827	chr12	25099399	25101817	Id2	ENSMUSG00000020644	p2736	upstream	2258
2828	chr12	25125440	25126212	Gm17746	NA	p2737	upstream	2961
2829	chr12	26413526	26414718	Mir6538	ENSMUSG00000098771	p2738	downstream	183
2830	chr12	27336871	27338782	Sox11	ENSMUSG00000063632	p2739	inside	2607
2831	chr12	27339188	27341573	Sox11	ENSMUSG00000063632	p2740	inside	1001
2832	chr12	27341934	27342252	Sox11	ENSMUSG00000063632	p2741	inside	322
2833	chr12	27342746	27343003	Sox11	ENSMUSG00000063632	p2742	upstream	171
2834	chr12	27343362	27344577	Sox11	ENSMUSG00000063632	p2743	upstream	787
2835	chr12	27344939	27345481	Sox11	ENSMUSG00000063632	p2744	upstream	2364
2837	chr12	29526574	29527387	Myt1l	ENSMUSG00000061911	p2746	upstream	996
2838	chr12	29527644	29529144	Myt1l	ENSMUSG00000061911	p2747	overlapStart	0
2840	chr12	29935768	29937167	Pxdn	ENSMUSG00000020674	p2749	upstream	440
2841	chr12	29937713	29939652	Pxdn	ENSMUSG00000020674	p2750	inside	105
2842	chr12	30371301	30371552	Sntg2	ENSMUSG00000020672	p2751	inside	1823
2843	chr12	30880828	30887001	Alkal2	ENSMUSG00000054204	p2752	overlapStart	0
2844	chr12	31074163	31075351	Fam110c	ENSMUSG00000036136	p2753	inside	302
2845	chr12	31075769	31076431	Fam110c	ENSMUSG00000036136	p2754	inside	1908
2846	chr12	31262969	31263341	Lamb1	ENSMUSG00000002900	p2755	upstream	1892
2847	chr12	31263654	31264810	Lamb1	ENSMUSG00000002900	p2756	upstream	423
2848	chr12	31265049	31265504	Lamb1	ENSMUSG00000002900	p2757	overlapStart	0
2849	chr12	31265766	31268173	Lamb1	ENSMUSG00000002900	p2758	inside	532
2850	chr12	31556196	31562038	Slc26a4	ENSMUSG00000020651	p2759	overlapStart	0
2851	chr12	33145001	33147025	F730043M19Rik	ENSMUSG00000052125	p2760	inside	572
2852	chr12	33145001	33147025	Atxn7l1	ENSMUSG00000020564	p2760	upstream	667
2853	chr12	33926797	33926970	Ferd3l	ENSMUSG00000046518	p2761	upstream	1454
2854	chr12	33927708	33931605	Ferd3l	ENSMUSG00000046518	p2762	includeFeature	0
2856	chr12	33954796	33957743	Twist1	ENSMUSG00000035799	p2764	overlapStart	0
2857	chr12	33958845	33960410	Twist1	ENSMUSG00000035799	p2765	overlapEnd	581
2858	chr12	33960680	33971075	Twist1	ENSMUSG00000035799	p2766	downstream	851
2861	chr12	37105538	37106020	Meox2	ENSMUSG00000036144	p2769	upstream	2519
2862	chr12	37106325	37109773	Meox2	ENSMUSG00000036144	p2770	overlapStart	0
2863	chr12	37110113	37111235	Meox2	ENSMUSG00000036144	p2771	inside	1573
2866	chr12	40131549	40133907	Scin	ENSMUSG00000002565	p2774	inside	321
2867	chr12	40134147	40134734	Scin	ENSMUSG00000002565	p2775	overlapStart	0
2868	chr12	40446803	40449515	Dock4	ENSMUSG00000035954	p2776	inside	851
2869	chr12	40446803	40449515	Zfp277	ENSMUSG00000055917	p2776	upstream	900
2877	chr12	44330228	44330625	Nrcam	ENSMUSG00000020598	p2784	inside	1343
2878	chr12	45071623	45074114	Stxbp6	ENSMUSG00000046314	p2785	inside	595
2879	chr12	45074487	45075321	Stxbp6	ENSMUSG00000046314	p2786	overlapStart	0
2885	chr12	46816920	46817648	Nova1	ENSMUSG00000021047	p2792	inside	1281
2887	chr12	49377540	49383847	Foxg1	ENSMUSG00000020950	p2794	overlapStart	0
2888	chr12	49377540	49383847	3110039M20Rik	ENSMUSG00000104861	p2794	upstream	1326
2889	chr12	49384901	49385434	3110039M20Rik	ENSMUSG00000104861	p2795	overlapStart	0
2890	chr12	49385744	49395800	3110039M20Rik	ENSMUSG00000104861	p2796	inside	570
2892	chr12	49400717	49404484	3110039M20Rik	ENSMUSG00000104861	p2798	inside	2876
2894	chr12	50647700	50648283	Prkd1	ENSMUSG00000002688	p2800	inside	815
2895	chr12	51590593	51596765	Coch	ENSMUSG00000020953	p2801	overlapStart	0
2897	chr12	53243727	53252060	Npas3	ENSMUSG00000021010	p2803	overlapStart	0
2904	chr12	55597184	55599437	Insm2	ENSMUSG00000045440	p2810	overlapStart	0
2905	chr12	55599774	55600094	Insm2	ENSMUSG00000045440	p2811	inside	347
2906	chr12	55601065	55601560	Insm2	ENSMUSG00000045440	p2812	inside	526
2912	chr12	56525585	56535849	Sfta3-ps	ENSMUSG00000112343	p2818	overlapStart	0
2913	chr12	56536186	56541525	Nkx2-1	ENSMUSG00000001496	p2819	overlapStart	0
2917	chr12	56607347	56616862	Nkx2-9	ENSMUSG00000058669	p2823	includeFeature	0
2922	chr12	56679635	56704062	Pax9	ENSMUSG00000001497	p2828	overlapStart	0
2925	chr12	57196150	57198087	Slc25a21	ENSMUSG00000035472	p2831	overlapStart	0
2927	chr12	57530378	57545628	Foxa1	ENSMUSG00000035451	p2833	overlapEnd	493
2928	chr12	57546176	57551860	Foxa1	ENSMUSG00000035451	p2834	upstream	54
2933	chr12	58210758	58212176	Sstr1	ENSMUSG00000035431	p2839	overlapStart	0
2934	chr12	58212833	58214412	Sstr1	ENSMUSG00000035431	p2840	inside	32
2935	chr12	61519872	61521270	Gm20063	ENSMUSG00000113429	p2841	inside	550
2936	chr12	61519872	61521270	Lrfn5	ENSMUSG00000035653	p2841	upstream	1879
2937	chr12	61521550	61522522	Gm20063	ENSMUSG00000113429	p2842	overlapStart	0
2938	chr12	61521550	61522522	Lrfn5	ENSMUSG00000035653	p2842	upstream	627
2939	chr12	61523289	61526748	Lrfn5	ENSMUSG00000035653	p2843	inside	139
2940	chr12	61523289	61526748	Gm20063	ENSMUSG00000113429	p2843	upstream	1468
2941	chr12	67219255	67224493	Mdga2	ENSMUSG00000034912	p2844	overlapStart	0
2942	chr12	67224773	67225409	Mdga2	ENSMUSG00000034912	p2845	upstream	2223
2943	chr12	69790551	69790769	4930512B01Rik	NA	p2846	inside	216
2944	chr12	70344235	70346366	Trim9	ENSMUSG00000021071	p2847	inside	1248
2945	chr12	70347147	70347340	Trim9	ENSMUSG00000021071	p2848	inside	274
2946	chr12	71307411	71307582	Dact1	ENSMUSG00000044548	p2849	upstream	2301
2947	chr12	71308258	71309619	Dact1	ENSMUSG00000044548	p2850	upstream	264
2948	chr12	71310156	71311905	Dact1	ENSMUSG00000044548	p2851	inside	272
2950	chr12	72069030	72069596	Gpr135	ENSMUSG00000043398	p2853	inside	1054
2951	chr12	72070250	72070421	Gpr135	ENSMUSG00000043398	p2854	inside	704
2954	chr12	72407666	72408116	Rtn1	ENSMUSG00000021087	p2857	inside	938
2955	chr12	72408473	72408984	Rtn1	ENSMUSG00000021087	p2858	inside	70
2960	chr12	72935534	72938224	Six6	ENSMUSG00000021099	p2863	upstream	1667
2961	chr12	72938502	72949754	Six6	ENSMUSG00000021099	p2864	includeFeature	0
2962	chr12	72938502	72949754	4930447C04Rik	ENSMUSG00000021098	p2864	overlapStart	0
2964	chr12	73032453	73043452	Six1	ENSMUSG00000051367	p2866	overlapEnd	1625
2965	chr12	73043789	73047674	Six1	ENSMUSG00000051367	p2867	inside	1962
2966	chr12	73047940	73052557	Six1	ENSMUSG00000051367	p2868	inside	1330
2967	chr12	73053363	73056570	Six1	ENSMUSG00000051367	p2869	overlapStart	0
2968	chr12	73110067	73111888	Six4	ENSMUSG00000034460	p2870	inside	1568
2969	chr12	73112301	73112482	Six4	ENSMUSG00000034460	p2871	inside	974
2970	chr12	73113390	73114597	Six4	ENSMUSG00000034460	p2872	overlapStart	0
2971	chr12	73543396	73545715	Tmem30b	ENSMUSG00000034435	p2873	overlapEnd	6
2972	chr12	73543396	73545715	2210039B01Rik	ENSMUSG00000113800	p2873	upstream	2762
2973	chr12	73585822	73586797	Prkch	ENSMUSG00000021108	p2874	inside	1026
2974	chr12	73995880	74000159	Syt16	ENSMUSG00000044912	p2875	overlapStart	0
2975	chr12	74283343	74284106	1700086L19Rik	ENSMUSG00000071265	p2876	upstream	135
2976	chr12	74284416	74286571	1700086L19Rik	ENSMUSG00000071265	p2877	inside	174
2977	chr12	75174007	75179281	Kcnh5	ENSMUSG00000034402	p2878	overlapStart	0
2979	chr12	75815357	75815737	Syne2	ENSMUSG00000063450	p2880	upstream	2396
2980	chr12	75816052	75816420	Syne2	ENSMUSG00000063450	p2881	upstream	1713
2981	chr12	75816972	75817689	Syne2	ENSMUSG00000063450	p2882	upstream	444
2982	chr12	75818951	75820112	Syne2	ENSMUSG00000063450	p2883	inside	817
2983	chr12	75820439	75820709	Syne2	ENSMUSG00000063450	p2884	inside	2305
2990	chr12	76175078	76177492	Esr2	ENSMUSG00000021055	p2891	overlapStart	0
2991	chr12	76405349	76407562	Hspa2	ENSMUSG00000059970	p2892	overlapEnd	624
2992	chr12	76417816	76418238	Ppp1r36	ENSMUSG00000052221	p2893	inside	278
2994	chr12	76530712	76532885	Plekhg3	ENSMUSG00000052609	p2895	overlapStart	0
2995	chr12	76707936	76709668	Sptb	ENSMUSG00000021061	p2896	inside	879
2996	chr12	76710397	76713887	Sptb	ENSMUSG00000021061	p2897	overlapStart	0
2997	chr12	76820638	76822304	Rab15	ENSMUSG00000021062	p2898	inside	604
2998	chr12	76822815	76823665	Rab15	ENSMUSG00000021062	p2899	overlapStart	0
3000	chr12	79029628	79030544	Plekhh1	ENSMUSG00000060716	p2901	inside	465
3001	chr12	79130651	79132910	Arg2	ENSMUSG00000021125	p2902	overlapStart	0
3002	chr12	80515221	80524978	Galnt16	ENSMUSG00000021130	p2903	overlapStart	0
3004	chr12	80690848	80694121	Plekhd1os	ENSMUSG00000044062	p2905	overlapStart	0
3005	chr12	80690848	80694121	Plekhd1	ENSMUSG00000066438	p2905	overlapStart	0
3006	chr12	80694847	80695805	Plekhd1	ENSMUSG00000066438	p2906	inside	2256
3007	chr12	80694847	80695805	Plekhd1os	ENSMUSG00000044062	p2906	upstream	2380
3010	chr12	80749626	80751183	Ccdc177	ENSMUSG00000062961	p2909	downstream	2860
3011	chr12	80752241	80752412	Ccdc177	ENSMUSG00000062961	p2910	downstream	1631
3012	chr12	80752956	80753244	Ccdc177	ENSMUSG00000062961	p2911	downstream	799
3013	chr12	80753771	80758183	Ccdc177	ENSMUSG00000062961	p2912	overlapEnd	272
3014	chr12	80758465	80760979	Ccdc177	ENSMUSG00000062961	p2913	overlapStart	0
3015	chr12	80761477	80761928	Ccdc177	ENSMUSG00000062961	p2914	upstream	789
3016	chr12	80923973	80924226	1700052I22Rik	ENSMUSG00000101912	p2915	inside	223
3019	chr12	81025795	81026495	Smoc1	ENSMUSG00000021136	p2918	upstream	312
3020	chr12	81027310	81027962	Smoc1	ENSMUSG00000021136	p2919	inside	502
3021	chr12	81028217	81029700	Smoc1	ENSMUSG00000021136	p2920	inside	1409
3023	chr12	81330944	81335387	Slc8a3	ENSMUSG00000079055	p2922	overlapStart	0
3024	chr12	81335696	81336352	Slc8a3	ENSMUSG00000079055	p2923	upstream	2515
3027	chr12	81628699	81630883	Ttc9	ENSMUSG00000042734	p2926	upstream	365
3028	chr12	81631164	81633484	Ttc9	ENSMUSG00000042734	p2927	overlapStart	0
3029	chr12	81777127	81780456	Map3k9	ENSMUSG00000042724	p2928	inside	719
3030	chr12	81783432	81783981	Map3k9	ENSMUSG00000042724	p2929	upstream	2256
3045	chr12	83483925	83485934	Dpf3	ENSMUSG00000021221	p2944	inside	1782
3046	chr12	83488724	83489013	Dpf3	ENSMUSG00000021221	p2945	upstream	1007
3047	chr12	83760641	83765456	Papln	ENSMUSG00000021223	p2946	overlapStart	0
3048	chr12	83765938	83767339	Papln	ENSMUSG00000021223	p2947	inside	2304
3052	chr12	84010713	84011103	Acot1	ENSMUSG00000072949	p2951	inside	1223
3055	chr12	84067392	84070302	Acot5	ENSMUSG00000042540	p2954	overlapStart	0
3056	chr12	84070569	84071799	Acot5	ENSMUSG00000042540	p2955	inside	1244
3057	chr12	84567872	84573149	Vsx2	ENSMUSG00000021239	p2956	overlapStart	0
3061	chr12	84640821	84644291	Vrtn	ENSMUSG00000071235	p2960	overlapStart	0
3062	chr12	84696827	84698498	Syndig1l	ENSMUSG00000071234	p2961	inside	333
3063	chr12	84699291	84700406	Syndig1l	ENSMUSG00000071234	p2962	upstream	459
3064	chr12	84874010	84876382	D030025P21Rik	ENSMUSG00000092130	p2963	overlapStart	0
3065	chr12	84877089	84877447	Ltbp2	ENSMUSG00000002020	p2964	upstream	556
3066	chr12	85150300	85150675	Rps6kl1	ENSMUSG00000019235	p2965	inside	589
3067	chr12	85151021	85151437	Rps6kl1	ENSMUSG00000019235	p2966	overlapStart	0
3068	chr12	85180645	85183194	Pgf	ENSMUSG00000004791	p2967	upstream	2854
3069	chr12	85287982	85288165	Acyp1	ENSMUSG00000008822	p2968	inside	273
3070	chr12	85287982	85288165	Zc2hc1c	ENSMUSG00000045064	p2968	upstream	425
3071	chr12	85288692	85290075	Zc2hc1c	ENSMUSG00000045064	p2969	inside	101
3072	chr12	85288692	85290075	Acyp1	ENSMUSG00000008822	p2969	upstream	253
3073	chr12	85471818	85472696	Fos	ENSMUSG00000021250	p2970	upstream	1193
3074	chr12	85475342	85475720	Fos	ENSMUSG00000021250	p2971	inside	1452
3075	chr12	85479599	85479921	Fos	ENSMUSG00000021250	p2972	downstream	2326
3077	chr12	86076467	86076980	Tgfb3	ENSMUSG00000021253	p2974	inside	2061
3078	chr12	86077266	86078405	Tgfb3	ENSMUSG00000021253	p2975	inside	636
3083	chr12	86361064	86361589	Esrrb	ENSMUSG00000021255	p2980	overlapStart	0
3084	chr12	86363951	86364566	Esrrb	ENSMUSG00000021255	p2981	inside	2834
3089	chr12	86518399	86518634	Esrrb	ENSMUSG00000021255	p2986	inside	2994
3090	chr12	86878942	86879244	Irf2bpl	ENSMUSG00000034168	p2987	downstream	1457
3091	chr12	86880673	86880869	Irf2bpl	ENSMUSG00000034168	p2988	overlapEnd	28
3092	chr12	86881220	86883951	Irf2bpl	ENSMUSG00000034168	p2989	inside	519
3093	chr12	86977292	86979156	Zdhhc22	ENSMUSG00000048483	p2990	downstream	1607
3094	chr12	86981076	86984481	Zdhhc22	ENSMUSG00000048483	p2991	inside	313
3095	chr12	86985340	86988149	Zdhhc22	ENSMUSG00000048483	p2992	inside	2281
3096	chr12	86988454	86992746	Zdhhc22	ENSMUSG00000048483	p2993	overlapStart	0
3101	chr12	87100458	87103743	Ngb	ENSMUSG00000021032	p2998	overlapStart	0
3102	chr12	87298531	87299681	Ism2	ENSMUSG00000050671	p2999	inside	24
3103	chr12	87300219	87300887	Ism2	ENSMUSG00000050671	p3000	upstream	513
3109	chr12	95690892	95696062	Flrt2	ENSMUSG00000047414	p3006	overlapStart	0
3112	chr12	98572403	98579195	Kcnk10	ENSMUSG00000033854	p3009	overlapStart	0
3113	chr12	98736511	98737360	Ptpn21	ENSMUSG00000021009	p3010	inside	45
3114	chr12	98737886	98738384	Ptpn21	ENSMUSG00000021009	p3011	upstream	480
3115	chr12	98738627	98739143	Ptpn21	ENSMUSG00000021009	p3012	upstream	1221
3116	chr12	98739615	98740084	Ptpn21	ENSMUSG00000021009	p3013	upstream	2209
3117	chr12	98899745	98900553	Eml5	ENSMUSG00000051166	p3014	inside	931
3120	chr12	99962351	99962637	Kcnk13	ENSMUSG00000045404	p3017	upstream	1861
3121	chr12	99963252	99964021	Kcnk13	ENSMUSG00000045404	p3018	upstream	477
3122	chr12	99964324	99967108	Kcnk13	ENSMUSG00000045404	p3019	overlapStart	0
3123	chr12	99967404	99967996	Kcnk13	ENSMUSG00000045404	p3020	inside	2905
3129	chr12	100907067	100908443	Gpr68	ENSMUSG00000047415	p3026	overlapStart	0
3130	chr12	101715828	101718093	Tc2n	ENSMUSG00000021187	p3027	inside	430
3131	chr12	101817070	101820367	Fbln5	ENSMUSG00000021186	p3028	overlapStart	0
3132	chr12	102126079	102133213	Slc24a4	ENSMUSG00000041771	p3029	overlapStart	0
3134	chr12	102553424	102555177	Chga	ENSMUSG00000021194	p3031	overlapStart	0
3135	chr12	102556172	102556385	Chga	ENSMUSG00000021194	p3032	inside	1203
3136	chr12	102947813	102948682	Unc79	ENSMUSG00000021198	p3033	upstream	176
3137	chr12	103239146	103245447	Prima1	ENSMUSG00000041669	p3034	overlapStart	0
3138	chr12	103313494	103316607	Gm29508	ENSMUSG00000100789	p3035	overlapStart	0
3139	chr12	103532767	103534934	Ppp4r4	ENSMUSG00000021209	p3036	inside	484
3140	chr12	104468543	104475814	Gsc	ENSMUSG00000021095	p3037	includeFeature	0
3141	chr12	104476107	104480628	Gsc	ENSMUSG00000021095	p3038	upstream	2776
3152	chr12	105334904	105339728	Tunar	ENSMUSG00000097929	p3049	overlapStart	0
3153	chr12	105454887	105455270	D430019H16Rik	ENSMUSG00000094910	p3050	inside	1031
3154	chr12	105561116	105564287	Bdkrb2	ENSMUSG00000021070	p3051	overlapStart	0
3188	chr12	107998936	108002736	Bcl11b	ENSMUSG00000048251	p3085	inside	866
3189	chr12	108003189	108003661	Bcl11b	ENSMUSG00000048251	p3086	overlapStart	0
3190	chr12	108004052	108007278	Bcl11b	ENSMUSG00000048251	p3087	upstream	449
3192	chr12	108273258	108274149	Ccdc85c	ENSMUSG00000084883	p3089	inside	1276
3193	chr12	108276314	108278242	Ccdc85c	ENSMUSG00000084883	p3090	upstream	888
3194	chr12	108303424	108307684	Hhipl1	ENSMUSG00000021260	p3091	overlapStart	0
3197	chr12	108331262	108331623	Cyp46a1	ENSMUSG00000021259	p3094	upstream	2757
3198	chr12	108334882	108337965	Cyp46a1	ENSMUSG00000021259	p3095	inside	501
3244	chr12	108553308	108553486	Evl	ENSMUSG00000021262	p3141	upstream	1233
3245	chr12	108700686	108701058	Degs2	ENSMUSG00000021263	p3142	inside	1257
3246	chr12	108701446	108704474	Degs2	ENSMUSG00000021263	p3143	overlapStart	0
3247	chr12	109032075	109034108	Begain	ENSMUSG00000040867	p3144	overlapEnd	112
3248	chr12	109034416	109034955	Begain	ENSMUSG00000040867	p3145	inside	2229
3253	chr12	109450379	109450805	Dlk1	ENSMUSG00000040856	p3150	upstream	2017
3254	chr12	109451472	109451861	Dlk1	ENSMUSG00000040856	p3151	upstream	961
3255	chr12	109452121	109455282	Dlk1	ENSMUSG00000040856	p3152	overlapStart	0
3256	chr12	109455529	109456291	Dlk1	ENSMUSG00000040856	p3153	inside	2706
3259	chr12	109459994	109460981	Dlk1	ENSMUSG00000040856	p3156	inside	2355
3260	chr12	109461728	109461991	Dlk1	ENSMUSG00000040856	p3157	inside	1345
3262	chr12	109539915	109541542	Meg3	ENSMUSG00000021268	p3159	overlapStart	0
3263	chr12	109612284	109612526	Mir1188	ENSMUSG00000080406	p3160	downstream	343
3264	chr12	109613185	109613596	Mir1188	ENSMUSG00000080406	p3161	downstream	1244
3265	chr12	109613840	109614644	Mir1188	ENSMUSG00000080406	p3162	downstream	1899
3267	chr12	110274777	110275093	Mir1247	ENSMUSG00000080356	p3164	downstream	2955
3268	chr12	110275585	110278008	Mir1247	ENSMUSG00000080356	p3165	downstream	40
3269	chr12	110275585	110278008	Dio3	ENSMUSG00000075707	p3165	upstream	1059
3270	chr12	110278860	110279998	Dio3	ENSMUSG00000075707	p3166	overlapStart	0
3271	chr12	110278860	110279998	Dio3os	ENSMUSG00000113581	p3166	upstream	687
3272	chr12	110280296	110282673	Dio3	ENSMUSG00000075707	p3167	overlapEnd	801
3273	chr12	110280296	110282673	Dio3os	ENSMUSG00000113581	p3167	upstream	2123
3274	chr12	110282996	110285059	Dio3	ENSMUSG00000075707	p3168	downstream	1899
3278	chr12	111270260	111274539	Amn	ENSMUSG00000021278	p3172	overlapStart	0
3279	chr12	111274820	111277615	Amn	ENSMUSG00000021278	p3173	overlapEnd	1189
3280	chr12	111378692	111379861	Cdc42bpb	ENSMUSG00000021279	p3174	upstream	973
3281	chr12	111406343	111406877	Lbhd2	ENSMUSG00000087075	p3175	overlapStart	0
3282	chr12	111407144	111408513	Lbhd2	ENSMUSG00000087075	p3176	inside	335
3284	chr12	111428902	111429531	Exoc3l4	ENSMUSG00000021280	p3178	inside	2147
3285	chr12	111444424	111444749	Tnfaip2	ENSMUSG00000021281	p3179	inside	1955
3286	chr12	111445084	111446290	Tnfaip2	ENSMUSG00000021281	p3180	inside	2615
3288	chr12	111483578	111488617	Gm266	ENSMUSG00000010529	p3182	includeFeature	0
3290	chr12	111670711	111673420	Ckb	ENSMUSG00000001270	p3184	overlapStart	0
3291	chr12	111673703	111674081	Ckb	ENSMUSG00000001270	p3185	upstream	1364
3292	chr12	112106447	112107451	Aspg	ENSMUSG00000037686	p3186	overlapStart	0
3293	chr12	112106447	112107451	Mir3073a	ENSMUSG00000093090	p3186	upstream	1786
3294	chr12	112131159	112132289	Mir203	ENSMUSG00000065574	p3187	downstream	204
3295	chr12	112132530	112133415	Mir203	ENSMUSG00000065574	p3188	downstream	1575
3296	chr12	112133798	112133969	Mir203	ENSMUSG00000065574	p3189	downstream	2843
3300	chr12	112142502	112145267	Kif26a	ENSMUSG00000021294	p3193	upstream	940
3304	chr12	112677963	112678458	Zbtb42	ENSMUSG00000037638	p3197	upstream	369
3305	chr12	112679336	112681167	Zbtb42	ENSMUSG00000037638	p3198	inside	508
3309	chr12	112719999	112720178	Cep170b	ENSMUSG00000072825	p3202	upstream	276
3310	chr12	112720655	112722088	Cep170b	ENSMUSG00000072825	p3203	inside	200
3311	chr12	112722434	112723699	Cep170b	ENSMUSG00000072825	p3204	inside	1979
3315	chr12	112927652	112928198	Jag2	ENSMUSG00000002799	p3208	inside	1578
3316	chr12	112929613	112930028	Jag2	ENSMUSG00000002799	p3209	overlapStart	0
3317	chr12	112930499	112930853	Jag2	ENSMUSG00000002799	p3210	upstream	722
3318	chr12	113140741	113143759	Crip2	ENSMUSG00000006356	p3211	inside	505
3319	chr12	113140741	113143759	Crip1	ENSMUSG00000006360	p3211	upstream	2556
3320	chr12	113147227	113147423	Crip1	ENSMUSG00000006360	p3212	inside	911
3321	chr12	113148926	113149606	Crip1	ENSMUSG00000006360	p3213	inside	2610
3322	chr12	113151276	113151448	Crip1	ENSMUSG00000006360	p3214	inside	2431
3325	chr12	113183534	113183882	Tmem121	ENSMUSG00000049036	p3217	upstream	2047
3326	chr12	113184138	113184740	Tmem121	ENSMUSG00000049036	p3218	upstream	1189
3327	chr12	113185082	113187624	Tmem121	ENSMUSG00000049036	p3219	overlapStart	0
3329	chr12	117148289	117149314	Gm10421	ENSMUSG00000099907	p3221	inside	1955
3330	chr12	117149715	117153075	Gm10421	ENSMUSG00000099907	p3222	overlapStart	0
3331	chr12	117153379	117157685	Gm10421	ENSMUSG00000099907	p3223	upstream	2109
3335	chr12	118195796	118199416	Dnah11	ENSMUSG00000018581	p3227	overlapStart	0
3339	chr12	118527614	118531468	D230030E09Rik	ENSMUSG00000113875	p3231	overlapStart	0
3340	chr12	118531738	118532144	D230030E09Rik	ENSMUSG00000113875	p3232	upstream	1544
3355	chr12	118833765	118854435	Sp8	ENSMUSG00000048562	p3247	includeFeature	0
3356	chr12	118854697	118858629	Sp8	ENSMUSG00000048562	p3248	downstream	2121
3358	chr12	119235789	119239007	Itgb8	ENSMUSG00000025321	p3250	overlapStart	0
3359	chr12	119239333	119239893	Itgb8	ENSMUSG00000025321	p3251	upstream	530
3360	chr12	119945266	119947464	Tmem196	ENSMUSG00000048004	p3252	overlapStart	0
3367	chr13	8202252	8205409	Adarb2	ENSMUSG00000052551	p3259	overlapStart	0
3376	chr13	10357781	10363286	Chrm3	ENSMUSG00000046159	p3268	overlapStart	0
3377	chr13	10363723	10364027	Chrm3	ENSMUSG00000046159	p3269	upstream	2875
3379	chr13	12103650	12106496	Ryr2	ENSMUSG00000021313	p3271	inside	449
3380	chr13	12107117	12108600	Ryr2	ENSMUSG00000021313	p3272	upstream	171
3381	chr13	12339560	12340207	Actn2	ENSMUSG00000052374	p3273	inside	553
3382	chr13	12517506	12517677	Edaradd	ENSMUSG00000095105	p3274	inside	2761
3383	chr13	12518561	12519992	Edaradd	ENSMUSG00000095105	p3275	inside	446
3384	chr13	12651166	12653004	Gpr137b-ps	NA	p3276	upstream	777
3386	chr13	13392573	13392904	Gpr137b	ENSMUSG00000021306	p3278	inside	1110
3387	chr13	13394214	13395304	Gpr137b	ENSMUSG00000021306	p3279	upstream	199
3388	chr13	13395566	13396071	Gpr137b	ENSMUSG00000021306	p3280	upstream	1551
3389	chr13	13437859	13438145	Nid1	ENSMUSG00000005397	p3281	inside	308
3390	chr13	13782686	13784499	Gng4	ENSMUSG00000021303	p3282	overlapStart	0
3391	chr13	13784862	13786187	Gng4	ENSMUSG00000021303	p3283	inside	803
3392	chr13	14520319	14523448	Hecw1	ENSMUSG00000021301	p3284	overlapStart	0
3393	chr13	14523778	14524933	Hecw1	ENSMUSG00000021301	p3285	upstream	549
3394	chr13	15460965	15461538	Gli3	ENSMUSG00000021318	p3286	upstream	1696
3395	chr13	15461783	15462833	Gli3	ENSMUSG00000021318	p3287	upstream	401
3396	chr13	15464093	15465692	Gli3	ENSMUSG00000021318	p3288	inside	858
3397	chr13	16009228	16009623	Inhba	ENSMUSG00000041324	p3289	upstream	2227
3398	chr13	16011051	16015447	Inhba	ENSMUSG00000041324	p3290	overlapStart	0
3415	chr13	18947256	18948297	Amph	ENSMUSG00000021314	p3307	overlapStart	0
3416	chr13	18948701	18949493	Amph	ENSMUSG00000021314	p3308	inside	496
3417	chr13	18949737	18950232	Amph	ENSMUSG00000021314	p3309	inside	1532
3418	chr13	18950713	18950884	Amph	ENSMUSG00000021314	p3310	inside	2508
3419	chr13	19622094	19622528	Sfrp4	ENSMUSG00000021319	p3311	upstream	575
3420	chr13	19622094	19622528	Epdr1	ENSMUSG00000002808	p3311	upstream	2166
3421	chr13	19623707	19624360	Sfrp4	ENSMUSG00000021319	p3312	inside	603
3423	chr13	21980003	21980994	Pom121l2	ENSMUSG00000016982	p3314	upstream	199
3424	chr13	21981574	21982728	Pom121l2	ENSMUSG00000016982	p3315	inside	380
3425	chr13	21982983	21983848	Pom121l2	ENSMUSG00000016982	p3316	inside	1789
3427	chr13	21997312	21999546	Prss16	ENSMUSG00000006179	p3318	downstream	2627
3428	chr13	22004426	22004960	Prss16	ENSMUSG00000006179	p3319	inside	2253
3429	chr13	22006998	22008667	Prss16	ENSMUSG00000006179	p3320	inside	1075
3430	chr13	22008909	22009209	Prss16	ENSMUSG00000006179	p3321	inside	533
3431	chr13	22009490	22009838	Prss16	ENSMUSG00000006179	p3322	overlapStart	0
3432	chr13	22010343	22012029	Prss16	ENSMUSG00000006179	p3323	upstream	600
3433	chr13	22012309	22014035	Prss16	ENSMUSG00000006179	p3324	upstream	2566
3437	chr13	23310184	23310947	4930557F10Rik	ENSMUSG00000085488	p3328	inside	2453
3438	chr13	23310184	23310947	4930586N03Rik	ENSMUSG00000087097	p3328	upstream	2577
3439	chr13	23311211	23314579	4930557F10Rik	ENSMUSG00000085488	p3329	overlapStart	0
3440	chr13	23311211	23314579	4930586N03Rik	ENSMUSG00000087097	p3329	overlapStart	0
3442	chr13	23989717	23990203	Scgn	ENSMUSG00000021337	p3331	inside	1011
3443	chr13	23990753	23990972	Scgn	ENSMUSG00000021337	p3332	inside	242
3444	chr13	23991458	23991819	Scgn	ENSMUSG00000021337	p3333	upstream	243
3445	chr13	23992142	23994512	Scgn	ENSMUSG00000021337	p3334	upstream	927
3447	chr13	25053747	25054192	Dcdc2a	ENSMUSG00000035910	p3336	upstream	1811
3448	chr13	25054898	25058397	Dcdc2a	ENSMUSG00000035910	p3337	overlapStart	0
3449	chr13	28882398	28882819	2610307P16Rik	NA	p3338	inside	2801
3450	chr13	28883133	28887058	2610307P16Rik	NA	p3339	overlapStart	0
3451	chr13	28887363	28888159	2610307P16Rik	NA	p3340	upstream	1742
3452	chr13	30747444	30752826	Irf4	ENSMUSG00000021356	p3341	overlapStart	0
3462	chr13	31554090	31554337	Foxq1	ENSMUSG00000038415	p3351	upstream	1796
3463	chr13	31555032	31559422	Foxq1	ENSMUSG00000038415	p3352	overlapStart	0
3464	chr13	31559707	31563343	Foxq1	ENSMUSG00000038415	p3353	overlapEnd	1269
3465	chr13	31563956	31566461	Foxq1	ENSMUSG00000038415	p3354	downstream	2980
3467	chr13	31611869	31632088	1700018A04Rik	ENSMUSG00000038408	p3356	overlapStart	0
3468	chr13	31611869	31632088	Foxf2	ENSMUSG00000038402	p3356	includeFeature	0
3470	chr13	31798269	31806769	Foxc1	ENSMUSG00000050295	p3358	overlapStart	0
3471	chr13	31807061	31808250	Foxc1	ENSMUSG00000050295	p3359	inside	428
3472	chr13	31808786	31815599	Foxc1	ENSMUSG00000050295	p3360	overlapEnd	2153
3473	chr13	34131065	34132569	Tubb2b	ENSMUSG00000045136	p3361	upstream	598
3474	chr13	34132856	34134747	Tubb2b	ENSMUSG00000045136	p3362	upstream	2389
3475	chr13	34343704	34344165	Slc22a23	ENSMUSG00000038267	p3363	inside	1017
3476	chr13	34650182	34652341	Gm15908	ENSMUSG00000086786	p3364	upstream	581
3477	chr13	34653214	34653891	Pxdc1	ENSMUSG00000021411	p3365	overlapStart	0
3478	chr13	34963422	34963897	Eci3	ENSMUSG00000021416	p3366	overlapStart	0
3479	chr13	34964264	34965770	Eci3	ENSMUSG00000021416	p3367	upstream	453
3480	chr13	34966100	34966845	Eci3	ENSMUSG00000021416	p3368	upstream	2289
3481	chr13	35967414	35970700	Ppp1r3g	ENSMUSG00000050423	p3369	overlapEnd	312
3482	chr13	36720668	36722758	Nrn1	ENSMUSG00000039114	p3370	downstream	2603
3483	chr13	36723100	36731081	Nrn1	ENSMUSG00000039114	p3371	overlapEnd	2261
3484	chr13	36731725	36734278	Nrn1	ENSMUSG00000039114	p3372	inside	853
3485	chr13	36734520	36736122	Nrn1	ENSMUSG00000039114	p3373	overlapStart	0
3486	chr13	38149620	38151315	Dsp	ENSMUSG00000054889	p3374	overlapStart	0
3487	chr13	38151576	38153527	Dsp	ENSMUSG00000054889	p3375	inside	282
3488	chr13	38343952	38345477	Bmp6	ENSMUSG00000039004	p3376	overlapStart	0
3489	chr13	38345859	38348755	Bmp6	ENSMUSG00000039004	p3377	inside	752
3498	chr13	40723880	40729120	Gm26688	ENSMUSG00000097752	p3386	overlapStart	0
3499	chr13	40729365	40730874	Gm26688	ENSMUSG00000097752	p3387	inside	1557
3500	chr13	40731337	40737753	Gm26688	ENSMUSG00000097752	p3388	overlapEnd	2591
3501	chr13	40738129	40746240	Tfap2a	ENSMUSG00000021359	p3389	overlapStart	0
3503	chr13	41077616	41079419	Mak	ENSMUSG00000021363	p3391	inside	287
3504	chr13	41110244	41110989	Gcm2	ENSMUSG00000021362	p3392	inside	46
3505	chr13	41111321	41113329	Gcm2	ENSMUSG00000021362	p3393	upstream	285
3506	chr13	41111321	41113329	Sycp2l	ENSMUSG00000038651	p3393	upstream	977
3507	chr13	41113612	41115335	Sycp2l	ENSMUSG00000038651	p3394	overlapStart	0
3508	chr13	41113612	41115335	Gcm2	ENSMUSG00000021362	p3394	upstream	2576
3509	chr13	42301430	42302276	Edn1	ENSMUSG00000021367	p3395	overlapStart	0
3510	chr13	42302526	42304171	Edn1	ENSMUSG00000021367	p3396	inside	1050
3511	chr13	42305469	42305698	Edn1	ENSMUSG00000021367	p3397	inside	2292
3512	chr13	42679519	42681242	Phactr1	ENSMUSG00000054728	p3398	overlapStart	0
3520	chr13	43614999	43615170	Rnf182	ENSMUSG00000044164	p3406	upstream	539
3521	chr13	43615453	43617659	Rnf182	ENSMUSG00000044164	p3407	overlapStart	0
3522	chr13	43618479	43618953	Rnf182	ENSMUSG00000044164	p3408	inside	2769
3523	chr13	43783304	43788096	Cd83	ENSMUSG00000015396	p3409	overlapStart	0
3527	chr13	46419131	46419526	Rbm24	ENSMUSG00000038132	p3413	inside	697
3528	chr13	47121897	47122255	Rnf144b	ENSMUSG00000038068	p3414	upstream	400
3532	chr13	48261567	48265348	Id4	ENSMUSG00000021379	p3418	inside	339
3533	chr13	48261567	48265348	A330033J07Rik	ENSMUSG00000097622	p3418	overlapStart	0
3535	chr13	48622755	48623393	Ptpdc1	ENSMUSG00000038042	p3420	inside	2271
3536	chr13	48624752	48625336	Ptpdc1	ENSMUSG00000038042	p3421	inside	328
3538	chr13	48655671	48674386	Barx1	ENSMUSG00000021381	p3423	includeFeature	0
3543	chr13	49144292	49145291	Wnk2	ENSMUSG00000037989	p3428	inside	2723
3544	chr13	49145877	49149691	Wnk2	ENSMUSG00000037989	p3429	overlapStart	0
3545	chr13	49149955	49150605	Wnk2	ENSMUSG00000037989	p3430	upstream	1940
3547	chr13	51171919	51172271	Nxnl2	ENSMUSG00000021396	p3432	inside	897
3548	chr13	51409283	51409534	S1pr3	ENSMUSG00000067586	p3433	inside	644
3551	chr13	51564471	51572264	Shc3	ENSMUSG00000021448	p3436	overlapStart	0
3554	chr13	52529662	52530177	Diras2	ENSMUSG00000047842	p3439	inside	1102
3556	chr13	52979005	52980079	Nfil3	ENSMUSG00000056749	p3441	inside	994
3560	chr13	53283179	53283467	Ror2	ENSMUSG00000021464	p3445	inside	2657
3561	chr13	53283764	53285671	Ror2	ENSMUSG00000021464	p3446	inside	453
3562	chr13	53286342	53288290	Ror2	ENSMUSG00000021464	p3447	upstream	217
3567	chr13	53460729	53464417	Msx2	ENSMUSG00000021469	p3452	downstream	2467
3568	chr13	53464725	53471369	Msx2	ENSMUSG00000021469	p3453	overlapEnd	1705
3569	chr13	53471617	53477124	Msx2	ENSMUSG00000021469	p3454	overlapStart	0
3571	chr13	54053866	54055189	Drd1	ENSMUSG00000021478	p3456	inside	516
3572	chr13	54192497	54192811	Hrh2	ENSMUSG00000034987	p3457	inside	368
3576	chr13	54735674	54739795	Gprin1	ENSMUSG00000069227	p3461	overlapEnd	997
3577	chr13	54746816	54747130	Gprin1	ENSMUSG00000069227	p3462	inside	2744
3578	chr13	54747506	54749541	Gprin1	ENSMUSG00000069227	p3463	inside	333
3579	chr13	54750168	54750417	Gprin1	ENSMUSG00000069227	p3464	upstream	293
3582	chr13	54759507	54759865	Sncb	ENSMUSG00000034891	p3467	inside	647
3583	chr13	54760119	54760472	Sncb	ENSMUSG00000034891	p3468	inside	1259
3585	chr13	54763025	54766672	Sncb	ENSMUSG00000034891	p3470	overlapStart	0
3586	chr13	54790078	54791211	Tspan17	ENSMUSG00000025875	p3471	inside	701
3587	chr13	54791641	54792059	Tspan17	ENSMUSG00000025875	p3472	inside	2264
3593	chr13	54946239	54948920	Unc5a	ENSMUSG00000025876	p3478	upstream	490
3594	chr13	54949663	54949908	Unc5a	ENSMUSG00000025876	p3479	inside	252
3595	chr13	54950196	54956805	Unc5a	ENSMUSG00000025876	p3480	inside	785
3598	chr13	55151447	55152239	Fgfr4	ENSMUSG00000005320	p3483	upstream	400
3599	chr13	55152486	55155090	Fgfr4	ENSMUSG00000005320	p3484	overlapStart	0
3600	chr13	55394866	55397593	Slc34a1	ENSMUSG00000021490	p3485	upstream	593
3601	chr13	55398204	55404852	Slc34a1	ENSMUSG00000021490	p3486	inside	17
3602	chr13	55407084	55413198	Pfn3	ENSMUSG00000044444	p3487	downstream	1490
3603	chr13	55413895	55415827	Pfn3	ENSMUSG00000044444	p3488	includeFeature	0
3604	chr13	55417606	55417881	Pfn3	ENSMUSG00000044444	p3489	upstream	2373
3605	chr13	55418197	55418395	Pfn3	ENSMUSG00000044444	p3490	upstream	2964
3608	chr13	55465466	55465971	Prr7	ENSMUSG00000034686	p3493	inside	1199
3610	chr13	55468811	55471108	Prr7	ENSMUSG00000034686	p3495	inside	2046
3614	chr13	55485172	55487384	Dbn1	ENSMUSG00000034675	p3499	inside	727
3618	chr13	55514925	55515158	Pdlim7	ENSMUSG00000021493	p3503	upstream	1248
3620	chr13	55821970	55822311	Pitx1	ENSMUSG00000021506	p3505	downstream	2740
3621	chr13	55823004	55831335	Pitx1	ENSMUSG00000021506	p3506	overlapEnd	2047
3622	chr13	55831577	55840561	Pitx1	ENSMUSG00000021506	p3507	overlapStart	0
3636	chr13	56245134	56245538	4930550C17Rik	ENSMUSG00000097361	p3521	upstream	1193
3637	chr13	56246036	56252005	4930550C17Rik	ENSMUSG00000097361	p3522	upstream	2095
3638	chr13	56252796	56262145	Neurog1	ENSMUSG00000048904	p3523	upstream	632
3640	chr13	56289295	56289824	Cxcl14	ENSMUSG00000021508	p3525	inside	652
3642	chr13	56292552	56296430	Cxcl14	ENSMUSG00000021508	p3527	inside	121
3643	chr13	56296702	56298347	Cxcl14	ENSMUSG00000021508	p3528	upstream	150
3644	chr13	56370780	56371472	Gm10782	ENSMUSG00000074885	p3529	downstream	1923
3645	chr13	56435936	56440981	Slc25a48	ENSMUSG00000021509	p3530	overlapStart	0
3647	chr13	56606556	56607333	Tgfbi	ENSMUSG00000035493	p3532	upstream	2189
3648	chr13	56607604	56610468	Tgfbi	ENSMUSG00000035493	p3533	overlapStart	0
3652	chr13	57906414	57908502	Spock1	ENSMUSG00000056222	p3537	overlapStart	0
3653	chr13	58273116	58273511	Gkap1	ENSMUSG00000021552	p3538	inside	2188
3654	chr13	58275431	58276264	Gkap1	ENSMUSG00000021552	p3539	overlapStart	0
3686	chr13	58609533	58611204	Slc28a3	ENSMUSG00000021553	p3571	overlapStart	0
3688	chr13	58805512	58805683	Ntrk2	ENSMUSG00000055254	p3573	upstream	885
3689	chr13	58806019	58810483	Ntrk2	ENSMUSG00000055254	p3574	overlapStart	0
3692	chr13	59713551	59713975	Spata31d1b	ENSMUSG00000091311	p3577	inside	1267
3693	chr13	59725615	59726625	Spata31d1d	ENSMUSG00000043986	p3578	overlapEnd	310
3697	chr13	60174256	60176151	Gas1	ENSMUSG00000052957	p3582	overlapEnd	149
3698	chr13	60176419	60176692	Gas1	ENSMUSG00000052957	p3583	inside	673
3699	chr13	62887152	62888582	Fbp1	ENSMUSG00000069805	p3584	overlapStart	0
3701	chr13	63496266	63497563	Fancc	ENSMUSG00000021461	p3586	overlapStart	0
3703	chr13	63570687	63574144	Ptch1	ENSMUSG00000021466	p3588	overlapStart	0
3704	chr13	63574484	63574779	Ptch1	ENSMUSG00000021466	p3589	upstream	885
3705	chr13	63575419	63576091	Ptch1	ENSMUSG00000021466	p3590	upstream	1820
3712	chr13	68996773	68998495	Adcy2	ENSMUSG00000021536	p3597	inside	1046
3713	chr13	68998742	68999183	Adcy2	ENSMUSG00000021536	p3598	inside	358
3714	chr13	68999612	69001552	Adcy2	ENSMUSG00000021536	p3599	upstream	70
3720	chr13	69703425	69703812	Ube2ql1	ENSMUSG00000052981	p3605	inside	593
3721	chr13	69704505	69704810	Ube2ql1	ENSMUSG00000052981	p3606	inside	1673
3723	chr13	69736411	69738770	Ube2ql1	ENSMUSG00000052981	p3608	inside	1119
3724	chr13	69739206	69742119	Ube2ql1	ENSMUSG00000052981	p3609	overlapStart	0
3725	chr13	70840836	70844037	Adamts16	ENSMUSG00000049538	p3610	overlapStart	0
3726	chr13	71955530	71956107	Irx1	ENSMUSG00000060969	p3611	downstream	1814
3727	chr13	71956372	71956926	Irx1	ENSMUSG00000060969	p3612	downstream	995
3728	chr13	71957171	71961923	Irx1	ENSMUSG00000060969	p3613	overlapEnd	750
3729	chr13	71962221	71963425	Irx1	ENSMUSG00000060969	p3614	inside	298
3730	chr13	71963950	71970893	Irx1	ENSMUSG00000060969	p3615	upstream	226
3732	chr13	72620862	72628811	Gm20554	NA	p3617	includeFeature	0
3733	chr13	72620862	72628811	Irx2	ENSMUSG00000001504	p3617	upstream	8
3734	chr13	72629476	72641549	Irx2	ENSMUSG00000001504	p3618	overlapEnd	656
3735	chr13	72629476	72641549	Gm20554	NA	p3618	upstream	911
3738	chr13	72815736	72816078	D730050B12Rik	ENSMUSG00000113082	p3621	inside	685
3739	chr13	72816340	72817917	D730050B12Rik	ENSMUSG00000113082	p3622	overlapStart	0
3741	chr13	73257429	73257763	Irx4	ENSMUSG00000021604	p3624	upstream	2715
3742	chr13	73258507	73260475	Irx4	ENSMUSG00000021604	p3625	upstream	3
3743	chr13	73260768	73261822	Irx4	ENSMUSG00000021604	p3626	inside	289
3744	chr13	73262244	73265998	Irx4	ENSMUSG00000021604	p3627	inside	1765
3748	chr13	73534830	73535812	Slc6a3	ENSMUSG00000021609	p3631	upstream	934
3749	chr13	73536146	73538510	Slc6a3	ENSMUSG00000021609	p3632	overlapStart	0
3750	chr13	73732500	73732867	Slc12a7	ENSMUSG00000017756	p3633	upstream	226
3751	chr13	73733109	73734985	Slc12a7	ENSMUSG00000017756	p3634	inside	15
3753	chr13	73844905	73847043	Nkd2	ENSMUSG00000021567	p3636	inside	588
3754	chr13	73847535	73847894	Nkd2	ENSMUSG00000021567	p3637	overlapStart	0
3755	chr13	74008316	74009369	Tppp	ENSMUSG00000021573	p3638	upstream	37
3756	chr13	74010205	74010712	Tppp	ENSMUSG00000021573	p3639	inside	798
3757	chr13	74011118	74011896	Tppp	ENSMUSG00000021573	p3640	inside	1711
3758	chr13	74012336	74012547	Tppp	ENSMUSG00000021573	p3641	inside	2929
3759	chr13	74119764	74121822	Slc9a3	ENSMUSG00000036123	p3642	overlapStart	0
3760	chr13	74122105	74123952	Slc9a3	ENSMUSG00000036123	p3643	inside	648
3761	chr13	74124197	74124385	Slc9a3	ENSMUSG00000036123	p3644	inside	2740
3763	chr13	75089244	75089639	Pcsk1	ENSMUSG00000021587	p3646	upstream	186
3764	chr13	75089914	75091465	Pcsk1	ENSMUSG00000021587	p3647	inside	88
3765	chr13	76053455	76054920	Gpr150	ENSMUSG00000045509	p3648	overlapEnd	69
3766	chr13	76055350	76057396	Gpr150	ENSMUSG00000045509	p3649	overlapStart	0
3767	chr13	76057648	76057984	Gpr150	ENSMUSG00000045509	p3650	upstream	651
3773	chr13	78172028	78195089	A830082K12Rik	ENSMUSG00000087143	p3656	upstream	2927
3774	chr13	78195674	78198423	A830082K12Rik	ENSMUSG00000087143	p3657	overlapStart	0
3775	chr13	78199593	78201331	Nr2f1	ENSMUSG00000069171	p3658	overlapStart	0
3776	chr13	78201627	78214122	Nr2f1	ENSMUSG00000069171	p3659	upstream	1869
3778	chr13	81630242	81633603	Adgrv1	ENSMUSG00000069170	p3661	overlapStart	0
3779	chr13	81633864	81635933	Adgrv1	ENSMUSG00000069170	p3662	upstream	709
3784	chr13	83716795	83720006	C130071C03Rik	ENSMUSG00000050334	p3667	upstream	1374
3785	chr13	83720276	83724160	C130071C03Rik	ENSMUSG00000050334	p3668	overlapStart	0
3787	chr13	83724440	83741183	Mir9-2	ENSMUSG00000065424	p3669	includeFeature	0
3788	chr13	83741562	83743327	Mir9-2	ENSMUSG00000065424	p3670	downstream	2677
3792	chr13	88821996	88823420	Edil3	ENSMUSG00000034488	p3674	inside	524
3793	chr13	89741276	89744500	Vcan	ENSMUSG00000021614	p3675	overlapStart	0
3794	chr13	91741401	91741588	Acot12	ENSMUSG00000021620	p3676	overlapStart	0
3795	chr13	91741836	91742028	4833422C13Rik	ENSMUSG00000074782	p3677	overlapStart	0
3797	chr13	92129184	92130838	Rasgrf2	ENSMUSG00000021708	p3679	inside	818
3798	chr13	92131121	92133094	Rasgrf2	ENSMUSG00000021708	p3680	overlapStart	0
3799	chr13	92423010	92426331	Ankrd34b	ENSMUSG00000045034	p3681	overlapStart	0
3800	chr13	92426621	92429036	Ankrd34b	ENSMUSG00000045034	p3682	inside	725
3801	chr13	92793085	92795202	Thbs4	ENSMUSG00000021702	p3683	overlapStart	0
3802	chr13	92795565	92796087	Thbs4	ENSMUSG00000021702	p3684	upstream	746
3819	chr13	93673078	93674424	Bhmt2	ENSMUSG00000042118	p3701	overlapStart	0
3820	chr13	93673078	93674424	Dmgdh	ENSMUSG00000042102	p3701	upstream	8
3821	chr13	93674773	93675142	Dmgdh	ENSMUSG00000042102	p3702	inside	340
3822	chr13	93674773	93675142	Bhmt2	ENSMUSG00000042118	p3702	upstream	470
3823	chr13	94055752	94057675	Lhfpl2	ENSMUSG00000045312	p3703	upstream	120
3824	chr13	94058333	94059171	Lhfpl2	ENSMUSG00000045312	p3704	inside	537
3833	chr13	94871481	94877307	Otp	ENSMUSG00000021685	p3713	overlapStart	0
3834	chr13	94877899	94883607	Otp	ENSMUSG00000021685	p3714	inside	1523
3835	chr13	94883887	94889494	Otp	ENSMUSG00000021685	p3715	overlapEnd	1243
3840	chr13	95249443	95251874	Pde8b	ENSMUSG00000021684	p3720	overlapStart	0
3841	chr13	95442403	95446042	Crhbp	ENSMUSG00000021680	p3721	overlapStart	0
3842	chr13	95523782	95528308	F2rl1	ENSMUSG00000021678	p3722	overlapStart	0
3850	chr13	96129589	96130746	Sv2c	ENSMUSG00000051111	p3730	inside	1831
3851	chr13	96131428	96132544	Sv2c	ENSMUSG00000051111	p3731	inside	33
3852	chr13	96132839	96135812	Sv2c	ENSMUSG00000051111	p3732	upstream	261
3853	chr13	96922890	96923164	Gcnt4	ENSMUSG00000091387	p3733	upstream	1524
3854	chr13	96924312	96927196	Gcnt4	ENSMUSG00000091387	p3734	overlapStart	0
3860	chr13	98349942	98354685	Foxd1	ENSMUSG00000078302	p3740	overlapStart	0
3861	chr13	98355082	98355403	Foxd1	ENSMUSG00000078302	p3741	inside	840
3862	chr13	98356224	98373363	Foxd1	ENSMUSG00000078302	p3742	overlapEnd	1982
3879	chr13	98693755	98694670	Tmem171	ENSMUSG00000052485	p3759	inside	164
3880	chr13	98695365	98696212	Tmem171	ENSMUSG00000052485	p3760	upstream	530
3882	chr13	99511528	99517846	Map1b	ENSMUSG00000052727	p3762	overlapStart	0
3883	chr13	99898085	99898714	Cartpt	ENSMUSG00000021647	p3763	overlapEnd	225
3884	chr13	99898964	99900743	Cartpt	ENSMUSG00000021647	p3764	inside	348
3885	chr13	99901097	99901516	Cartpt	ENSMUSG00000021647	p3765	upstream	5
3886	chr13	100550184	100552202	Ocln	ENSMUSG00000021638	p3766	inside	516
3887	chr13	100552725	100553594	Ocln	ENSMUSG00000021638	p3767	upstream	6
3888	chr13	103333362	103334264	Mast4	ENSMUSG00000034751	p3768	inside	233
3889	chr13	103335040	103336209	Mast4	ENSMUSG00000034751	p3769	upstream	542
3896	chr13	104861805	104861976	Shisal2b	ENSMUSG00000042655	p3776	inside	1917
3897	chr13	105442844	105448299	Htr1a	ENSMUSG00000021721	p3777	includeFeature	0
3901	chr13	107470701	107471043	AI197445	ENSMUSG00000114780	p3781	inside	879
3903	chr13	107887076	107887662	Zswim6	ENSMUSG00000032846	p3783	inside	2402
3904	chr13	107887942	107888756	Zswim6	ENSMUSG00000032846	p3784	inside	1308
3905	chr13	107892000	107892568	Zswim6	ENSMUSG00000032846	p3785	upstream	1935
3925	chr13	110279022	110280425	Rab3c	ENSMUSG00000021700	p3805	inside	571
3926	chr13	110280699	110281854	Rab3c	ENSMUSG00000021700	p3806	overlapStart	0
3931	chr13	111810070	111810973	Map3k1	ENSMUSG00000021754	p3811	upstream	1076
3932	chr13	112801725	112802431	Plpp1	ENSMUSG00000021759	p3812	inside	933
3935	chr13	112983713	112985086	Ccno	ENSMUSG00000042417	p3815	upstream	2715
3936	chr13	112985545	112988681	Ccno	ENSMUSG00000042417	p3816	overlapStart	0
3937	chr13	112988935	112991705	Ccno	ENSMUSG00000042417	p3817	overlapEnd	928
3938	chr13	112988935	112991705	Mcidas	ENSMUSG00000074651	p3817	upstream	2139
3939	chr13	112992183	112994282	Mcidas	ENSMUSG00000074651	p3818	overlapStart	0
3940	chr13	112994557	113000584	Mcidas	ENSMUSG00000074651	p3819	overlapEnd	190
3944	chr13	113032337	113036345	Cdc20b	ENSMUSG00000078926	p3823	overlapStart	0
3945	chr13	113032337	113036345	Mir449b	ENSMUSG00000078027	p3823	upstream	1073
3946	chr13	113032337	113036345	Mir449c	ENSMUSG00000076146	p3823	includeFeature	0
3948	chr13	114454850	114456285	Fst	ENSMUSG00000021765	p3825	inside	2560
3949	chr13	114456526	114458821	Fst	ENSMUSG00000021765	p3826	inside	130
3950	chr13	114459107	114460944	Fst	ENSMUSG00000021765	p3827	upstream	155
3951	chr13	115100477	115102013	Pelo	ENSMUSG00000042275	p3828	overlapStart	0
3952	chr13	115100477	115102013	Itga1	ENSMUSG00000042284	p3828	overlapStart	0
3955	chr13	116295268	116297172	Isl1	ENSMUSG00000042258	p3831	downstream	1109
3956	chr13	116301176	116301535	Isl1	ENSMUSG00000042258	p3832	inside	2895
3959	chr13	116305998	116307183	Isl1	ENSMUSG00000042258	p3835	inside	2506
3960	chr13	116307824	116308487	Isl1	ENSMUSG00000042258	p3836	inside	1202
3961	chr13	116308724	116309383	Isl1	ENSMUSG00000042258	p3837	inside	306
3962	chr13	116310269	116311447	Isl1	ENSMUSG00000042258	p3838	upstream	579
3963	chr13	116311741	116315354	Isl1	ENSMUSG00000042258	p3839	upstream	2051
3966	chr13	117026202	117026503	Parp8	ENSMUSG00000021725	p3842	upstream	664
3967	chr13	117601453	117601923	Hcn1	ENSMUSG00000021730	p3843	upstream	396
3968	chr13	117602963	117604356	Hcn1	ENSMUSG00000021730	p3844	inside	643
3986	chr13	120031901	120035741	Gm21188	ENSMUSG00000095609	p3862	overlapEnd	1136
3987	chr13	120036036	120040724	Gm21188	ENSMUSG00000095609	p3863	inside	1431
3990	chr13	120049156	120049471	Gm21188	ENSMUSG00000095609	p3866	inside	2723
3991	chr13	120049766	120049985	Gm21188	ENSMUSG00000095609	p3867	inside	2209
4005	chr14	3411698	3412371	Gm10409	ENSMUSG00000096488	p3881	upstream	242
4008	chr14	3808814	3809928	Gm3002	NA	p3884	upstream	145
4013	chr14	4333475	4333662	2610042L04Rik	ENSMUSG00000079388	p3889	upstream	1100
4014	chr14	4334249	4334947	2610042L04Rik	ENSMUSG00000079388	p3890	overlapStart	0
4019	chr14	4854306	4855006	Gm3264	ENSMUSG00000094132	p3895	upstream	569
4026	chr14	5742030	5742843	Gm3500	ENSMUSG00000096003	p3902	upstream	452
4033	chr14	7027914	7028115	Gm10406	ENSMUSG00000093985	p3909	upstream	464
4041	chr14	8001878	8002390	Abhd6	ENSMUSG00000025277	p3917	upstream	511
4042	chr14	8003612	8004192	Abhd6	ENSMUSG00000025277	p3918	inside	710
4043	chr14	8315271	8319219	Fam107a	ENSMUSG00000021750	p3919	overlapStart	0
4051	chr14	11551445	11552702	Ptprg	NA	p3927	upstream	829
4052	chr14	11554197	11557190	Ptprg	NA	p3928	inside	665
4064	chr14	12335582	12351243	Fezf2	ENSMUSG00000021743	p3940	includeFeature	0
4069	chr14	12820480	12821212	Cadps	ENSMUSG00000054423	p3945	inside	1867
4070	chr14	12821506	12822302	Cadps	ENSMUSG00000054423	p3946	inside	777
4071	chr14	12822700	12824196	Cadps	ENSMUSG00000054423	p3947	overlapStart	0
4072	chr14	15437215	15438492	B230110C06Rik	ENSMUSG00000097547	p3948	overlapStart	0
4073	chr14	15438868	15439223	Lrrc3b	ENSMUSG00000045201	p3949	overlapStart	0
4074	chr14	15439930	15440117	Lrrc3b	ENSMUSG00000045201	p3950	upstream	942
4078	chr14	17661092	17661355	Thrb	ENSMUSG00000021779	p3954	inside	831
4079	chr14	17661686	17662469	Thrb	ENSMUSG00000021779	p3955	inside	1425
4080	chr14	17662757	17663393	Thrb	ENSMUSG00000021779	p3956	inside	2496
4081	chr14	19751688	19752920	Nid2	ENSMUSG00000021806	p3957	inside	423
4084	chr14	21982217	21982525	Zfp503	ENSMUSG00000039081	p3960	downstream	1434
4085	chr14	21982821	21987370	Zfp503	ENSMUSG00000039081	p3961	overlapEnd	1138
4086	chr14	21987948	21995024	Zfp503	ENSMUSG00000039081	p3962	overlapStart	0
4087	chr14	24000825	24007873	4930519K11Rik	ENSMUSG00000114953	p3963	overlapStart	0
4104	chr14	24241262	24245468	Dlg5	ENSMUSG00000021782	p3980	inside	452
4105	chr14	24245890	24248222	Dlg5	ENSMUSG00000021782	p3981	overlapStart	0
4115	chr14	26181510	26182039	Plac9a	ENSMUSG00000095304	p3991	overlapStart	0
4116	chr14	27000806	27001143	Hesx1	ENSMUSG00000040726	p3992	inside	1186
4117	chr14	27037616	27038184	Il17rd	ENSMUSG00000040717	p3993	upstream	756
4118	chr14	27038491	27044456	Il17rd	ENSMUSG00000040717	p3994	overlapStart	0
4130	chr14	27114191	27116858	Arhgef3	ENSMUSG00000021895	p4006	overlapStart	0
4131	chr14	27621356	27621676	Erc2	ENSMUSG00000040640	p4007	upstream	751
4132	chr14	27623071	27624900	Erc2	ENSMUSG00000040640	p4008	inside	643
4133	chr14	28502420	28502818	Wnt5a	ENSMUSG00000021994	p4009	upstream	1931
4134	chr14	28503112	28504148	Wnt5a	ENSMUSG00000021994	p4010	upstream	601
[truncated: 5,612 more rows]
