# Supplementary material for: Ezh2 is essential for the generation of functional yolk sac derived erythro-myeloid progenitors
Source: Nat Commun. 2021 Dec 2;12:7019. doi: 10.1038/s41467-021-27140-8 (PMC8640066; doi:10.1038/s41467-021-27140-8)
Supplement: Supplementary file 6 — Supplementary Data 3 [file 41467_2021_27140_MOESM6_ESM.xlsx]

## Sheet: Supplementary Data 3
Supplementary Data 3, Related to Figure 4. Hallmark GSEA for EMP: WT vs Tie2-Ezh2-KO. Genesets upregulated by Ezh2 KO
NAME	SIZE	ES	NES	NOM p val	FDR q val	FWER p val	RANK AT MAX	LEADING EDGE
HALLMARK_GLYCOLYSIS	181	-0.51	-2.19	0	0.002	0	1043	tags=18%, list=8%, signal=19%
HALLMARK_SPERMATOGENESIS	97	-0.48	-1.96	0	0.002	0.002	2325	tags=31%, list=18%, signal=37%
HALLMARK_PANCREAS_BETA_CELLS	22	-0.64	-1.9	0	0.012	0.007	774	tags=23%, list=6%, signal=24%
HALLMARK_MYOGENESIS	141	-0.56	-1.83	0	0.023	0.022	2763	tags=42%, list=21%, signal=53%
HALLMARK_EPITHELIAL_MESENCHYMAL_TRANSITION	133	-0.59	-1.83	0	0.019	0.022	2278	tags=47%, list=18%, signal=56%
HALLMARK_ESTROGEN_RESPONSE_LATE	158	-0.49	-1.82	0	0.017	0.027	2529	tags=35%, list=20%, signal=44%
HALLMARK_APICAL_SURFACE	32	-0.65	-1.81	0	0.015	0.027	1442	tags=47%, list=11%, signal=53%
HALLMARK_ADIPOGENESIS	188	-0.36	-1.8	0	0.015	0.034	1958	tags=18%, list=15%, signal=20%
HALLMARK_KRAS_SIGNALING_DN	101	-0.5	-1.73	0	0.034	0.092	1988	tags=33%, list=15%, signal=38%
HALLMARK_CHOLESTEROL_HOMEOSTASIS	68	-0.5	-1.72	0	0.033	0.101	2919	tags=38%, list=23%, signal=49%
HALLMARK_ESTROGEN_RESPONSE_EARLY	165	-0.51	-1.69	0	0.039	0.126	2035	tags=32%, list=16%, signal=37%
HALLMARK_HYPOXIA	168	-0.43	-1.65	0	0.045	0.17	2195	tags=31%, list=17%, signal=37%
HALLMARK_WNT_BETA_CATENIN_SIGNALING	33	-0.63	-1.64	0.012	0.047	0.198	2241	tags=42%, list=17%, signal=51%
HALLMARK_UV_RESPONSE_UP	138	-0.41	-1.62	0	0.05	0.217	1771	tags=19%, list=14%, signal=22%
HALLMARK_ANDROGEN_RESPONSE	91	-0.44	-1.59	0	0.06	0.282	2243	tags=24%, list=17%, signal=29%
HALLMARK_APOPTOSIS	146	-0.41	-1.56	0.029	0.064	0.325	2283	tags=27%, list=18%, signal=33%
HALLMARK_ANGIOGENESIS	26	-0.57	-1.55	0.056	0.069	0.345	2283	tags=62%, list=18%, signal=75%
HALLMARK_APICAL_JUNCTION	148	-0.45	-1.49	0.016	0.098	0.479	2443	tags=37%, list=19%, signal=45%
HALLMARK_HEME_METABOLISM	182	-0.39	-1.46	0.039	0.111	0.547	2499	tags=25%, list=19%, signal=31%
HALLMARK_IL2_STAT5_SIGNALING	179	-0.37	-1.46	0.008	0.114	0.575	2199	tags=28%, list=17%, signal=34%
HALLMARK_KRAS_SIGNALING_UP	155	-0.36	-1.42	0.023	0.136	0.627	3081	tags=38%, list=24%, signal=49%
HALLMARK_XENOBIOTIC_METABOLISM	160	-0.34	-1.4	0.039	0.139	0.657	3049	tags=31%, list=24%, signal=40%
HALLMARK_P53_PATHWAY	187	-0.39	-1.37	0.099	0.157	0.7	2325	tags=28%, list=18%, signal=34%
HALLMARK_UV_RESPONSE_DN	121	-0.42	-1.35	0.055	0.173	0.732	3018	tags=39%, list=23%, signal=50%
HALLMARK_NOTCH_SIGNALING	27	-0.43	-1.31	0.131	0.211	0.811	3264	tags=37%, list=25%, signal=49%
HALLMARK_COMPLEMENT	160	-0.3	-1.24	0.099	0.275	0.884	1915	tags=18%, list=15%, signal=21%
HALLMARK_FATTY_ACID_METABOLISM	142	-0.27	-1.23	0.179	0.274	0.89	1666	tags=13%, list=13%, signal=14%
HALLMARK_UNFOLDED_PROTEIN_RESPONSE	111	-0.28	-1.21	0.231	0.286	0.92	482	tags=4%, list=4%, signal=4%
HALLMARK_PEROXISOME	92	-0.27	-1.21	0.202	0.281	0.928	2489	tags=20%, list=19%, signal=24%
HALLMARK_BILE_ACID_METABOLISM	90	-0.29	-1.16	0.25	0.33	0.95	2392	tags=24%, list=19%, signal=30%
HALLMARK_TGF_BETA_SIGNALING	49	-0.36	-1.14	0.332	0.34	0.962	2440	tags=27%, list=19%, signal=33%
HALLMARK_MTORC1_SIGNALING	197	-0.21	-1.08	0.335	0.404	0.977	1137	tags=7%, list=9%, signal=8%
HALLMARK_HEDGEHOG_SIGNALING	23	-0.41	-1.06	0.441	0.425	0.977	991	tags=17%, list=8%, signal=19%
HALLMARK_COAGULATION	106	-0.29	-1.01	0.447	0.48	0.982	2271	tags=22%, list=18%, signal=26%
HALLMARK_REACTIVE_OXYGEN_SPECIES_PATHWAY	49	-0.24	-1	0.484	0.474	0.982	935	tags=8%, list=7%, signal=9%
HALLMARK_PI3K_AKT_MTOR_SIGNALING	97	-0.23	-0.99	0.462	0.479	0.982	2213	tags=15%, list=17%, signal=19%
HALLMARK_PROTEIN_SECRETION	92	-0.22	-0.92	0.536	0.565	0.99	1969	tags=11%, list=15%, signal=13%
HALLMARK_E2F_TARGETS	200	-0.15	-0.74	0.82	0.858	1	4300	tags=28%, list=33%, signal=41%
HALLMARK_OXIDATIVE_PHOSPHORYLATION	198	-0.16	-0.56	0.776	0.992	1	5669	tags=43%, list=44%, signal=75%
HALLMARK_MITOTIC_SPINDLE	194	-0.18	-0.56	0.972	0.967	1	3031	tags=19%, list=24%, signal=24%
Supplementary Data 3, Related to Figure 4. Hallmark GSEA for EMP: WT vs Tie2-Ezh2-KO. Genesets downregulated by Ezh2 KO
NAME	SIZE	ES	NES	NOM p val	FDR q val	FWER p val	RANK AT MAX	LEADING EDGE
HALLMARK_INFLAMMATORY_RESPONSE	157	0.38	1.31	0.091	1	0.808	963	tags=29%, list=7%, signal=31%
HALLMARK_IL6_JAK_STAT3_SIGNALING	72	0.4	1.18	0.262	1	0.939	1503	tags=32%, list=12%, signal=36%
HALLMARK_ALLOGRAFT_REJECTION	159	0.27	1.11	0.289	0.988	0.977	1205	tags=22%, list=9%, signal=24%
HALLMARK_MYC_TARGETS_V1	199	0.22	1.04	0.385	0.924	0.985	9210	tags=97%, list=71%, signal=334%
HALLMARK_INTERFERON_GAMMA_RESPONSE	168	0.25	0.98	0.541	0.901	0.991	1505	tags=25%, list=12%, signal=28%
HALLMARK_TNFA_SIGNALING_VIA_NFKB	181	0.28	0.94	0.533	0.835	0.991	963	tags=23%, list=7%, signal=25%
HALLMARK_INTERFERON_ALPHA_RESPONSE	88	0.26	0.91	0.575	0.771	0.995	996	tags=20%, list=8%, signal=22%
HALLMARK_DNA_REPAIR	147	0.18	0.82	0.666	0.843	1	4344	tags=42%, list=34%, signal=63%
HALLMARK_MYC_TARGETS_V2	57	0.16	0.72	0.803	0.925	1	3169	tags=23%, list=25%, signal=30%
HALLMARK_G2M_CHECKPOINT	194	0.12	0.48	0.996	0.991	1	2934	tags=22%, list=23%, signal=28%

## Sheet: Sheet1
1	HALLMARK_INFLAMMATORY_RESPONSE	Details ...	157	0.38	1.31	0.091	1	0.808	963	tags=29%, list=7%, signal=31%
2	HALLMARK_IL6_JAK_STAT3_SIGNALING	Details ...	72	0.4	1.18	0.262	1	0.939	1503	tags=32%, list=12%, signal=36%
3	HALLMARK_ALLOGRAFT_REJECTION	Details ...	159	0.27	1.11	0.289	0.988	0.977	1205	tags=22%, list=9%, signal=24%
4	HALLMARK_MYC_TARGETS_V1	Details ...	199	0.22	1.04	0.385	0.924	0.985	9210	tags=97%, list=71%, signal=334%
5	HALLMARK_INTERFERON_GAMMA_RESPONSE	Details ...	168	0.25	0.98	0.541	0.901	0.991	1505	tags=25%, list=12%, signal=28%
6	HALLMARK_TNFA_SIGNALING_VIA_NFKB	Details ...	181	0.28	0.94	0.533	0.835	0.991	963	tags=23%, list=7%, signal=25%
7	HALLMARK_INTERFERON_ALPHA_RESPONSE	Details ...	88	0.26	0.91	0.575	0.771	0.995	996	tags=20%, list=8%, signal=22%
8	HALLMARK_DNA_REPAIR	Details ...	147	0.18	0.82	0.666	0.843	1	4344	tags=42%, list=34%, signal=63%
9	HALLMARK_MYC_TARGETS_V2	Details ...	57	0.16	0.72	0.803	0.925	1	3169	tags=23%, list=25%, signal=30%
10	HALLMARK_G2M_CHECKPOINT	Details ...	194	0.12	0.48	0.996	0.991	1	2934	tags=22%, list=23%, signal=28%
1	HALLMARK_GLYCOLYSIS	Details ...	181	-0.51	-2.19	0	0.002	0	1043	tags=18%, list=8%, signal=19%
2	HALLMARK_SPERMATOGENESIS	Details ...	97	-0.48	-1.96	0	0.002	0.002	2325	tags=31%, list=18%, signal=37%
3	HALLMARK_PANCREAS_BETA_CELLS	Details ...	22	-0.64	-1.9	0	0.012	0.007	774	tags=23%, list=6%, signal=24%
4	HALLMARK_MYOGENESIS	Details ...	141	-0.56	-1.83	0	0.023	0.022	2763	tags=42%, list=21%, signal=53%
5	HALLMARK_EPITHELIAL_MESENCHYMAL_TRANSITION	Details ...	133	-0.59	-1.83	0	0.019	0.022	2278	tags=47%, list=18%, signal=56%
6	HALLMARK_ESTROGEN_RESPONSE_LATE	Details ...	158	-0.49	-1.82	0	0.017	0.027	2529	tags=35%, list=20%, signal=44%
7	HALLMARK_APICAL_SURFACE	Details ...	32	-0.65	-1.81	0	0.015	0.027	1442	tags=47%, list=11%, signal=53%
8	HALLMARK_ADIPOGENESIS	Details ...	188	-0.36	-1.8	0	0.015	0.034	1958	tags=18%, list=15%, signal=20%
9	HALLMARK_KRAS_SIGNALING_DN	Details ...	101	-0.5	-1.73	0	0.034	0.092	1988	tags=33%, list=15%, signal=38%
10	HALLMARK_CHOLESTEROL_HOMEOSTASIS	Details ...	68	-0.5	-1.72	0	0.033	0.101	2919	tags=38%, list=23%, signal=49%
11	HALLMARK_ESTROGEN_RESPONSE_EARLY	Details ...	165	-0.51	-1.69	0	0.039	0.126	2035	tags=32%, list=16%, signal=37%
12	HALLMARK_HYPOXIA	Details ...	168	-0.43	-1.65	0	0.045	0.17	2195	tags=31%, list=17%, signal=37%
13	HALLMARK_WNT_BETA_CATENIN_SIGNALING	Details ...	33	-0.63	-1.64	0.012	0.047	0.198	2241	tags=42%, list=17%, signal=51%
14	HALLMARK_UV_RESPONSE_UP	Details ...	138	-0.41	-1.62	0	0.05	0.217	1771	tags=19%, list=14%, signal=22%
15	HALLMARK_ANDROGEN_RESPONSE	Details ...	91	-0.44	-1.59	0	0.06	0.282	2243	tags=24%, list=17%, signal=29%
16	HALLMARK_APOPTOSIS	Details ...	146	-0.41	-1.56	0.029	0.064	0.325	2283	tags=27%, list=18%, signal=33%
17	HALLMARK_ANGIOGENESIS	Details ...	26	-0.57	-1.55	0.056	0.069	0.345	2283	tags=62%, list=18%, signal=75%
18	HALLMARK_APICAL_JUNCTION	Details ...	148	-0.45	-1.49	0.016	0.098	0.479	2443	tags=37%, list=19%, signal=45%
19	HALLMARK_HEME_METABOLISM	Details ...	182	-0.39	-1.46	0.039	0.111	0.547	2499	tags=25%, list=19%, signal=31%
20	HALLMARK_IL2_STAT5_SIGNALING	Details ...	179	-0.37	-1.46	0.008	0.114	0.575	2199	tags=28%, list=17%, signal=34%
21	HALLMARK_KRAS_SIGNALING_UP		155	-0.36	-1.42	0.023	0.136	0.627	3081	tags=38%, list=24%, signal=49%
22	HALLMARK_XENOBIOTIC_METABOLISM		160	-0.34	-1.4	0.039	0.139	0.657	3049	tags=31%, list=24%, signal=40%
23	HALLMARK_P53_PATHWAY		187	-0.39	-1.37	0.099	0.157	0.7	2325	tags=28%, list=18%, signal=34%
24	HALLMARK_UV_RESPONSE_DN		121	-0.42	-1.35	0.055	0.173	0.732	3018	tags=39%, list=23%, signal=50%
25	HALLMARK_NOTCH_SIGNALING		27	-0.43	-1.31	0.131	0.211	0.811	3264	tags=37%, list=25%, signal=49%
26	HALLMARK_COMPLEMENT		160	-0.3	-1.24	0.099	0.275	0.884	1915	tags=18%, list=15%, signal=21%
27	HALLMARK_FATTY_ACID_METABOLISM		142	-0.27	-1.23	0.179	0.274	0.89	1666	tags=13%, list=13%, signal=14%
28	HALLMARK_UNFOLDED_PROTEIN_RESPONSE		111	-0.28	-1.21	0.231	0.286	0.92	482	tags=4%, list=4%, signal=4%
29	HALLMARK_PEROXISOME		92	-0.27	-1.21	0.202	0.281	0.928	2489	tags=20%, list=19%, signal=24%
30	HALLMARK_BILE_ACID_METABOLISM		90	-0.29	-1.16	0.25	0.33	0.95	2392	tags=24%, list=19%, signal=30%
31	HALLMARK_TGF_BETA_SIGNALING		49	-0.36	-1.14	0.332	0.34	0.962	2440	tags=27%, list=19%, signal=33%
32	HALLMARK_MTORC1_SIGNALING		197	-0.21	-1.08	0.335	0.404	0.977	1137	tags=7%, list=9%, signal=8%
33	HALLMARK_HEDGEHOG_SIGNALING		23	-0.41	-1.06	0.441	0.425	0.977	991	tags=17%, list=8%, signal=19%
34	HALLMARK_COAGULATION		106	-0.29	-1.01	0.447	0.48	0.982	2271	tags=22%, list=18%, signal=26%
35	HALLMARK_REACTIVE_OXYGEN_SPECIES_PATHWAY		49	-0.24	-1	0.484	0.474	0.982	935	tags=8%, list=7%, signal=9%
36	HALLMARK_PI3K_AKT_MTOR_SIGNALING		97	-0.23	-0.99	0.462	0.479	0.982	2213	tags=15%, list=17%, signal=19%
37	HALLMARK_PROTEIN_SECRETION		92	-0.22	-0.92	0.536	0.565	0.99	1969	tags=11%, list=15%, signal=13%
38	HALLMARK_E2F_TARGETS		200	-0.15	-0.74	0.82	0.858	1	4300	tags=28%, list=33%, signal=41%
39	HALLMARK_OXIDATIVE_PHOSPHORYLATION		198	-0.16	-0.56	0.776	0.992	1	5669	tags=43%, list=44%, signal=75%
40	HALLMARK_MITOTIC_SPINDLE		194	-0.18	-0.56	0.972	0.967	1	3031	tags=19%, list=24%, signal=24%
