# Supplementary material for: Ezh2 is essential for the generation of functional yolk sac derived erythro-myeloid progenitors
Source: Nat Commun. 2021 Dec 2;12:7019. doi: 10.1038/s41467-021-27140-8 (PMC8640066; doi:10.1038/s41467-021-27140-8)
Supplement: Supplementary file 7 — Supplementary Data 4 [file 41467_2021_27140_MOESM7_ESM.xlsx]

## Sheet: Supplementary Data 4
Supplementary Data 4, Related to Figure 2. Gene signatures for GSEA. Proportions of Ezh2 target genes in each signature are indicated and highlighted.
EC (63/189)	HE (61/179)	Hematopoietic (8/138)	Wnt (19/42)	EMP (14/91)	Ezh2 taget genes
Icosl	Igfbp2	Hlf	Wnt6	Tuba4a	Xkr4
Hba-x	Chpf	Ocln	Hey2	Grb10	Sox17
Hba-a1	Rgs16	Rasgef1b	Tcf7	Hba-x	Npbwr1
P4ha2	Hey2	Gfi1	Axin2	Hba-a1	Alkal1
Pmp22	Unc5b	Apba2	Jag2	Samd14	Sntg1
Col1a1	Col18a1	Slco3a1	Ptch1	Gp1bb	Mybl1
Krt19	Ebf1	Nlrp6	Wnt1	Thbs1	Tcf24
Trib2	Slc47a1	Grm2	Dll1	Cited4	Prex2
Id2	Arhgef15	Calcrl	Dkk1	Parm1	A830018L16Rik
Dact1	Kif1c	Cd34	Jag1	Podxl	Sulf1
Ckb	Tmem100	Tie1	Hey1	Gata2	Slco5a1
Msx2	Erbb2	Scarf1	Lef1	Mt2	Prdm14
Foxd1	Sost	C030002c11rik	Fzd1	Gse1	Eya1
Isl1	Itgb4	Znrf1	Gnai1	Rbpms2	Msc
Bmp4	Pxdn	Abce1	Rbpj	1810058I24Rik	Kcnb2
Tdh	Meg3	Akap8	Hdac11	Adgrg1	Sbspon
Ebf2	Tnfaip2	Eif4b	Wnt5b	Alas2	4930444P10Rik
Slc1a3	Jag2	Kif20a	Ccnd2	Car2	Stau2
Mgat3	Crip2	Zfp760	Nkd1	Cbfa2t3	Tfap2d
Scube1	Edn1	Insl6	Adam17	Cdk6	Gm15825
Krt8	Tppp	Pik3cg	Axin1	Cited2	Tfap2b
Hoxc10	Mast4	Meis1	Csnk1e	Clint1	Rims1
Emp2	Lifr	Car2	Ctnnb1	Cox6b2	B3gat2
Snai2	Npr3	Bub1b	Cul1	Cpox	Fam135a
Thpo	Acvrl1	Wdhd1	Dkk4	Dapp1	Col19a1
Etv5	Prss29	Gm13693	Dvl2	Diap1	Adgrb3
Ripk4	Epas1	Gm13695	Frat1	Dnmt3b	Khdrbs2
Pou5f1	Pcsk5	Gm13696	Fzd8	F2r	Bend6
Cyp1b1	Ablim1	Gm13694	Hdac2	F2rl2	Dst
Col5a1	Chst1	Gm13697	Hdac5	Fam65a	Ptpn18
Rbms1	Fbn1	Gm13698	Kat2a	Frrs1	Cfc1
Hoxd9	Prnd	Gm13691	Maml1	Fut8	Arhgef4
Creb3l1	Jag1	Sash3	Myc	Gata1	Arid5a
Thbs1	Stmn2	Itga4	Ncor2	Gfi1b	Sema4c
Hck	Hey1	Gas2l3	Ncstn	Gp9	Mgat4a
Sdc4	Qrfpr	Lgals9	Notch1	H19	Cracdl
Sall4	Efna1	5730419I09Rik	Notch4	Hba-a2	Lonrf2
Zfhx4	Npr1	Mrps2	Numb	Hbb-bh1	Chst10
Ralyl	Id3	Ncoa4	Ppard	Hbb-bt	Npas2
Car3	Kdr	Pogz	Psen2	Hbb-y	Creg2
Cttnbp2nl	Flt1	Mapk6	Skp2	Hdgf	Slc9a2
Dkk2	Thsd7a	Pggt1b	Tp53	Hk1	Pantr1
L1td1	Cav1	Sf3b3		Ikzf2	Pou3f3
Grhl3	Rab19	Celf2		Itga2b	Pantr2
Alpl	Wipf3	Aqr		Itgb3	Gpr45
Mmp23	Ntf3	Nop2		Kit	Slc40a1
Gnai1	Ltbp4	Elf1		Klf1	Hecw2
Shisa3	Tjp1	Morc3		Lat	Pgap1
Foxp2	Sv2b	Zfp867		Lmo2	Boll
Cxcl12	Parva	Arhgef6		Meis1	Plcl1
Dppa3	Htra1	Pla2g4a		Mfsd2b	9130024F11Rik
P2ry6	Col4a2	Fcna		Mpl	Satb2
Dkk3	Col4a1	Mthfd1		Mpo	Spats2l
Spon1	Plat	Ttc37		Mrvi1	Ica1l
Utf1	Plvap	Ttr		Mt1	Nrp2
Phlda2	Bcar1	Cirh1a		Muc13	Gpr1
Cbln1	Mcam	Pole		Myb	Adam23
Stra6	Cgnl1	Tnpo3		Nedd4	Map2
Igdcc3	Ctsh	Heatr1		Nfe2	Unc80
Tpm1	Chst2	AI662270		Nrgn	Erbb4
Plcd1	Timp1	Ubap2l		Nt5c3	Mreg
Hs6st2	Gnai2	2210404J11Rik		Pbx1	Marchf4
Gpc3	Mirg	Ctr9		Pdcd4	Igfbp2
Tagln	Sparc	Fkbp1b		Perp	Igfbp5
Tpm2	Pid1	Pmpca		Pf4	Tns1
Ctss	Anxa3	Slc25a15		Ppif	Rufy4
Gm6792	Sat1	Bub1		Prkar2b	Prkag3
Gm885	Pea15a	Parp3		Ptprcap	Wnt6
Mfap2	Vim	Chd1		Rab27b	Wnt10a
Csrp2	Rhoc	Wdr36		Rabgap1l	Gm16582
Fam114a1	Ppap2a	Top2a		Rap1b	Cdk5r2
2310042E22Rik	Nrp1	Ercc6l		Rbm38	Fev
Arhgap15	Tmem109	Hells		Sipa1l1	Cryba2
Ephx2	Akap2	Fndc3c1		Slc22a3	Mir375
Wbp5	Cald1	Nup155		Slc25a37	Cfap65
Cyba	Tnfaip1	Lig3		Slc4a1	Ihh
Tifab	Mest	Api5		Smim1	Tuba4a
Lgals1	Stab2	Zfp296		Spns1	Ptprn
Ccl3	Colec11	Ints7		Spns2	Resp18
Cd52	Mfge8	Msh2		Tal1	Des
Myl9	Mmp2	Flt3l		Tgfb1	Gm15179
Fcer1g	Pkd2	Gimap6		Tgfbr3	Speg
Tyrobp	Maged2	Eltd1		Tmem14c	Asic4
Ctsz	Ralb	Runx1		Treml1	Chpf
Cstb	Tcn2	Slc18a2		Tspan32	Tmem198
Scpep1	Tppp3	Cdk17		Tuba8	Slc4a3
Acta2	Ckap4	Myc		Ugcg	Epha4
Gpx3	Arsj	Cd47		Unc119	Pax3
Tnni1	Palm	Dnmt3a		Urod	Sgpp2
Krt14	Lair1	St3gal1		Vamp5	Mogat1
Cd53	Pld2	Chd4		Zfpm1	Serpine2
Ermap	L3mbtl	Dnmt1			Irs1
Cd68	E030010A14Rik	Myb			Col4a4
AA415398	Gm11992	Dnmt3b			Col4a3
Ly86	Notch1	Irak3			Sphkap
Ccl4	Hapln1	Ikzf2			Mir5126
Actc1	Procr	Kit			Dner
C1qa	Cd93	Angpt1			Slc16a14
Bbs7	Egfl7	Gpr56			Spata3
Clec1b	Tek	Numa1			2810459M11Rik
Pld4	Pik3c2b	Itih5			Nppc
Olfml3	Gpr116	Gcnt2			Akp3
Plac8	Eng	Abcc1			Ecel1
Snx2	Tspan13	Spns2			Prss56
Ilk	Elk3	Frrs1			Chrnd
Slc38a4	Mecom	AI314180			Efhd1
Ctsc	Igfbp4	Ptk2b			Snorc
Dusp22	Itga5	Cad			Neu2
Ftl2	Slc6a6	Zfp445			Sh3bp4
Ftl1	Slc43a3	Gfi1b			Gbx2
Col4a5	Tspan18	Ifi47			Mlph
Rcn3	Fam198b	Inpp5b			Twist2
Rbms3	Tspan2	Atp2a3			Gpc1
Mdk	Arap3	Nup210			Mir149
Gm11428	Ly6a-GFP	Zfp106			Kif1a
Plek	Pgr15l	Sykb			Sned1
Sla	1300014I06Rik	Ppfia1			Bok
Slc2a3	Cdh5	Dock2			Cdh20
Wrap53	Mmrn2	Treml2			Gm17634
Gm5431	Esam	Spns3			Rnf152
Sh2b2	Slc9a3r2	Serpina3j			Tnfrsf11a
Ugdh	Vwf	Dna2			Bcl2
Gp1ba	Pecam1	Sepsecs			Cdh7
Dppa5a	Ptprb	Prss2			Tfcp2l1
Dcn	Tm4sf1	Qprt			Gli2
S100a8	Plxnd1	Setx			Inhbb
Lrrc17	Acer2	Rnf128			Sctr
Rhox6	Ecscr	Arrdc4			C1ql2
Tubb1	Rgs3	Crlf3			En1
Rhox9	Ramp2	Rnd2			Celrr
Lum	Icam2	Fut8			Htr5b
Tex19.1	Emcn	Nfe2			Lypd1
Pf4	C630004H02Rik	Zswim3			Nckap5
Col1a2	Tmem2	Zfp763			Tmem163
Hp	Ass1	Serpina3k			Cxcr4
3830417A13Rik	Hspg2	Tuba8			Thsd7b
Tlr13	S1pr1	A530088E08Rik			Il24
BC048679	H19	Dapp1			Rassf5
Fkbp14	Ptrf				Avpr1b
Col6a1	Gm5424				Pm20d1
Gm5483	Sema3g				Slc45a3
Cfp	Gja4				Mfsd4a
Csf1r	Rasip1				Lemd1
Prrx2	F11r				Mir135b
Mt1	Notch4				Klhdc8a
Tcfap2c	Gja5				Cntn2
Clec5a	Ecm1				Nfasc
Col3a1	Clec14a				Lrrn2
Hbb-bh1	Tspan6				Plekha6
Krt9	Bmx				Kiss1
F830116E18Rik	Sparcl1				Etnk2
Prss35	Sdpr				Optc
Clec4n	Fzd4				Adora1
BC117090	Zbtb4				Syt2
Gpr34	Ehd4				Lgr6
Cd300lb	Gm600				Lmod1
Fcrls	S100a16				Gm4793
Slc14a1	Gngt2				Phlda3
Col6a2	Prss23				Lad1
S100a9	Klf17				Pkp1
Krt16	1810041L15Rik				Ascl5
Stfa1	Rassf9				Cacna1s
Zim1	Olfr31				Inava
AU015836	Rras				Gpr25
F2rl2	Slc14a2				Camsap2
Wisp1	Gpr126				Nr5a2
Hmgcs2	Lpar4				Lhx9
Hba-a2	Rhob				Kcnt2
2010005H15Rik	Tnfsf15				Brinp3
Treml1	Mrgprd				Colgalt2
Kctd21	Plac1				Rgl1
Gdf3	Olfr118				Arpc5
2310030G06Rik	Bbs9				Nmnat2
Hsd11b1	Amac1				Lamc2
Gca	Wbp2nl				Rgs8
Nat2	Gpihbp1				C230024C17Rik
Gp6	Triml2				Rgs16
Apeg3	Cav2				Zfp648
Gpr65	Cd38				Cacna1e
Gpr183					BC034090
Nucb2					Lhx4
Cybb					Fam163a
Tgfb1i1					Tdrd5
Marcks					Nphs2
Col5a2					Brinp2
Anxa2					Astn1
Tax1bp3					Dnm3
Ctsl					Prrx1
Cyr61					Atp1b1
					Ildr2
					Fam78b
					Gm16701
					Rxrg
					Lmx1a
					Rgs4
					Olfml2b
					Fcrlb
					Pcp4l1
					Nhlh1
					Atp1a2
					Kcnj9
					Kcnj10
					Igsf9
					4933439K11Rik
					Vsig8
					Slamf8
					Cadm3
					Fmn2
					Grem2
					Rgs7
					Pld5
					Kif26b
					Stum
					Mixl1
					Lefty2
					Lefty1
					Ephx1
					Cnih3
					Enah
					Susd4
					4930488B22Rik
					Hlx
					Mtarc1
					C130074G19Rik
					Mark1
					Slc30a10
					Gm2061
					Tgfb2
					Esrrg
					Ptpn14
					Prox1os
					Prox1
					Vash2
					Batf3
					Atf3
					Kcnh1
					A730013G03Rik
					Gm15867
					Sertad4
					Irf6
					Plxna2
					Ppp1r14c
					Akap12
					Rgs17
					Lrp11
					Ust
					Samd5
					Grm1
					Phactr2
					Adgrg6
					Gm32926
					Olig3
					Sgk1
					E030030I06Rik
					Raet1e
					H60b
					Gm10825
					Tcf21
					Eya4
					Moxd1
					Ccn2
					Gm9767
					Tmem200a
					Ptprk
					Soga3
					Rspo3
					Hey2
					Nkain2
					Gm15939
					Clvs2
					Hs3st5
					Mfsd4b1
					Gpr6
					Nr2e1
					Ostm1
					Sobp
					9030612E09Rik
					Cd24a
					Crybg1
					Prdm1
					Gm15934
					Bves
					Grik2
					Sim1
					Fam162b
					Rfx6
					Vgll2
					Slc35f1
					Fam184a
					Sh3rf3
					Septin10
					Sowahc
					Spock2
					Chst3
					Unc5b
					Tbata
					Adamts14
					Pald1
					Nodal
					Npffr1
					Macroh2a2
					Col13a1
					Neurog3
					Tspan15
					Stox1
					Atoh7
					Lrrtm3
					Egr2
					Ank3
					Slc16a9
					Fam13c
					Bicc1
					Pcdh15
					Gnaz
					Lrrc75b
					Ggt1
					Gstt3
					Chchd10
					Col18a1
					Adarb1
					Tspear
					Gm19402
					Lrrc3
					Trpm2
					Icosl
					Agpat3
					Gm30400
					Ccdc105
					Slc1a6
					C2cd4c
					Shc2
					Hcn2
					Fstl3
					Kiss1r
					R3hdm4
					Grin3b
					Efna2
					Apc2
					2310011J03Rik
					Reep6
					Pcsk4
					Adamtsl5
					Plk5
					Mex3d
					Onecut3
					Amh
					Jsrp1
					Lingo3
					Gadd45b
					Diras1
					Atcayos
					Atcay
					Zfr2
					Matk
					Gipc3
					Nfic
					Celf5
					Tle2
					Gm1553
					Slc41a2
					Aldh1l2
					Nuak1
					Rfx4
					Btbd11
					Ascl4
					Ascl1
					Slc5a8
					Ano4
					Anks1b
					Rmst
					Ntn4
					Usp44
					Tmcc3
					Plxnc1
					Socs2
					5730420D15Rik
					Kitl
					Alx1
					Slc6a15
					Ppfia2
					Lin7a
					Pawr
					Syt1
					Nav3
					Kcnc2
					Gm15723
					Trhde
					Lgr5
					Kcnmb4os2
					Kcnmb4
					Cpm
					Grip1
					Msrb3
					Wif1
					Tbc1d30
					Avpr1a
					Mir8104
					Tafa2
					Lrig3
					Mettl1
					Cyp27b1
					Marchf9
					Cdk4
					Agap2
					B4galnt1
					Slc26a10
					Kif5a
					Dctn2
					Gli1
					Ndufa4l2
					Shmt2
					Nxph4
					Lrp1
					1700012D01Rik
					Nemp1
					Tac2
					Gls2
					Mir6917
					Erbb3
					Gm26876
					Ikzf4
					Gdf11
					Itga7
					Gal3st1
					Cabp7
					Nefh
					Rasl10a
					Aebp1
					Myl7
					Camk2b
					Nacad
					Adcy1
					Igfbp3
					Upp1
					Vwc2
					Grb10
					Cobl
					Vstm2a
					Egfr
					Otx1
					Ccdc85a
					Efemp1
					Eml6
					Sptbn1
					Asb3
					Hba-x
					Hba-a1
					Hbq1b
					Hbq1a
					Fgf18
					Tlx3
					Kcnip1
					Slit3
					Fbll1
					Wwc1
					Tenm2
					Gabra1
					Gabrb2
					Ebf1
					Sox30
					Adam19
					Nipal4
					Trim7
					Flt4
					Gfpt2
					Rasgef1c
					Adamts2
					Grm6
					Zfp354b
					Col23a1
					Olfr1372-ps1
					Tcf7
					Fstl4
					Shroom1
					Sowaha
					P4ha2
					4933405E24Rik
					Acsl6
					Glra1
					Gria1
					Hand1
					H2bu2
					H2aw
					Trim17
					H2bu1-ps
					H3f4
					Trim11
					Obscn
					Gjc2
					Wnt3a
					Wnt9a
					Prss38
					Olfr222
					Kcnj12
					Slc47a2
					Slc47a1
					Rnf112
					Epn2
					Fam83g
					Specc1
					Adora2b
					Cenpv
					Tekt3
					Pmp22
					Hs3st3b1
					Hs3st3a1
					Arhgap44
					Myocd
					Shisa6
					Pirt
					Gas7
					Usp43
					Ntn1
					Arhgef15
					Alox12b
					Alox8
					Gucy2e
					Kcnab3
					Rnf227
					Chd3
					Dnah2
					Efnb3
					Atp1b2
					Fgf11
					Tmem102
					Nlgn2
					Tmem256
					Tnk1
					Ybx2
					Cldn7
					Slc16a11
					Bcl6b
					Alox12
					Alox12e
					Alox15
					Zmynd15
					Cxcl16
					Kif1c
					Inca1
					9230020A06Rik
					Wscd1
					Aipl1
					Pimreg
					Pitpnm3
					1700051A21Rik
					Slc13a5
					Fbxo39
					P2rx5
					Rap1gap2
					Ccdc92b
					Hic1
					Mir212
					Rtn4rl1
					Dph1
					Gm12339
					Doc2b
					Abr
					Bhlha9
					Slc6a4
					Coro6
					Pipox
					Gm11190
					Sez6
					Rab34
					Sarm1
					Vtn
					Sebox
					Nos2
					Rab11fip4
					Mir193a
					Rhbdl3
					Tmem98
					Asic2
					Tmem132e
					Slfn5
					Rasl10b
					Gas2l2
					1700020L24Rik
					Hnf1b
					Dusp14
					Aatf
					Lhx1
					Lhx1os
					Car4
					2610027K06Rik
					Tbx2
					Tbx4
					Ppm1e
					2210416O15Rik
					Cuedc1
					Nog
					Tmem100
					Hlf
					Car10
					Cacna1g
					Epn3
					Col1a1
					Samd14
					Itga3
					Dlx3
					Dlx4os
					Dlx4
					Nxph3
					Ngfr
					B4galnt2
					Ttll6
					Hoxb13
					Gm53
					Hoxb9
					Mir196a-1
					Hoxb8
					Hoxb7
					Hoxb6
					Hoxb5
					Hoxb5os
					Mir10a
					Hoxb4
					Hoxb3
					Hoxb2
					Hoxb3os
					Hoxb1
					Gm11529
					Skap1
					Sp2
					Sp6
					Gm11532
					Tbx21
					Srcin1
					Epop
					Mllt6
					Plxdc1
					Stac2
					Neurod2
					Ppp1r1b
					Pnmt
					Erbb2
					Grb7
					Ikzf3
					Zpbp2
					Lrrc3c
					Gsdma
					Rapgefl1
					Rara
					Gjd3
					Tns4
					Krt10
					Krtap17-1
					Krt19
					Hap1
					Kcnh4
					Hcrt
					Cavin1
					Hsd17b1
					Coasy
					Tubg2
					Cntnap1
					Plekhh3
					Ccr10
					Ezh1
					Vps25
					Wnk4
					Etv4
					Meox1
					Sost
					Mpp3
					Ppy
					Pyy
					Nags
					Bloodlinc
					Rundc3a
					Gm11627
					Fzd2
					Meioc
					Adam11
					Gjc1
					C1ql1
					2410004I01Rik
					Plcd3
					Acbd4
					Lyzl6
					Rprml
					Wnt9b
					Wnt3
					Crhr1
					Mapt
					Mrc2
					Marchf10
					Ace
					Kcnh6
					1810010H24Rik
					Cacng1
					Cacng4
					Cacng5
					Axin2
					Fam20a
					Abca5
					BC006965
					Sox9
					2610035D17Rik
					Sstr2
					Cpsf4l
					Sdk2
					Kif19a
					Btbd17
					Gprc5c
					Rab37
					Grin2c
					Ush1g
					Otop3
					Hid1
					Cdr2l
					Trim80
					Llgl2
					Itgb4
					Cdk3
					Evpl
					Galr2
					Foxj1
					Rnf157
					Sphk1
					Prcd
					Cygb
					St6galnac2
					Mgat5b
					Septin9
					Gm11729
					2900041M22Rik
					Tnrc6c
					Tmem235
					Socs3
					Timp2
					Rbfox3
					Enpp7
					Cbx2
					Cbx8
					Cbx4
					Card14
					Rnf213
					Endov
					Nptx1
					Gm11762
					Aatk
					Gcgr
					Notum
					Uts2r
					Metrnl
					Ptchd3
					Pomc
					Efr3b
					Adcy3
					Ncoa1
					Klhl29
					2810032G03Rik
					Gdf7
					Hs1bp3
					Matn3
					Wdr35
					1700022H16Rik
					Kcns3
					Vsnl1
					4930511A02Rik
					Lratd1
					Trib2
					Ntsr2
					Greb1
					Kcnf1
					Atp6v1c2
					Grhl1
					Cys1
					Mboat2
					Id2
					Gm17746
					Mir6538
					Sox11
					Myt1l
					Pxdn
					Sntg2
					Alkal2
					Fam110c
					Lamb1
					Slc26a4
					F730043M19Rik
					Atxn7l1
					Ferd3l
					Twist1
					Meox2
					Scin
					Dock4
					Zfp277
					Nrcam
					Stxbp6
					Nova1
					Foxg1
					3110039M20Rik
					Prkd1
					Coch
					Npas3
					Insm2
					Sfta3-ps
					Nkx2-1
					Nkx2-9
					Pax9
					Slc25a21
					Foxa1
					Sstr1
					Gm20063
					Lrfn5
					Mdga2
					4930512B01Rik
					Trim9
					Dact1
					Gpr135
					Rtn1
					Six6
					4930447C04Rik
					Six1
					Six4
					Tmem30b
					2210039B01Rik
					Prkch
					Syt16
					1700086L19Rik
					Kcnh5
					Syne2
					Esr2
					Hspa2
					Ppp1r36
					Plekhg3
					Sptb
					Rab15
					Plekhh1
					Arg2
					Galnt16
					Plekhd1os
					Plekhd1
					Ccdc177
					1700052I22Rik
					Smoc1
					Slc8a3
					Ttc9
					Map3k9
					Dpf3
					Papln
					Acot1
					Acot5
					Vsx2
					Vrtn
					Syndig1l
					D030025P21Rik
					Ltbp2
					Rps6kl1
					Pgf
					Acyp1
					Zc2hc1c
					Fos
					Tgfb3
					Esrrb
					Irf2bpl
					Zdhhc22
					Ngb
					Ism2
					Flrt2
					Kcnk10
					Ptpn21
					Eml5
					Kcnk13
					Gpr68
					Tc2n
					Fbln5
					Slc24a4
					Chga
					Unc79
					Prima1
					Gm29508
					Ppp4r4
					Gsc
					Tunar
					D430019H16Rik
					Bdkrb2
					Bcl11b
					Ccdc85c
					Hhipl1
					Cyp46a1
					Evl
					Degs2
					Begain
					Dlk1
					Meg3
					Mir1188
					Mir1247
					Dio3
					Dio3os
					Amn
					Cdc42bpb
					Lbhd2
					Exoc3l4
					Tnfaip2
					Gm266
					Ckb
					Aspg
					Mir3073a
					Mir203
					Kif26a
					Zbtb42
					Cep170b
					Jag2
					Crip2
					Crip1
					Tmem121
					Gm10421
					Dnah11
					D230030E09Rik
					Sp8
					Itgb8
					Tmem196
					Adarb2
					Chrm3
					Ryr2
					Actn2
					Edaradd
					Gpr137b-ps
					Gpr137b
					Nid1
					Gng4
					Hecw1
					Gli3
					Inhba
					Amph
					Sfrp4
					Epdr1
					Pom121l2
					Prss16
					4930557F10Rik
					4930586N03Rik
					Scgn
					Dcdc2a
					2610307P16Rik
					Irf4
					Foxq1
					1700018A04Rik
					Foxf2
					Foxc1
					Tubb2b
					Slc22a23
					Gm15908
					Pxdc1
					Eci3
					Ppp1r3g
					Nrn1
					Dsp
					Bmp6
					Gm26688
					Tfap2a
					Mak
					Gcm2
					Sycp2l
					Edn1
					Phactr1
					Rnf182
					Cd83
					Rbm24
					Rnf144b
					Id4
					A330033J07Rik
					Ptpdc1
					Barx1
					Wnk2
					Nxnl2
					S1pr3
					Shc3
					Diras2
					Nfil3
					Ror2
					Msx2
					Drd1
					Hrh2
					Gprin1
					Sncb
					Tspan17
					Unc5a
					Fgfr4
					Slc34a1
					Pfn3
					Prr7
					Dbn1
					Pdlim7
					Pitx1
					4930550C17Rik
					Neurog1
					Cxcl14
					Gm10782
					Slc25a48
					Tgfbi
					Spock1
					Gkap1
					Slc28a3
					Ntrk2
					Spata31d1b
					Spata31d1d
					Gas1
					Fbp1
					Fancc
					Ptch1
					Adcy2
					Ube2ql1
					Adamts16
					Irx1
					Gm20554
					Irx2
					D730050B12Rik
					Irx4
					Slc6a3
					Slc12a7
					Nkd2
					Tppp
					Slc9a3
					Pcsk1
					Gpr150
					A830082K12Rik
					Nr2f1
					Adgrv1
					C130071C03Rik
					Mir9-2
					Edil3
					Vcan
					Acot12
					4833422C13Rik
					Rasgrf2
					Ankrd34b
					Thbs4
					Bhmt2
					Dmgdh
					Lhfpl2
					Otp
					Pde8b
					Crhbp
					F2rl1
					Sv2c
					Gcnt4
					Foxd1
					Tmem171
					Map1b
					Cartpt
					Ocln
					Mast4
					Shisal2b
					Htr1a
					AI197445
					Zswim6
					Rab3c
					Map3k1
					Plpp1
					Ccno
					Mcidas
					Cdc20b
					Mir449b
					Mir449c
					Fst
					Pelo
					Itga1
					Isl1
					Parp8
					Hcn1
					Gm21188
					Gm10409
					Gm3002
					2610042L04Rik
					Gm3264
					Gm3500
					Gm10406
					Abhd6
					Fam107a
					Ptprg
					Fezf2
					Cadps
					B230110C06Rik
					Lrrc3b
					Thrb
					Nid2
					Zfp503
					4930519K11Rik
					Dlg5
					Plac9a
					Hesx1
					Il17rd
					Arhgef3
					Erc2
					Wnt5a
					Cacna2d3
					Il17rb
					Chdh
					Sfmbt1
					Galnt15
					Slc18a3
					Chat
					Prrxl1
					3425401B19Rik
					Vstm4
					Gdf10
					Zfp488
					Gprin2
					Syt15
					Bmpr1a
					Grid1
					Mir346
					Cdhr1
					Nrg3
					Ptgdr
					Fermt2
					4930527F14Rik
					Gm15217
					Bmp4
					Samd4
					Otx2os1
					Otx2
					Ndrg2
					Sall2
					Mmp14
					Rem2
					Ajuba
					Efs
					Jph4
					Carmil3
					Cpne6
					Nrl
					Nfatc4
					Mir6949
					Mcpt8
					Atp12a
					Gja3
					Gjb2
					Gjb6
					Il17d
					Fgf9
					Shisa2
					Tnfrsf19
					Sacs
					Dleu2
					Fam124a
					Gata4
					Tdh
					Sox7
					4930578I06Rik
					Mir124a-1hg
					Mir124a-1
					Mir3078
					Fzd3
					Fbxo16
					Pnoc
					Scara3
					Chrna2
					Stmn4
					Adra1a
					Pnma2
					Ebf2
					Nefl
					Nefm
					Adam28
					Stc1
					Nkx2-6
					1700092C10Rik
					Nkx3-1
					Loxl2
					Tnfrsf10b
					Pebp4
					Egr3
					Pdlim2
					Ppp3cc
					Phyhip
					Bmp1
					Sftpc
					Lgi3
					Hr
					Dmtn
					Fgf17
					Gfra2
					Siah3
					Serp2
					Enox1
					Fam216b
					Tnfsf11
					Rgcc
					Gm9748
					Pcdh8
					Pcdh17
					Pcdh20
					Pcdh9
					Klhl1
					Dach1
					Klf5
					Klf12
					Lmo7
					Pou4f1
					4930449E01Rik
					Slitrk1
					Slitrk5
					Gpc5
					Gpc6
					Gm4675
					Sox21
					Dzip1
					Hs6st3
					Farp1
					Slc15a1
					Dock9
					Gm5089
					Zic5
					Zic2
					2610035F20Rik
					Nalcn
					Fgf14
					Plcxd3
					Ptger4
					Osmr
					Lifr
					Egflam
					Gdnf
					Slc1a3
					Prlr
					C1qtnf3
					Rxfp3
					Gm5144
					Npr3
					Pdzd2
					Cdh6
					Cdh12
					Retreg1
					Marchf11
					Fbxl7
					Trio
					Ctnnd2
					Ankrd33b
					Sema5a
					Snhg18
					Erich5
					4930413F20Rik
					Nipal2
					Kcns2
					Osr2
					Rgs22
					Snx31
					Grhl2
					Gm16136
					Ncald
					Fzd6
					Cthrc1
					Rims2
					Dpys
					Zfpm2
					Rspo2
					Tmem74
					Pkhd1l1
					Kcnv1
					Csmd3
					Aard
					Mal2
					Ccn3
					Col14a1
					Has2
					Zhx2
					Fbxo32
					Trib1
					Asap1
					Adcy8
					Kcnq3
					Khdrbs3
					Fam135b
					Kcnk9
					Ptk2
					Dennd3
					Mroh5
					Adgrb1
					Arc
					Them6
					Lynx1
					Ly6h
					Rhpn1
					Mafa
					Mapk15
					Iqank1
					Nrbp2
					Plec
					Smpd5
					Scrt1
					Lrrc24
					Apol6
					Mb
					Rbfox2
					Foxred2
					Pvalb
					Mpst
					Kctd17
					Sstr3
					Elfn2
					Gm17753
					H1f0
					Gcat
					Galr3
					Sox10
					Gm10863
					Slc16a8
					Kcnj4
					Kdelr3
					Nptxr
					Rpl3
					Mgat3
					Cacna1i
					Fam83f
					A430088P11Rik
					Mchr1
					Chadl
					Csdc2
					Snu13
					4930407I10Rik
					Mei1
					Shisa8
					Tnfrsf13c
					Mir3080
					Tcf20
					A4galt
					Bik
					Scube1
					Mpped1
					Efcab6
					Sult4a1
					Mir6392
					Shisal1
					Gm20556
					Upk3a
					Fbln1
					7530416G11Rik
					AU022754
					Wnt7b
					Ppara
					Pkdrej
					Celsr1
					Tafa5
					Ttll8
					Panx2
					Mapk12
					Mapk11
					Plxnb2
					Tymp
					Odf3b
					Mapk8ip2
					Syt10
					Cpne8
					Slc2a13
					Cntn1
					Pdzrn4
					Tmem117
					Nell2
					Dbx2
					Pced1b
					Rapgef3
					Vdr
					Col2a1
					Asb8
					Ccdc184
					Zfp641
					Adcy6
					Cacnb3
					Rnd1
					Ccdc65
					Wnt10b
					Wnt1
					Ddn
					Rhebl1
					Dhh
					Prph
					C1ql4
					Dnajc22
					Kcnh3
					Faim2
					Aqp2
					Aqp5
					Aqp6
					Racgap1
					Asic1
					Slc11a2
					Pou6f1
					Galnt6
					Slc4a8
					Scn8a
					Fignl2
					Acvrl1
					Tamalin
					A330009N23Rik
					Krt7
					Krt87
					Krt86
					Krt71
					Krt2
					Krt1
					Krt77
					Krt8
					Igfbp6
					Rarg
					Gm36246
					Hoxc13
					Hoxc12
					Hotair
					Hoxc11
					Hoxc5
					Hoxc9
					Hoxc10
					Mir196a-2
					Hoxc8
					Hoxc6
					Mir615
					Hoxc4
					D930007P13Rik
					Smug1
					Pde1b
					Ppp1r1a
					Adcy9
					Ppl
					Rbfox1
					Tmem114
					Abat
					Grin2a
					Emp2
					Tekt5
					Prm2
					Shisa9
					Myh11
					Snai2
					Pkp2
					Slc7a4
					Med15
					Scarf2
					Car15
					Ess2
					Gsc2
					Rtn4r
					Tango2
					Arvcf
					Tbx1
					Gp1bb
					Septin5
					Cldn5
					Map6d1
					Vwa5b2
					Camk2n2
					Ece2
					Chrd
					Thpo
					Ephb3
					2510009E07Rik
					Etv5
					St6gal1
					BC106179
					Rtp4
					Masp1
					Sst
					Bcl6
					P3h2
					Fgf12
					Mb21d2
					Plaat1
					4632428C04Rik
					Hes1
					Lrrc15
					Gp5
					Tmem44
					Gm15743
					Pigz
					Tnk2
					Muc20
					Itgb5
					Kalrn
					Mylk
					Adcy5
					Sema5b
					Casr
					Ildr1
					Stxbp5l
					Gpr156
					Igsf11
					Lsamp
					Gap43
					Sidt1
					Mir3081
					Boc
					Tagln3
					Nectin3
					Alcam
					Col8a1
					Dcbld2
					Epha6
					Epha3
					Htr1f
					Vgll3
					Cadm2
					Robo2
					Cxadr
					E330011O21Rik
					Chodl
					Jam2
					Adamts5
					Grik1
					Hunk
					Eva1c
					Olig2
					Olig1
					Itsn1
					Cryzl1
					1700029J03Rik
					Cbr3
					Dop1b
					Sim2
					Ripply3
					Kcnj6
					Kcnj15
					Erg
					Lca5l
					Dscam
					Bace2
					Tmprss2
					Ripk4
					Synj2
					Tulp4
					Tmem181a
					Dynlt1a
					Rps6ka2
					Fndc1
					Prr18
					T
					Pde10a
					4930452A19Rik
					Plg
					Airn
					Igf2r
					Mas1
					Afdn
					2700054A10Rik
					Tcte2
					Dact2
					Smoc2
					Dll1
					Rgmb
					Mmp25
					Bicdl2
					Cldn6
					Tnfrsf12a
					Cldn9
					Paqr4
					9530082P21Rik
					Kremen2
					Tbc1d24
					Ntn3
					Abca17
					Abca3
					Caskin1
					Npw
					Syngr3
					Hs3st6
					Baiap3
					Prss28
					Prss29
					Cacna1h
					Tekt4
					Sstr5
					Cerox1
					Gng13
					Fbxl16
					Wdr24
					D630044L22Rik
					A930017K11Rik
					Rab11fip3
					Pgap6
					Pdia2
					Rgs11
					Neurl1b
					Nkx2-5
					Grm4
					Pacsin1
					Scube3
					Tead3
					Tulp1
					Mapk13
					Cpne5
					Glp1r
					Pde9a
					Cbs
					Ephx3
					Cyp4f39
					Zfp811
					Zfp870
					H2-K2
					H2-K1
					Col11a2
					H2-DMb2
					Psmb8
					Btnl4
					Ppt2
					Prrt1
					Tnxb
					Hspa1b
					Hspa1a
					Hspa1l
					Mpig6b
					Ly6g6e
					Ly6g6d
					H2-D1
					H2-L
					H2-Q1
					H2-Q2
					H2-Q4
					H2-Q5
					H2-Q6
					H2-Q8
					H2-Q7
					H2-Q9
					H2-Q10
					Pou5f1
					Mucl3
					Ddr1
					H2-T23
					Gm11127
					H2-Bl
					H2-T-ps
					H2-T10
					Gm7030
					2410017I17Rik
					Gm10499
					Gm8909
					Gm6623
					H2-T3
					Trim15
					Trim10
					Trim40
					Trim31
					Rnf39
					2410137M14Rik
					H2-M5
					Gabbr1
					Ubd
					Olfr94
					Olfr95
					Ptchd4
					Tdrd6
					Spats1
					Tmem151b
					1600014C23Rik
					F630040K05Rik
					Lrrc73
					Dlk2
					Ttbk1
					Cul9
					Prickle4
					Frs3os
					Mdfi
					Foxp4
					Lrfn2
					Daam2
					Gm27217
					Kcnh8
					St6gal2
					Zfp959
					Shd
					Fsd1
					Plin5
					Lrg1
					A230051N06Rik
					Ptprs
					Znrf4
					Nrtn
					Rfx2
					Slc25a23
					Tubb4a
					Cd70
					Efna5
					Mtcl1
					Ptprm
					Lama1
					L3mbtl4
					Tmem200c
					Epb41l3
					Akain1
					Dlgap1
					Emilin2
					Alk
					Capn13
					Galnt14
					Qpct
					Cyp1b1
					Gm10190
					Tmem178
					Kcng3
					Plekhh2
					Six3
					Six3os1
					Six2
					Epas1
					Atp6v1e2
					Epcam
					Kcnk12
					Adcyap1
					Mkx
					Colec12
					Abhd3
					4930563E18Rik
					Gata6
					Gata6os
					Cables1
					Kctd1
					Chst9
					Cdh2
					Dsg2
					4930426D05Rik
					Klhl14
					Asxl3
					Nol4
					Mocos
					Fhod3
					Celf4
					Gpr17
					A830052D11Rik
					Epb41l4a
					Wnt8a
					Gfra3
					Egr1
					Prob1
					Psd2
					Nrg2
					Pura
					Cd14
					Pcdhac2
					Pcdhga4
					Pcdhgb2
					Pcdhga7
					Pcdhgb4
					Pcdhga8
					Pcdhgb5
					Pcdhga9
					Pcdhgb6
					Pcdhga10
					Pcdhgb7
					Pcdhga11
					Pcdhgb8
					Pcdhgc3
					Pcdhgc4
					Pcdhgc5
					Pcdh1
					Pcdh12
					Rnf14
					Spry4
					Kctd16
					Pou4f3
					Stk32a
					A930012L18Rik
					Mcc
					Kcnn2
					Trim36
					Mospd4
					Cdo1
					Lvrn
					Sema6a
					Gm5095
					Prr16
					Lox
					Sncaip
					Snx24
					Prdm6
					Marchf3
					Megf10
					Fbn2
					Adamts19
					Chsy3
					Arsi
					Slc6a7
					Cdx1
					Ppargc1b
					Arhgef37
					Il17b
					Ablim3
					Adrb2
					Gm9949
					Htr4
					Apcdd1
					Piezo2
					St8sia3os
					Onecut2
					Atp8b1
					Zfp532
					Oacyl
					Grp
					Rax
					Pmaip1
					Mc4r
					Gnal
					Cidea
					B430212C06Rik
					Dcc
					Mapk4
					Myo5b
					Lipg
					Smad7
					Gm20544
					Ctif
					Zbtb7c
					Skor2
					St8sia5
					Rnf165
					8030462N17Rik
					Siglec15
					Setbp1
					Pard6g
					Slc66a2
					Kcng2
					Nfatc1
					Sall3
					Galr1
					Zfp516
					Zadh2
					Tshz1
					Dipk1c
					Gm38576
					Neto1
					Cbln2
					Dok6
					Gal
					Pitpnm1
					Clcf1
					Gm45928
					A930001C03Rik
					Rhod
					Syt12
					Pcx
					Gm960
					Sptbn2
					Ccdc87
					Ccs
					Npas4
					Cd248
					Tmem151a
					Yif1a
					Cnih2
					Gal3st3
					Fosl1
					Ovol1
					Ltbp3
					Scyl1
					Nrxn2
					Slc22a12
					Mir5046
					Rps6ka4
					Catsperz
					Esrra
					Kcnk4
					Plaat5
					Ahnak
					Dagla
					Syt7
					Lrrc10b
					Slc15a3
					Tmem132a
					Stx3
					Dtx4
					A330040F15Rik
					Gm4952
					Gna14
					Foxb2
					Prune2
					Pcsk5
					Rorb
					Gda
					Klf9
					Apba1
					Fam189a2
					Pip5k1b
					Pgm5
					Foxd4
					Kank1
					Dmrt1
					Dmrt3
					2610016A17Rik
					Dmrt2
					Smarca2
					Vldlr
					D930032P07Rik
					Glis3
					Slc1a1
					Rln1
					Gldc
					Dkk1
					Papss2
					Ch25h
					Htr7
					Ppp1r3c
					A330032B11Rik
					Cyp26a1
					Myof
					Ffar4
					Rbp4
					Lgi1
					Plce1
					Tll2
					Slit1
					Sfrp5
					Crtac1
					Loxl4
					Hpse2
					Cnnm1
					Nkx2-3
					Cpn1
					Scd1
					Wnt8b
					Pax2
					Mir6405
					1700039E22Rik
					Pdzd7
					Sfxn3
					Kazald1
					Tlx1
					Lbx1
					Fgf8
					Elovl3
					Pitx3
					Gbf1
					Psd
					Fbxl15
					Cnnm2
					Ina
					Nt5c2
					Neurl1a
					Cfap58
					Sorcs3
					Sorcs1
					1700001K23Rik
					Rbm20
					Adra2a
					Tcf7l2
					Adrb1
					Vwa2
					Afap1l2
					Ablim1
					Gfra1
					Shtn1
					Vax1
					Emx2
					Emx2os
					E330013P04Rik
					Prlhr
					Nanos1
					Bend7
					Ccdc3
					Camk1d
					Proser2
					Gm10857
					4930412O13Rik
					Gata3
					9230102O04Rik
					Sfmbt2
					E030013I19Rik
					C1ql3
					St8sia6
					Nebl
					Commd3
					Bmi1
					Spag6
					Carlr
					Ptf1a
					Ptf1aos
					Etl4
					Gpr158
					Gad2
					Nxph2
					Pax8
					Cacna1b
					Cysrt1
					Rnf208
					Lrrc26
					Grin1os
					Grin1
					Entpd2
					Npdc1
					Phpt1
					Ajm1
					Ccdc183
					Kcnt1
					Nacc2
					Lhx3
					Adamtsl2
					Fam163b
					Col5a1
					Olfm1
					Ppp1r26
					Barhl1
					6530402F18Rik
					Ntng2
					Gm13420
					Mir219b
					Mir219a-2
					Ier5l
					1700001O22Rik
					Ptges
[truncated: 2,131 more rows]
