# Supplementary material for: Ezh2 is essential for the generation of functional yolk sac derived erythro-myeloid progenitors
Source: Nat Commun. 2021 Dec 2;12:7019. doi: 10.1038/s41467-021-27140-8 (PMC8640066; doi:10.1038/s41467-021-27140-8)
Supplement: Supplementary file 13 — Source Data [file 41467_2021_27140_MOESM13_ESM.xlsx]

## Sheet: Figure 1b
Figure 1b
	Tie2-Cre			Vav-iCre
	WT	KO		WT	KO
	2.70467	2.88353		0.809202	0.948011
	2.2719	1.06933		0.955435	2.38659
	2.54389	1.77186		1.01522	0.838448
	1.97496	4.23956		1.3593	1.01908
	1.67024	0.617238		1.02993	1.00173
	7.12831	0.549465		1.09331
	1.19938	0.85265
	1.43363	0.624181
	0.925471	0.418568
	0.721043
	1.12317
	t=0.9922 df=18			t=0.7138 df=9
	P=0.3343			P=0.4935

## Sheet: Figure 1d
Figure 1d
	WT	Tie2-Ezh2-KO	Vav-Ezh2-KO
	17	55	12		WT - Tie2-Ezh2-KO	t=0.6733 df=30 P=0.5059
	17	24	17
	34	17	43		WT - Vav-Ezh2-KO	t=1.358 df=28 P=0.1853
	14	18	12
	39	18	58
	10	13	19
	27	20	43
	20	62	15
	13	45	15
	66	18	39
	15	33	32
	32	17	91
	32	16	53
	21	63	116
	47	50
	49	49

## Sheet: Figure 1f
Figure 1f
	WT	Tie2-Ezh2-KO	Vav-Ezh2-KO
	0.005033	2.07e-298	0.00216		WT - Tie2-Ezh2-KO	t=6.221 df=15 P<0.0001
	0.007431	2.3e-297	0.000656
	0.006624	5.7e-298	0.0011		WT - Vav-Ezh2-KO	t=4.181 df=14 P=0.0009
	0.007812	3.2e-298	0.000312
	0.003685	2e-298			Tie2-Ezh2-KO - Vav-Ezh2-KO	t=2.997 df=7 P=0.0200
	0.00316
	0.002933
	0.004663
	0.00334
	0.004639
	0.00351
	0.004233

## Sheet: Figure 1g
Figure 1g
		CFU-G/M					CFU-G/M/E					CFU-E
	WT	64.6258	40.1786	41.6667	30.8989	57.2289	17.0068	11.1607	16.6667	16.8539	6.0241	51.0204	46.875	83.3333	21.0674	45.1807
	Tie2-Ezh2-KO	0	0	0	0		0	0	0	0		0	0	0	0			F (1, 21) = 66.57	P<0.0001
		CFU-G/M					CFU-G/M/E					CFU-E
	WT	37.4449	21.7391	51.8868	41.8502	60	11.0132	7.24638	9.43396	19.8238	24	59.4714	72.4638	51.8868	39.6476	36
	Vav-Ezh2-KO	30.4878	45.4545	47.6191	47.8723		6.09756	7.57576	11.9048	10.6383		48.7805	37.8788	23.8095	26.5957			F (1, 21) = 3.099	P=0.0929

## Sheet: Figure 1h
Figure 1h
	E9.5	CFU-G/M					CFU-G/M/E					CFU-E
	WT	36.5	21.5	31.5			3	4	5.5			20.5	14.5	18
	Tie2-Ezh2-KO	0	0	0			0	0	0			0	0	0				F (1, 12) = 116.1	P<0.0001
	E10.5	CFU-G/M					CFU-G/M/E					CFU-E
	WT	24.75	17.5	21.25	14.25	23.25	9.25	9.25	13.25	7.5	8.75	23.25	12	34.25	18.25	19
	Tie2-Ezh2-KO	0.75	0	0	0		0	0	0	0		0.75	0	0	0			F (1, 21) = 109.6	P<0.0001

## Sheet: Figure 2g
Figure 2g
	WT > Tie2-Ezh2-KO	Tie2-Ezh2-KO > WT
	2.50113	1.59035
	-0.46541	4.22569		t=4.156 df=137	P<0.0001
	-0.47243	2.10537
	-1.81724	3.68325
	-1.55183	1.18236
	-0.33188	6.1703
	1.42361	-0.24987
	-1.24629	3.00659
	0.944653	1.63019
	0.095526	0.905707
	0.618616	4.44113
	-1.93013	4.18497
	-1.30074	1.91306
	-0.51232	2.26201
	-0.34464	2.82077
	1.54714	2.60594
	-1.85958	3.18079
	-0.7381	0.075981
	1.77505	-0.44394
	-0.60068	3.41147
	1.92942	0.925237
	0.799349	0.948457
	-0.42841	3.95167
	-1.28102	2.69321
	1.01575	5.14193
	0.673027	4.42519
	-0.18477	3.80663
	-0.5765	4.26371
	-0.63585	1.39136
	0.704949	1.65339
	0.696946	5.06124
	-0.68189	1.86288
	-0.44757	1.98703
	0.457558	0.709821
	-0.60841	5.52915
	0.624589	4.74372
		2.38068
		3.29534
		3.90483
		1.48208
		2.09912
		4.65414
		2.94146
		1.53499
		7.42799
		4.53549
		5.13641
		0.795167
		-0.46842
		0.950923
		2.31415
		0.969454
		1.39493
		4.1398
		-0.11561
		1.44578
		1.82099
		3.46653
		3.48592
		4.1282
		2.88521
		0.32093
		3.68673
		1.12668
		1.86668
		2.26622
		7.25674
		2.28204
		2.22121
		1.99486
		4.46344
		1.616
		4.54161
		2.48689
		1.52273
		5.87442
		2.22642
		4.03741
		2.23016
		2.1261
		5.61086
		2.0285
		1.33301
		1.17668
		4.42241
		1.97016
		2.7633
		0.780746
		1.98852
		2.73581
		-0.30784
		1.82611
		1.71309
		2.35889
		4.04215
		1.809
		0.487826
		2.13772
		1.90995
		4.6758
		1.7344
		3.46596
		0.774577
		4.55255
		5.68504
		1.96093
		1.97444
		3.97344
		7.25658
		0.752031
		-0.25323
		0.22408
		2.91766
		2.04361
		1.00456
		2.99878
		1.4902
		2.95146
		1.61666
		2.48691
		2.86648
		3.69971
		2.44491
		3.74292
		2.38769
		3.17276
		0.969094
		2.05375
		1.39275
		3.79201
		0.699031
		0.261385
		4.05947
		2.54411
		2.52918
		4.39382
		2.37245
		0.974312
		4.10337
		1.02147
		4.25109
		2.33799
		1.14712
		1.63286
		2.58073
		2.02635
		1.87432
		0.602145
		1.82831
		3.62253
		5.94636
		-0.40021
		5.01713
		0.734006
		4.94883
		3.72366
		-0.6988
		1.71046
		3.00571
		3.54029
		1.21584
		2.19292
		4.23492
		5.08221
		3.54522
		0.017649
		1.44987
		2.36998
		1.55314
		3.12433
		0.848826
		-0.14869
		-0.94157
		4.49526
		2.93574
		1.62019
		-0.17758
		3.02167
		4.12902
		5.45131
		2.36243
		0.516337
		1.32058
		2.50453
		1.94173
		0.484834
		3.95012
		7.88471
		1.83624
		2.86807
		-0.11727
		1.69584
		1.41464
		3.14454
		0.50462
		0.995962
		2.0941
		0.669052
		4.1402
		3.95652
		1.04818
		1.47837
		5.46512
		5.32034
		4.01142
		1.25194
		2.98081
		0.868067
		1.76302
		-0.59718
		3.72337
		3.8937
		3.08905
		1.5816
		4.62199
		3.24793
		3.85386
		2.76732
		0.229435
		4.03181
		2.06508
		3.63124
		0.312655
		0.717012
		-0.16631
		0.722897
		-1.18027
		2.17322
		2.9186
		1.94691
		0.563749
		1.9655
		1.31418
		-0.20788
		0.65523
		5.15729
		1.77414
		3.81794
		1.17466
		3.21464
		1.33945
		0.434487
		2.06137
		1.8922
		1.11017
		3.63124
		0.312655
		0.717012
		-0.16631
		1.10332
		0.722897
		-1.18027
		2.17322
		2.9186
		1.94691
		0.563749
		1.9655
		1.31418
		-0.20788
		0.65523
		5.15729
		1.77414
		3.81794
		1.17466
		3.21464
		1.33945
		0.434487
		2.06137
		1.8922
		1.11017

## Sheet: Figure 3a
Figure 3a
	E8.5 YS	CFU-G/M							CFU-G/M/E							CFU-E
	DMSO	114	109	136	77	51	55	103	2	0	1	0	0	0	8	48	56	59	53	76	8	70		F (3, 45) = 25.78	P<0.0001
	1 μM GSK126	58	105	69	48				0	0	14	8				29	42	29	87					DMSO - 1 μM GSK126	P=0.4489
	10 μM GSK126	30	12	8	27				0	0	0	0				12	5	4	27					DMSO - 10 μM GSK126	P=0.0001
	30 μM GSK126	0	0	0	0				0	0	0	0				1	0	0	0					DMSO - 30 μM GSK126	P=0.0001
	E9.5 YS	CFU-G/M							CFU-G/M/E							CFU-E
	DMSO	95	54	116	122				0	0	0	0				4	10	24	6					F (3, 36) = 2.804	P=0.0536
	1 μM GSK126	102	154	140	110				0	0	0	0				4	12	8	20					DMSO - 1 μM GSK126	P=0.3428
	10 μM GSK126	74	141	112	60				0	0	0	0				4	0	4	2					DMSO - 10 μM GSK126	P=0.9539
	30 μM GSK126	70	77	95	56				0	0	0	0				0	14	5	0					DMSO - 30 μM GSK126	P=0.3762
	E9.5 AGM	CFU-G/M							CFU-G/M/E							CFU-E
	DMSO	2	53	29	77				0	0	0	0				0	18	4	42					F (3, 30) = 0.06289	P=0.9790
	1 μM GSK126	80	30	16	36				5	0	0	0				16	6	0	4					DMSO - 1 μM GSK126	P=0.9819
	10 μM GSK126	56	53						0	5						4	5							DMSO - 10 μM GSK126	P=0.9971
	30 μM GSK126	0	0	31	94				0	0	3	0				0	0	31	51					DMSO - 30 μM GSK126	P=0.998

## Sheet: Figure 3c
Figure 3c
	HE (%)
	D1			D2
	DMSO	GSK126	UNC1999	DMSO	GSK126	UNC1999
	13.6	14.1	15.6	10.6	10.7	9.07		D1
	14	13.8	11.9	9.84	10.5	7.59		DMSO - GSK126	t=0.2269 df=18	P=0.8230
	4.57	4.94	6.44	5.96	6.4	8.22		DMSO - UNC1999	t=1.451 df=14	P=0.1689
	5.14	5.86	7.05	8.6	6.56	6.42
	1.94	3.62		3.62	3.77			D2
	3.7	4.77		3.84	4.46			DMSO - GSK126	t=0.2497 df=18	P=0.8057
	4.65	4.24		4.24	5.57			DMSO - UNC1999	t=1.133 df=14	P=0.2763
	4.89	4.83		4.3	4.63
	5.28	5.82	7.78	4.38	5.57	5.27
	5.14	4.97	6.73	5.22	5.25	7.71
	CD41 (%)
	D1			D2
	DMSO	GSK126	UNC1999	DMSO	GSK126	UNC1999
	24.13	28.43	27.44	38.47	43.76	43.83		D1
	25.04	30.77	30.43	38.53	41.2	46.83		DMSO - GSK126	t=0.4861 df=18	P=0.6328
	19.19	21.3	24.4	18.84	19.44	20.92		DMSO - UNC1999	t=1.5 df=14	P=0.1559
	20.39	23.12	23.74	19.46	19.74	24.87
	7.08	6.42		5.27	7.51			D2
	6.45	6.23		6.46	6.75			DMSO - GSK126	t=0.324 df=18	P=0.7496
	18.94	21.21		17.51	20.95			DMSO - UNC1999	t=1.295 df=14	P=0.2163
	17.69	20.85		16.64	21.19
	12.29	12.54	12.2	14.61	14.89	13.41
	15.49	12.27	13.42	15.25	12.91	14.98

## Sheet: Figure 3e
Figure 3e
		CFU-G/M										CFU-G/M/E										CFU-E
	DMSO (D1)	22	20	32	58	7	17	23	33	61	58	0	3	8	7	0	0	0	0	0	0	1	6	5	7	6	11	2	2	0	3
	GSK126 (D1)	1	1	11	16	1	4	20	12	8	9	0	0	2	0	1	2	0	0	0	0	0	2	2	1	1	2	0	0	0	0
	UNC1999 (D1)	0	2	7	10					21	16	0	1	1	0					0	0	0	1	1	1					1	0
	DMSO (D2)	44	12	13	7	13	12	28	15	54	40	9	0	0	0	0	2	0	0	0	0	11	12	0	0	9	11	2	3	0	0
	GSK126 (D2)	15	14	13	18	10	20	17	27			0	5	0	0	0	1	0	0			4	12	3	0	4	8	3	3
	UNC1999 (D2)	28	12	14	30					15	27	9	4	0	0					0	0	7	9	0	0					0	0
		D1
		F (2, 69) = 14.2			P<0.0001
		DMSO - GSK126			P=0.0001
		DMSO - UNC1999			P=0.0002
		D2
		F (2, 63) = 0.7498			P=0.4766
		DMSO - GSK126			P=0.3720
		DMSO - UNC1999			P=0.7909

## Sheet: Figure 3f
Figure 3f
	HE1	CFU-GM				CFU-Mix				CFU-E/Mk
	DMSO	30	14	30	22	0	0	0	0	2	0	2	0		F (1, 18) = 19.75	P=0.0003
	GSK126	2	12	0	2	0	0	0	0	0	0	0	0
	HE2	CFU-GM				CFU-Mix				CFU-E/Mk
	DMSO	740	364	408	320	0	0	0	0	12	8	12	12		F (1, 18) = 1.004	P=0.3296
	GSK126	420	272	448	288	0	0	0	0	4	0	16	4
	HP	CFU-GM				CFU-Mix				CFU-E/Mk
	DMSO	184	126	206	152	0	0	0	0	44	26	36	0		F (1, 18) = 0.3062	P=0.5869
	GSK126	116	152	216	162	0	2	2	0	8	18	20	14

[truncated: 15 more sheets: Figure 4c, Figure 4d, Figure 4e, Figure 4f, Figure 4g, Supp Figure 1a, Supp Figure 1c, Supp Figure 3a, Supp Figure 3c, Supp Figure 3d, Supp Figure 3e, Supp Figure 6b, Supp Figure 7a, Supp Figure 7b, Supp Figure 9a]
